# Supplementary material for: Crystal structure of a calcium(II)–pyrrolo­quinoline quinone (PQQ) complex outside a protein environment
Source: Acta Crystallogr C Struct Chem. 2020 Nov 5;76(Pt 12):1051–6. doi: 10.1107/S2053229620014278 (PMC7716187; doi:10.1107/S2053229620014278)
Supplement: Supplementary file 1 [file c-76-01051-sup1.cif]

##############################################################################
#                                                                            #
# This CIF contains the data in a paper accepted for publication in          #
# Acta Crystallographica Section C. It conforms to the requirements of       #
# Notes for Authors for Acta Crystallographica Section C, and has been       #
# peer reviewed under the auspices of the IUCr Commission on Journals.       #
#                                                                            #
# Full details of the Crystallographic Information File format               #
# are given in the paper "The Crystallographic Information File (CIF):       #
# a New Standard Archive File for Crystallography" by S. R. Hall, F. H.      #
# Allen and I. D. Brown [Acta Cryst. (1991), A47, 655-685].                  #
#                                                                            #
# The current version of the core CIF dictionary is obtainable from          #
# ftp://ftp.iucr.org/pub/cif_core.dic.                                       #
#                                                                            #
# Software is freely available for graphical display of the structure(s)     #
# in this CIF. For information consult the CIF software page                 #
# http://www.iucr.org/resources/cif/software.                                #
#                                                                            #
# This file may be used for bona fide research purposes within the           #
# scientific community so long as proper attribution is given to the journal # 
# article from which it was obtained.                                        #
#                                                                            #
##############################################################################
data_I
_audit_creation_method     'SHELXL-2018/3'
_audit_block_code     Ca_C14H14N2O8_H2O_xv585_daumann
_chemical_name_systematic
;\
Poly[[undecaaquabis(\m-4,5-dioxo-4,5-dihydro-1<i>H</i>-pyrrolo[2,3-<i>f</i>]\
quinoline-2,7,9-tricarboxylato)tricalcium(II)] dihydrate]
;
_chemical_name_common     HL-I-193-B-1
_chemical_formula_moiety     'C28 H28 Ca3 N4 O27, 2(H2 O)'
_chemical_formula_sum     'C28 H32 Ca3 N4 O29'
_chemical_formula_iupac     '[Ca3 (C14 H3 N2 O8)2 (H2 O1)11], 2H2 O'
_chemical_formula_weight     1008.81
_chemical_melting_point     ?
_chemical_compound_source     ?
_chemical_absolute_configuration     ?
_space_group_crystal_system     triclinic
_space_group_name_H-M_alt     'P -1'
_space_group_name_Hall     '-P 1'
loop_
    _space_group_symop_operation_xyz
    'x, y, z'
    '-x, -y, -z'
_cell_length_a     6.9363(3)
_cell_length_b     15.9791(7)
_cell_length_c     16.9786(7)
_cell_angle_alpha     90.8440(10)
_cell_angle_beta     93.1060(10)
_cell_angle_gamma     98.296(2)
_cell_volume     1858.93(14)
_cell_formula_units_Z     2
_cell_measurement_reflns_used     9854
_cell_measurement_theta_min     2.7010
_cell_measurement_theta_max     27.1180
_cell_measurement_temperature     109(2)
_cell_special_details     ?
_exptl_crystal_description     rod
_exptl_crystal_colour     brown
_exptl_crystal_size_max     0.100
_exptl_crystal_size_mid     0.020
_exptl_crystal_size_min     0.010
_exptl_crystal_density_diffrn     1.802
_exptl_crystal_density_meas     ?
_exptl_crystal_density_method     'not measured'
_exptl_crystal_F_000     1040
_exptl_absorpt_coefficient_mu     0.563
_exptl_absorpt_correction_type     multi-scan
_exptl_absorpt_process_details
;
(SADABS; Bruker, 2016)
;
_exptl_absorpt_correction_T_min     0.88
_exptl_absorpt_correction_T_max     0.99
_exptl_special_details     ?
_diffrn_ambient_temperature     109(2)
_diffrn_source     'rotating anode (TXS)'
_diffrn_source_power     2.5
_diffrn_source_voltage     50
_diffrn_source_current     50
_diffrn_radiation_type     MoK\a
_diffrn_radiation_wavelength     0.71073
_diffrn_radiation_monochromator     'focusing mirrors'
_diffrn_measurement_device_type     'Bruker D8 Venture TXS'
_diffrn_measurement_device     'fixed-chi three-circle diffractometer'
_diffrn_measurement_method     'mix of phi and omega scans'
_diffrn_detector_area_resol_mean     7.3910
_diffrn_reflns_number     33048
_diffrn_reflns_av_R_equivalents     0.0433
_diffrn_reflns_av_unetI/netI     0.0383
_diffrn_reflns_theta_min     2.868
_diffrn_reflns_theta_max     27.102
_diffrn_reflns_theta_full     25.242
_diffrn_measured_fraction_theta_max     0.997
_diffrn_measured_fraction_theta_full     0.998
_diffrn_reflns_limit_h_min     -8
_diffrn_reflns_limit_h_max     8
_diffrn_reflns_limit_k_min     -20
_diffrn_reflns_limit_k_max     20
_diffrn_reflns_limit_l_min     -21
_diffrn_reflns_limit_l_max     21
_refine_special_details
;
H(C) constr, H(O,N) refall
The X-ray intensity data of Ca~3~PQQ~2~.13H~2~O were measured on a Bruker D8
Venture TXS system equipped with a multilayer mirror monochromator and an Mo
<i>K</i>\a rotating anode X-ray tube (\l = 0.71073 \%A). The frames were
integrated with the Bruker <i>SAINT</i> software package (Bruker, 2012).
Data were corrected for absorption effects using the multi-scan method
(<i>SADABS</i>;
Sheldrick, 1996). The structure was solved and refined using the Bruker
<i>SHELXTL</i> software package (Sheldrick, 2015).
The figures have been drawn at the 50% ellipsoid
probability level (Farrugia, 2012). CCDC reference number 2019890 contains
the supplementary crystallographic data for this compound. These data can be
obtained free of charge from The Cambridge Crystallographic Data Centre via
https://www.ccdc.cam.ac.uk/structures/.
;
_reflns_number_total     8166
_reflns_number_gt     7023
_reflns_threshold_expression     'I > 2\s(I)'
_refine_ls_structure_factor_coef     Fsqd
_refine_ls_matrix_type     full
_refine_ls_R_factor_all     0.0389
_refine_ls_R_factor_gt     0.0306
_refine_ls_wR_factor_gt     0.0683
_refine_ls_wR_factor_ref     0.0717
_refine_ls_goodness_of_fit_ref     1.040
_refine_ls_restrained_S_all     1.040
_refine_ls_number_reflns     8166
_refine_ls_number_parameters     689
_refine_ls_number_restraints     0
_refine_ls_hydrogen_treatment     mixed
_refine_ls_weighting_scheme     calc
_refine_ls_weighting_details
              'w=1/[\s^2^(Fo^2^)+(0.0198P)^2^+1.5469P] where P=(Fo^2^+2Fc^2^)/3'
_atom_sites_solution_hydrogens     mixed
_atom_sites_solution_primary     direct
_atom_sites_solution_secondary     ?
_refine_ls_shift/su_max     0.000
_refine_ls_shift/su_mean     0.000
_refine_diff_density_max     0.391
_refine_diff_density_min     -0.280
_refine_ls_extinction_method     none
_refine_ls_extinction_coef     .
_refine_ls_abs_structure_details     ?
_refine_ls_abs_structure_Flack     ?
loop_
    _atom_type_symbol
    _atom_type_description
    _atom_type_scat_dispersion_real
    _atom_type_scat_dispersion_imag
    _atom_type_scat_source
    'C' 'C' 0.0033 0.0016
                         'International Tables Vol C Tables 4.2.6.8 and 6.1.1.4'
    'H' 'H' 0.0000 0.0000
                         'International Tables Vol C Tables 4.2.6.8 and 6.1.1.4'
    'N' 'N' 0.0061 0.0033
                         'International Tables Vol C Tables 4.2.6.8 and 6.1.1.4'
    'O' 'O' 0.0106 0.0060
                         'International Tables Vol C Tables 4.2.6.8 and 6.1.1.4'
    'Ca' 'Ca' 0.2262 0.3064
                         'International Tables Vol C Tables 4.2.6.8 and 6.1.1.4'
_computing_data_collection
;
APEX3 (Bruker, 2016)
;
_computing_cell_refinement
;
SAINT (Bruker, 2017)
;
_computing_data_reduction
;
SAINT (Bruker, 2017)
;
_computing_structure_solution
;
SHELXT2014 (Sheldrick, 2015a)
;
_computing_structure_refinement
;
SHELXL2018 (Sheldrick, 2015b)
;
_computing_molecular_graphics
;
ORTEP-3 (Farrugia, 2012)
;
_computing_publication_material
;
SHELXL2018 (Sheldrick, 2015b)
;
loop_
    _atom_site_type_symbol
    _atom_site_label
    _atom_site_fract_x
    _atom_site_fract_y
    _atom_site_fract_z
    _atom_site_U_iso_or_equiv
    _atom_site_adp_type
    _atom_site_calc_flag
    _atom_site_occupancy
    _atom_site_disorder_assembly
    _atom_site_disorder_group
    C C1 -0.0551(2) 0.15843(11) 0.45568(10) 0.0109(3) Uani d 1 . .
    C C2 0.0302(2) 0.23438(11) 0.50409(10) 0.0109(3) Uani d 1 . .
    C C3 0.0676(3) 0.24585(11) 0.58398(10) 0.0118(3) Uani d 1 . .
    H H3 0.044989 0.204050 0.622953 0.014 Uiso calc 1 . .
    C C4 0.1464(2) 0.33192(10) 0.59713(10) 0.0106(3) Uani d 1 . .
    C C5 0.2090(3) 0.37785(11) 0.67020(10) 0.0112(3) Uani d 1 . .
    C C6 0.2975(2) 0.47079(11) 0.66033(10) 0.0101(3) Uani d 1 . .
    C C7 0.2934(2) 0.50827(10) 0.57991(10) 0.0093(3) Uani d 1 . .
    C C8 0.3650(2) 0.63184(10) 0.51260(10) 0.0092(3) Uani d 1 . .
    C C9 0.2907(2) 0.59109(10) 0.44200(10) 0.0097(3) Uani d 1 . .
    H H9A 0.286091 0.622433 0.394992 0.012 Uiso calc 1 . .
    C C10 0.2233(2) 0.50464(11) 0.43996(10) 0.0095(3) Uani d 1 . .
    C C11 0.2231(2) 0.46006(10) 0.51131(10) 0.0085(3) Uani d 1 . .
    C C12 0.1552(2) 0.37072(11) 0.52343(10) 0.0095(3) Uani d 1 . .
    C C13 0.4498(2) 0.72499(10) 0.51886(10) 0.0096(3) Uani d 1 . .
    C C14 0.1589(2) 0.46574(10) 0.35822(10) 0.0092(3) Uani d 1 . .
    C C15 0.8745(2) -0.19201(10) -0.04981(10) 0.0101(3) Uani d 1 . .
    C C16 0.8334(2) -0.10395(10) -0.06229(10) 0.0091(3) Uani d 1 . .
    C C17 0.8475(2) -0.05705(10) -0.12909(10) 0.0097(3) Uani d 1 . .
    H H17 0.881560 -0.075253 -0.179338 0.012 Uiso calc 1 . .
    C C18 0.8015(2) 0.02382(11) -0.10895(10) 0.0096(3) Uani d 1 . .
    C C19 0.7972(2) 0.09630(11) -0.15653(10) 0.0107(3) Uani d 1 . .
    C C20 0.7502(2) 0.17425(11) -0.11221(9) 0.0095(3) Uani d 1 . .
    C C21 0.6921(2) 0.16752(10) -0.02863(9) 0.0083(3) Uani d 1 . .
    C C22 0.5978(2) 0.24379(10) 0.07438(9) 0.0089(3) Uani d 1 . .
    C C23 0.6126(2) 0.17681(10) 0.12466(10) 0.0099(3) Uani d 1 . .
    H H23 0.584351 0.182354 0.178455 0.012 Uiso calc 1 . .
    C C24 0.6684(2) 0.10142(10) 0.09720(10) 0.0088(3) Uani d 1 . .
    C C25 0.7027(2) 0.09418(10) 0.01609(9) 0.0077(3) Uani d 1 . .
    C C26 0.7593(2) 0.02301(10) -0.02847(9) 0.0085(3) Uani d 1 . .
    C C27 0.5362(2) 0.32716(10) 0.09921(9) 0.0093(3) Uani d 1 . .
    C C28 0.6930(2) 0.03531(11) 0.15995(10) 0.0098(3) Uani d 1 . .
    N N1 0.0833(2) 0.31067(9) 0.46858(9) 0.0101(3) Uani d 1 . .
    N N2 0.3651(2) 0.59035(9) 0.58038(8) 0.0090(3) Uani d 1 . .
    H H2 0.084(3) 0.3176(13) 0.4186(13) 0.015(5) Uiso d 1 . .
    N N3 0.7800(2) -0.05460(9) -0.00212(8) 0.0086(3) Uani d 1 . .
    N N4 0.6427(2) 0.23938(9) -0.00095(8) 0.0086(3) Uani d 1 . .
    H H4 0.748(4) -0.0682(15) 0.0449(15) 0.030(6) Uiso d 1 . .
    O O1 -0.06633(18) 0.16506(7) 0.38093(7) 0.0128(3) Uani d 1 . .
    O O2 -0.11654(18) 0.09119(7) 0.48944(7) 0.0136(3) Uani d 1 . .
    O O3 0.2007(2) 0.34951(8) 0.73630(7) 0.0169(3) Uani d 1 . .
    O O4 0.37574(18) 0.51241(7) 0.71690(7) 0.0127(3) Uani d 1 . .
    O O5 0.52358(18) 0.75182(7) 0.58571(7) 0.0120(2) Uani d 1 . .
    O O6 0.4405(2) 0.76768(8) 0.45848(7) 0.0164(3) Uani d 1 . .
    O O7 0.06140(18) 0.50722(8) 0.31437(7) 0.0130(3) Uani d 1 . .
    O O8 0.21731(18) 0.39705(7) 0.34077(7) 0.0125(3) Uani d 1 . .
    O O9 0.87842(18) -0.21856(8) 0.01978(7) 0.0136(3) Uani d 1 . .
    O O10 0.90747(19) -0.23220(8) -0.11050(7) 0.0151(3) Uani d 1 . .
    O O11 0.8269(2) 0.10239(8) -0.22705(7) 0.0171(3) Uani d 1 . .
    O O12 0.76438(18) 0.24116(7) -0.14539(7) 0.0125(3) Uani d 1 . .
    O O13 0.53948(18) 0.38361(7) 0.04724(7) 0.0123(3) Uani d 1 . .
    O O14 0.48287(18) 0.33522(7) 0.16717(7) 0.0122(2) Uani d 1 . .
    O O15 0.74044(19) 0.06498(8) 0.22821(7) 0.0151(3) Uani d 1 . .
    O O16 0.66342(19) -0.04197(7) 0.14100(7) 0.0134(3) Uani d 1 . .
    O O17 0.2228(2) 0.21676(8) 0.26500(8) 0.0155(3) Uani d 1 . .
    H H171 0.173(4) 0.2165(17) 0.2180(17) 0.042(8) Uiso d 1 . .
    H H172 0.130(4) 0.1974(16) 0.2943(15) 0.032(7) Uiso d 1 . .
    O O18 0.7774(2) 0.29042(9) 0.29412(8) 0.0191(3) Uani d 1 . .
    H H181 0.851(4) 0.3119(16) 0.2567(16) 0.035(7) Uiso d 1 . .
    H H182 0.823(4) 0.2513(19) 0.3180(17) 0.048(8) Uiso d 1 . .
    O O19 0.4610(2) 0.08055(9) 0.37538(8) 0.0166(3) Uani d 1 . .
    H H191 0.352(4) 0.0580(17) 0.3624(15) 0.038(8) Uiso d 1 . .
    H H192 0.460(4) 0.1327(18) 0.3851(15) 0.037(7) Uiso d 1 . .
    O O20 1.07981(19) -0.01918(8) 0.36462(8) 0.0138(3) Uani d 1 . .
    H H201 1.099(4) -0.0466(18) 0.3251(18) 0.049(9) Uiso d 1 . .
    H H202 1.095(4) -0.0465(17) 0.4056(17) 0.041(8) Uiso d 1 . .
    O O21 0.6842(2) -0.11057(9) 0.28711(8) 0.0191(3) Uani d 1 . .
    H H211 0.601(4) -0.1501(18) 0.2910(15) 0.037(8) Uiso d 1 . .
    H H212 0.679(4) -0.0997(17) 0.2380(17) 0.042(8) Uiso d 1 . .
    O O22 0.6175(2) -0.07062(9) 0.45523(8) 0.0218(3) Uani d 1 . .
    H H221 0.616(4) -0.0567(18) 0.4984(18) 0.048(9) Uiso d 1 . .
    H H222 0.563(4) -0.1236(19) 0.4537(16) 0.047(8) Uiso d 1 . .
    O O23 0.3675(2) 0.26664(9) -0.13577(9) 0.0155(3) Uani d 1 . .
    H H231 0.307(4) 0.2808(16) -0.1708(16) 0.033(7) Uiso d 1 . .
    H H232 0.291(4) 0.2457(17) -0.1028(16) 0.039(8) Uiso d 1 . .
    O O24 0.6812(2) 0.39272(9) -0.22016(8) 0.0182(3) Uani d 1 . .
    H H241 0.768(4) 0.4241(17) -0.2383(15) 0.036(8) Uiso d 1 . .
    H H242 0.678(4) 0.3485(19) -0.2459(16) 0.043(8) Uiso d 1 . .
    O O25 0.34868(19) 0.45056(8) -0.11501(8) 0.0143(3) Uani d 1 . .
    H H251 0.367(4) 0.5014(18) -0.0984(16) 0.040(8) Uiso d 1 . .
    H H252 0.336(4) 0.4522(17) -0.1628(18) 0.043(8) Uiso d 1 . .
    O O26 0.7643(2) 0.51788(8) -0.07189(8) 0.0177(3) Uani d 1 . .
    H H261 0.865(5) 0.5441(19) -0.0459(18) 0.054(9) Uiso d 1 . .
    H H262 0.684(4) 0.5490(17) -0.0700(15) 0.035(7) Uiso d 1 . .
    O O27 0.9930(2) 0.37549(9) -0.04551(8) 0.0152(3) Uani d 1 . .
    H H271 1.082(4) 0.3989(18) -0.0735(16) 0.043(8) Uiso d 1 . .
    H H272 1.021(4) 0.3284(17) -0.0340(14) 0.031(7) Uiso d 1 . .
    O O28 0.9475(2) 0.36727(10) 0.17111(9) 0.0212(3) Uani d 1 . .
    H H281 1.013(5) 0.333(2) 0.1450(19) 0.067(10) Uiso d 1 . .
    H H282 1.030(5) 0.409(2) 0.182(2) 0.069(11) Uiso d 1 . .
    O O29 0.6350(2) 0.24139(9) -0.30317(9) 0.0210(3) Uani d 1 . .
    H H291 0.640(4) 0.2383(16) -0.3524(16) 0.034(7) Uiso d 1 . .
    H H292 0.711(4) 0.2134(17) -0.2848(16) 0.039(8) Uiso d 1 . .
    Ca Ca1 0.47149(5) 0.33132(2) 0.29935(2) 0.00881(8) Uani d 1 . .
    Ca Ca2 0.75264(5) 0.02017(2) 0.35950(2) 0.00913(8) Uani d 1 . .
    Ca Ca3 0.63978(5) 0.37014(2) -0.08465(2) 0.00934(8) Uani d 1 . .
loop_
    _atom_site_aniso_label
    _atom_site_aniso_U_11
    _atom_site_aniso_U_22
    _atom_site_aniso_U_33
    _atom_site_aniso_U_12
    _atom_site_aniso_U_13
    _atom_site_aniso_U_23
    C1 0.0099(8) 0.0095(8) 0.0132(8) 0.0014(7) 0.0000(6) -0.0006(6)
    C2 0.0104(8) 0.0087(8) 0.0134(8) -0.0004(7) 0.0022(6) 0.0016(6)
    C3 0.0136(8) 0.0088(8) 0.0126(8) -0.0004(7) 0.0013(7) 0.0009(6)
    C4 0.0111(8) 0.0075(8) 0.0126(8) -0.0004(6) -0.0009(7) 0.0013(6)
    C5 0.0119(8) 0.0090(8) 0.0126(8) 0.0011(7) -0.0006(7) 0.0010(6)
    C6 0.0095(8) 0.0113(8) 0.0096(8) 0.0026(7) 0.0007(6) -0.0005(6)
    C7 0.0081(8) 0.0078(8) 0.0119(8) 0.0010(6) 0.0006(6) 0.0012(6)
    C8 0.0093(8) 0.0074(8) 0.0109(8) 0.0009(6) 0.0011(6) 0.0008(6)
    C9 0.0099(8) 0.0101(8) 0.0090(8) 0.0013(7) 0.0001(6) 0.0016(6)
    C10 0.0071(8) 0.0105(8) 0.0108(8) 0.0013(6) 0.0004(6) -0.0003(6)
    C11 0.0068(8) 0.0077(8) 0.0108(8) 0.0003(6) 0.0004(6) -0.0002(6)
    C12 0.0071(8) 0.0093(8) 0.0117(8) 0.0005(6) 0.0005(6) -0.0013(6)
    C13 0.0094(8) 0.0081(8) 0.0110(8) 0.0002(6) 0.0019(6) -0.0007(6)
    C14 0.0083(8) 0.0085(8) 0.0096(8) -0.0034(6) 0.0022(6) -0.0003(6)
    C15 0.0061(8) 0.0084(8) 0.0152(8) -0.0010(6) -0.0001(6) 0.0000(6)
    C16 0.0072(8) 0.0095(8) 0.0103(8) 0.0008(6) -0.0006(6) -0.0024(6)
    C17 0.0080(8) 0.0093(8) 0.0115(8) 0.0009(6) 0.0000(6) -0.0024(6)
    C18 0.0090(8) 0.0105(8) 0.0091(8) 0.0012(6) -0.0012(6) -0.0011(6)
    C19 0.0117(8) 0.0113(8) 0.0091(8) 0.0023(7) -0.0001(6) -0.0011(6)
    C20 0.0094(8) 0.0107(8) 0.0082(8) 0.0014(6) -0.0012(6) 0.0001(6)
    C21 0.0070(8) 0.0081(8) 0.0091(8) -0.0007(6) -0.0009(6) -0.0010(6)
    C22 0.0086(8) 0.0083(8) 0.0093(8) 0.0001(6) -0.0005(6) -0.0001(6)
    C23 0.0112(8) 0.0102(8) 0.0079(8) 0.0003(7) 0.0003(6) -0.0005(6)
    C24 0.0071(8) 0.0095(8) 0.0093(8) -0.0002(6) -0.0011(6) 0.0004(6)
    C25 0.0054(7) 0.0079(8) 0.0093(8) 0.0002(6) -0.0011(6) 0.0009(6)
    C26 0.0064(8) 0.0090(8) 0.0098(8) 0.0004(6) -0.0008(6) 0.0003(6)
    C27 0.0090(8) 0.0087(8) 0.0093(8) -0.0008(6) -0.0012(6) -0.0009(6)
    C28 0.0100(8) 0.0106(8) 0.0089(8) 0.0006(7) 0.0024(6) 0.0017(6)
    N1 0.0122(7) 0.0086(7) 0.0087(7) -0.0003(6) 0.0002(6) -0.0008(6)
    N2 0.0079(7) 0.0079(7) 0.0112(7) 0.0008(5) 0.0001(5) 0.0004(5)
    N3 0.0103(7) 0.0074(7) 0.0080(7) 0.0004(6) 0.0005(5) 0.0004(5)
    N4 0.0086(7) 0.0084(7) 0.0088(7) 0.0015(5) -0.0003(5) 0.0003(5)
    O1 0.0168(6) 0.0104(6) 0.0104(6) -0.0005(5) 0.0003(5) 0.0006(5)
    O2 0.0190(7) 0.0086(6) 0.0117(6) -0.0022(5) 0.0001(5) 0.0010(5)
    O3 0.0247(7) 0.0132(6) 0.0115(6) -0.0004(5) -0.0031(5) 0.0037(5)
    O4 0.0152(6) 0.0110(6) 0.0111(6) -0.0003(5) -0.0018(5) -0.0002(5)
    O5 0.0172(6) 0.0082(6) 0.0096(6) -0.0005(5) -0.0016(5) -0.0004(5)
    O6 0.0270(7) 0.0093(6) 0.0108(6) -0.0036(5) -0.0029(5) 0.0029(5)
    O7 0.0153(6) 0.0127(6) 0.0108(6) 0.0022(5) -0.0022(5) 0.0006(5)
    O8 0.0133(6) 0.0115(6) 0.0126(6) 0.0020(5) 0.0008(5) -0.0026(5)
    O9 0.0154(6) 0.0116(6) 0.0142(6) 0.0027(5) 0.0016(5) 0.0039(5)
    O10 0.0199(7) 0.0110(6) 0.0150(6) 0.0052(5) -0.0014(5) -0.0032(5)
    O11 0.0295(7) 0.0152(6) 0.0085(6) 0.0080(6) 0.0053(5) 0.0013(5)
    O12 0.0185(6) 0.0098(6) 0.0095(6) 0.0028(5) 0.0014(5) 0.0024(5)
    O13 0.0193(7) 0.0092(6) 0.0096(6) 0.0051(5) 0.0026(5) 0.0015(5)
    O14 0.0161(6) 0.0120(6) 0.0088(6) 0.0022(5) 0.0024(5) -0.0006(5)
    O15 0.0236(7) 0.0125(6) 0.0092(6) 0.0029(5) -0.0010(5) 0.0009(5)
    O16 0.0206(7) 0.0088(6) 0.0108(6) 0.0020(5) 0.0022(5) 0.0016(5)
    O17 0.0171(7) 0.0154(7) 0.0123(6) -0.0029(5) -0.0003(6) -0.0010(5)
    O18 0.0175(7) 0.0242(8) 0.0178(7) 0.0091(6) 0.0042(6) 0.0068(6)
    O19 0.0143(7) 0.0103(7) 0.0247(7) 0.0012(6) 0.0002(6) -0.0026(5)
    O20 0.0164(7) 0.0133(6) 0.0116(6) 0.0024(5) 0.0001(5) -0.0013(5)
    O21 0.0323(8) 0.0115(7) 0.0108(7) -0.0053(6) -0.0008(6) 0.0016(5)
    O22 0.0384(9) 0.0119(7) 0.0127(7) -0.0064(6) 0.0073(6) -0.0008(5)
    O23 0.0165(7) 0.0166(7) 0.0128(7) 0.0001(6) -0.0001(6) 0.0041(5)
    O24 0.0285(8) 0.0130(7) 0.0132(6) 0.0013(6) 0.0066(6) 0.0013(6)
    O25 0.0204(7) 0.0112(7) 0.0114(7) 0.0028(5) -0.0005(5) -0.0005(5)
    O26 0.0158(7) 0.0117(6) 0.0255(7) 0.0033(6) -0.0026(6) -0.0011(6)
    O27 0.0145(7) 0.0110(6) 0.0204(7) 0.0026(5) 0.0013(5) 0.0024(5)
    O28 0.0222(8) 0.0179(7) 0.0239(7) 0.0028(6) 0.0040(6) -0.0008(6)
    O29 0.0337(9) 0.0179(7) 0.0101(7) 0.0007(6) -0.0029(6) 0.0014(5)
    Ca1 0.01094(16) 0.00795(16) 0.00727(16) 0.00073(13) 0.00000(12) -0.00028(12)
    Ca2 0.01122(17) 0.00735(16) 0.00825(16) -0.00045(13) 0.00028(12) 0.00033(12)
    Ca3 0.01280(17) 0.00742(16) 0.00802(16) 0.00195(13) 0.00126(13) 0.00085(12)
_geom_special_details
;
 All esds (except the esd in the dihedral angle between two l.s. planes)
 are estimated using the full covariance matrix.  The cell esds are taken
 into account individually in the estimation of esds in distances, angles
 and torsion angles; correlations between esds in cell parameters are only
 used when they are defined by crystal symmetry.  An approximate (isotropic)
 treatment of cell esds is used for estimating esds involving l.s. planes.
;
loop_
    _geom_bond_atom_site_label_1
    _geom_bond_atom_site_label_2
    _geom_bond_site_symmetry_2
    _geom_bond_distance
    _geom_bond_publ_flag
    C1 O2 . 1.256(2) ?
    C1 O1 . 1.274(2) ?
    C1 C2 . 1.486(2) ?
    C1 Ca2 1_455 2.8519(17) ?
    C2 C3 . 1.372(2) ?
    C2 N1 . 1.379(2) ?
    C3 C4 . 1.415(2) ?
    C3 H3 . 0.9500 ?
    C4 C12 . 1.405(2) ?
    C4 C5 . 1.445(2) ?
    C5 O3 . 1.217(2) ?
    C5 C6 . 1.538(2) ?
    C6 O4 . 1.216(2) ?
    C6 C7 . 1.500(2) ?
    C7 N2 . 1.334(2) ?
    C7 C11 . 1.411(2) ?
    C8 N2 . 1.337(2) ?
    C8 C9 . 1.393(2) ?
    C8 C13 . 1.520(2) ?
    C9 C10 . 1.392(2) ?
    C9 H9A . 0.9500 ?
    C10 C11 . 1.414(2) ?
    C10 C14 . 1.529(2) ?
    C11 C12 . 1.458(2) ?
    C12 N1 . 1.350(2) ?
    C13 O6 . 1.244(2) ?
    C13 O5 . 1.262(2) ?
    C14 O7 . 1.241(2) ?
    C14 O8 . 1.260(2) ?
    C15 O10 . 1.255(2) ?
    C15 O9 . 1.261(2) ?
    C15 C16 . 1.491(2) ?
    C16 C17 . 1.369(2) ?
    C16 N3 . 1.380(2) ?
    C17 C18 . 1.416(2) ?
    C17 H17 . 0.9500 ?
    C18 C26 . 1.413(2) ?
    C18 C19 . 1.425(2) ?
    C19 O11 . 1.229(2) ?
    C19 C20 . 1.530(2) ?
    C20 O12 . 1.210(2) ?
    C20 C21 . 1.497(2) ?
    C21 N4 . 1.331(2) ?
    C21 C25 . 1.414(2) ?
    C22 N4 . 1.336(2) ?
    C22 C23 . 1.391(2) ?
    C22 C27 . 1.517(2) ?
    C23 C24 . 1.399(2) ?
    C23 H23 . 0.9500 ?
    C24 C25 . 1.416(2) ?
    C24 C28 . 1.531(2) ?
    C25 C26 . 1.468(2) ?
    C26 N3 . 1.349(2) ?
    C27 O14 . 1.241(2) ?
    C27 O13 . 1.270(2) ?
    C28 O15 . 1.255(2) ?
    C28 O16 . 1.256(2) ?
    N1 H2 . 0.86(2) ?
    N2 Ca1 2_666 2.5069(14) ?
    N3 H4 . 0.86(2) ?
    N4 Ca3 . 2.5460(14) ?
    O1 Ca2 1_455 2.4812(12) ?
    O2 Ca2 1_455 2.5279(12) ?
    O4 Ca1 2_666 2.5928(12) ?
    O5 Ca1 2_666 2.3784(12) ?
    O8 Ca1 . 2.3137(12) ?
    O12 Ca3 . 2.5703(12) ?
    O13 Ca3 . 2.3963(12) ?
    O14 Ca1 . 2.2514(12) ?
    O15 Ca2 . 2.3522(12) ?
    O17 Ca1 . 2.3694(13) ?
    O17 H171 . 0.85(3) ?
    O17 H172 . 0.86(3) ?
    O18 Ca1 . 2.3145(14) ?
    O18 H181 . 0.88(3) ?
    O18 H182 . 0.84(3) ?
    O19 Ca2 . 2.3894(14) ?
    O19 H191 . 0.81(3) ?
    O19 H192 . 0.85(3) ?
    O20 Ca2 . 2.4382(13) ?
    O20 H201 . 0.82(3) ?
    O20 H202 . 0.84(3) ?
    O21 Ca2 . 2.3824(14) ?
    O21 H211 . 0.80(3) ?
    O21 H212 . 0.85(3) ?
    O22 Ca2 . 2.3383(14) ?
    O22 H221 . 0.76(3) ?
    O22 H222 . 0.87(3) ?
    O23 Ca3 . 2.4362(14) ?
    O23 H231 . 0.76(3) ?
    O23 H232 . 0.83(3) ?
    O24 Ca3 . 2.3607(13) ?
    O24 H241 . 0.81(3) ?
    O24 H242 . 0.82(3) ?
    O25 Ca3 . 2.5787(14) ?
    O25 H251 . 0.85(3) ?
    O25 H252 . 0.81(3) ?
    O26 Ca3 . 2.3962(14) ?
    O26 H261 . 0.86(3) ?
    O26 H262 . 0.80(3) ?
    O27 Ca3 . 2.4924(14) ?
    O27 H271 . 0.85(3) ?
    O27 H272 . 0.83(3) ?
    O28 H281 . 0.89(4) ?
    O28 H282 . 0.83(4) ?
    O29 H291 . 0.84(3) ?
    O29 H292 . 0.79(3) ?
    Ca2 H212 . 2.77(3) ?
    Ca3 H242 . 2.79(3) ?
loop_
    _geom_angle_atom_site_label_1
    _geom_angle_atom_site_label_2
    _geom_angle_atom_site_label_3
    _geom_angle_site_symmetry_1
    _geom_angle_site_symmetry_3
    _geom_angle
    _geom_angle_publ_flag
    O2 C1 O1 . . 122.57(16) ?
    O2 C1 C2 . . 119.37(15) ?
    O1 C1 C2 . . 118.05(15) ?
    O2 C1 Ca2 . 1_455 62.38(9) ?
    O1 C1 Ca2 . 1_455 60.30(9) ?
    C2 C1 Ca2 . 1_455 174.96(12) ?
    C3 C2 N1 . . 108.35(15) ?
    C3 C2 C1 . . 131.39(16) ?
    N1 C2 C1 . . 120.24(15) ?
    C2 C3 C4 . . 106.75(15) ?
    C2 C3 H3 . . 126.6 ?
    C4 C3 H3 . . 126.6 ?
    C12 C4 C3 . . 107.73(15) ?
    C12 C4 C5 . . 122.41(15) ?
    C3 C4 C5 . . 129.85(15) ?
    O3 C5 C4 . . 126.34(16) ?
    O3 C5 C6 . . 118.97(15) ?
    C4 C5 C6 . . 114.67(14) ?
    O4 C6 C7 . . 120.52(15) ?
    O4 C6 C5 . . 120.10(15) ?
    C7 C6 C5 . . 119.34(14) ?
    N2 C7 C11 . . 124.30(15) ?
    N2 C7 C6 . . 113.14(14) ?
    C11 C7 C6 . . 122.55(15) ?
    N2 C8 C9 . . 121.27(15) ?
    N2 C8 C13 . . 115.32(14) ?
    C9 C8 C13 . . 123.41(15) ?
    C10 C9 C8 . . 120.33(15) ?
    C10 C9 H9A . . 119.8 ?
    C8 C9 H9A . . 119.8 ?
    C9 C10 C11 . . 118.83(15) ?
    C9 C10 C14 . . 115.60(14) ?
    C11 C10 C14 . . 125.56(15) ?
    C7 C11 C10 . . 116.10(15) ?
    C7 C11 C12 . . 115.64(14) ?
    C10 C11 C12 . . 128.24(15) ?
    N1 C12 C4 . . 106.95(15) ?
    N1 C12 C11 . . 127.93(15) ?
    C4 C12 C11 . . 125.07(15) ?
    O6 C13 O5 . . 126.02(15) ?
    O6 C13 C8 . . 117.71(14) ?
    O5 C13 C8 . . 116.27(14) ?
    O7 C14 O8 . . 126.49(15) ?
    O7 C14 C10 . . 116.37(15) ?
    O8 C14 C10 . . 117.05(14) ?
    O10 C15 O9 . . 126.01(16) ?
    O10 C15 C16 . . 115.89(15) ?
    O9 C15 C16 . . 118.07(15) ?
    C17 C16 N3 . . 108.57(14) ?
    C17 C16 C15 . . 129.10(15) ?
    N3 C16 C15 . . 122.28(15) ?
    C16 C17 C18 . . 106.85(15) ?
    C16 C17 H17 . . 126.6 ?
    C18 C17 H17 . . 126.6 ?
    C26 C18 C17 . . 107.48(14) ?
    C26 C18 C19 . . 122.96(15) ?
    C17 C18 C19 . . 129.55(15) ?
    O11 C19 C18 . . 127.61(16) ?
    O11 C19 C20 . . 118.19(15) ?
    C18 C19 C20 . . 114.20(14) ?
    O12 C20 C21 . . 121.02(15) ?
    O12 C20 C19 . . 118.84(15) ?
    C21 C20 C19 . . 120.12(14) ?
    N4 C21 C25 . . 124.89(15) ?
    N4 C21 C20 . . 112.30(14) ?
    C25 C21 C20 . . 122.68(15) ?
    N4 C22 C23 . . 121.19(15) ?
    N4 C22 C27 . . 114.53(14) ?
    C23 C22 C27 . . 124.27(15) ?
    C22 C23 C24 . . 120.98(15) ?
    C22 C23 H23 . . 119.5 ?
    C24 C23 H23 . . 119.5 ?
    C23 C24 C25 . . 118.04(15) ?
    C23 C24 C28 . . 115.57(14) ?
    C25 C24 C28 . . 126.36(14) ?
    C21 C25 C24 . . 115.99(15) ?
    C21 C25 C26 . . 114.23(14) ?
    C24 C25 C26 . . 129.67(15) ?
    N3 C26 C18 . . 106.92(14) ?
    N3 C26 C25 . . 127.74(15) ?
    C18 C26 C25 . . 125.34(15) ?
    O14 C27 O13 . . 124.61(15) ?
    O14 C27 C22 . . 118.79(14) ?
    O13 C27 C22 . . 116.58(14) ?
    O15 C28 O16 . . 125.31(15) ?
    O15 C28 C24 . . 114.92(14) ?
    O16 C28 C24 . . 119.76(14) ?
    C12 N1 C2 . . 110.20(15) ?
    C12 N1 H2 . . 124.5(14) ?
    C2 N1 H2 . . 124.9(14) ?
    C7 N2 C8 . . 119.04(14) ?
    C7 N2 Ca1 . 2_666 123.03(11) ?
    C8 N2 Ca1 . 2_666 117.70(11) ?
    C26 N3 C16 . . 110.18(14) ?
    C26 N3 H4 . . 119.6(16) ?
    C16 N3 H4 . . 129.8(16) ?
    C21 N4 C22 . . 118.67(14) ?
    C21 N4 Ca3 . . 122.66(11) ?
    C22 N4 Ca3 . . 118.65(11) ?
    C1 O1 Ca2 . 1_455 93.21(10) ?
    C1 O2 Ca2 . 1_455 91.50(10) ?
    C6 O4 Ca1 . 2_666 120.35(11) ?
    C13 O5 Ca1 . 2_666 124.78(10) ?
    C14 O8 Ca1 . . 146.93(11) ?
    C20 O12 Ca3 . . 121.20(11) ?
    C27 O13 Ca3 . . 125.58(10) ?
    C27 O14 Ca1 . . 161.86(11) ?
    C28 O15 Ca2 . . 139.74(11) ?
    Ca1 O17 H171 . . 115.5(18) ?
    Ca1 O17 H172 . . 125.2(16) ?
    H171 O17 H172 . . 107(2) ?
    Ca1 O18 H181 . . 117.1(16) ?
    Ca1 O18 H182 . . 129(2) ?
    H181 O18 H182 . . 113(3) ?
    Ca2 O19 H191 . . 125.4(19) ?
    Ca2 O19 H192 . . 123.7(18) ?
    H191 O19 H192 . . 109(3) ?
    Ca2 O20 H201 . . 112(2) ?
    Ca2 O20 H202 . . 108.7(19) ?
    H201 O20 H202 . . 111(3) ?
    Ca2 O21 H211 . . 131.1(19) ?
    Ca2 O21 H212 . . 108.2(18) ?
    H211 O21 H212 . . 104(2) ?
    Ca2 O22 H221 . . 122(2) ?
    Ca2 O22 H222 . . 133.1(18) ?
    H221 O22 H222 . . 105(3) ?
    Ca3 O23 H231 . . 115.6(19) ?
    Ca3 O23 H232 . . 116.1(18) ?
    H231 O23 H232 . . 108(3) ?
    Ca3 O24 H241 . . 125.7(19) ?
    Ca3 O24 H242 . . 113.0(19) ?
    H241 O24 H242 . . 104(3) ?
    Ca3 O25 H251 . . 114.2(18) ?
    Ca3 O25 H252 . . 106(2) ?
    H251 O25 H252 . . 106(3) ?
    Ca3 O26 H261 . . 131(2) ?
    Ca3 O26 H262 . . 115.5(19) ?
    H261 O26 H262 . . 105(3) ?
    Ca3 O27 H271 . . 122.3(18) ?
    Ca3 O27 H272 . . 112.4(17) ?
    H271 O27 H272 . . 107(2) ?
    H281 O28 H282 . . 103(3) ?
    H291 O29 H292 . . 107(3) ?
    O14 Ca1 O8 . . 110.58(4) ?
    O14 Ca1 O18 . . 83.93(5) ?
    O8 Ca1 O18 . . 160.87(5) ?
    O14 Ca1 O17 . . 81.08(5) ?
    O8 Ca1 O17 . . 84.33(5) ?
    O18 Ca1 O17 . . 110.98(5) ?
    O14 Ca1 O5 . 2_666 147.08(4) ?
    O8 Ca1 O5 . 2_666 92.68(4) ?
    O18 Ca1 O5 . 2_666 79.85(5) ?
    O17 Ca1 O5 . 2_666 78.35(4) ?
    O14 Ca1 N2 . 2_666 139.18(5) ?
    O8 Ca1 N2 . 2_666 80.01(4) ?
    O18 Ca1 N2 . 2_666 80.87(5) ?
    O17 Ca1 N2 . 2_666 139.74(5) ?
    O5 Ca1 N2 2_666 2_666 65.71(4) ?
    O14 Ca1 O4 . 2_666 79.80(4) ?
    O8 Ca1 O4 . 2_666 80.92(4) ?
    O18 Ca1 O4 . 2_666 89.87(5) ?
    O17 Ca1 O4 . 2_666 149.89(4) ?
    O5 Ca1 O4 2_666 2_666 128.25(4) ?
    N2 Ca1 O4 2_666 2_666 62.59(4) ?
    O22 Ca2 O15 . . 148.18(5) ?
    O22 Ca2 O21 . . 78.62(5) ?
    O15 Ca2 O21 . . 77.75(5) ?
    O22 Ca2 O19 . . 81.60(5) ?
    O15 Ca2 O19 . . 87.27(5) ?
    O21 Ca2 O19 . . 110.91(5) ?
    O22 Ca2 O20 . . 98.71(5) ?
    O15 Ca2 O20 . . 98.27(5) ?
    O21 Ca2 O20 . . 80.94(5) ?
    O19 Ca2 O20 . . 167.84(5) ?
    O22 Ca2 O1 . 1_655 127.21(5) ?
    O15 Ca2 O1 . 1_655 81.48(4) ?
    O21 Ca2 O1 . 1_655 151.55(5) ?
    O19 Ca2 O1 . 1_655 87.10(5) ?
    O20 Ca2 O1 . 1_655 83.06(4) ?
    O22 Ca2 O2 . 1_655 75.46(5) ?
    O15 Ca2 O2 . 1_655 133.97(4) ?
    O21 Ca2 O2 . 1_655 145.39(5) ?
    O19 Ca2 O2 . 1_655 87.61(5) ?
    O20 Ca2 O2 . 1_655 80.74(4) ?
    O1 Ca2 O2 1_655 1_655 52.58(4) ?
    O22 Ca2 C1 . 1_655 101.03(5) ?
    O15 Ca2 C1 . 1_655 107.87(5) ?
    O21 Ca2 C1 . 1_655 162.54(5) ?
    O19 Ca2 C1 . 1_655 86.13(5) ?
    O20 Ca2 C1 . 1_655 81.88(5) ?
    O1 Ca2 C1 1_655 1_655 26.49(4) ?
    O2 Ca2 C1 1_655 1_655 26.12(4) ?
    O22 Ca2 H212 . . 94.6(6) ?
    O15 Ca2 H212 . . 60.7(6) ?
    O21 Ca2 H212 . . 17.0(6) ?
    O19 Ca2 H212 . . 107.9(6) ?
    O20 Ca2 H212 . . 84.2(6) ?
    O1 Ca2 H212 1_655 . 137.7(6) ?
    O2 Ca2 H212 1_655 . 160.4(6) ?
    C1 Ca2 H212 1_655 . 160.5(6) ?
    O24 Ca3 O26 . . 83.48(5) ?
    O24 Ca3 O13 . . 161.79(5) ?
    O26 Ca3 O13 . . 85.73(5) ?
    O24 Ca3 O23 . . 82.50(5) ?
    O26 Ca3 O23 . . 144.90(5) ?
    O13 Ca3 O23 . . 98.26(5) ?
    O24 Ca3 O27 . . 96.15(5) ?
    O26 Ca3 O27 . . 75.13(5) ?
    O13 Ca3 O27 . . 95.21(4) ?
    O23 Ca3 O27 . . 138.35(5) ?
    O24 Ca3 N4 . . 132.11(5) ?
    O26 Ca3 N4 . . 137.02(5) ?
    O13 Ca3 N4 . . 64.53(4) ?
    O23 Ca3 N4 . . 73.39(5) ?
    O27 Ca3 N4 . . 77.41(5) ?
    O24 Ca3 O12 . . 70.98(4) ?
    O26 Ca3 O12 . . 134.27(5) ?
    O13 Ca3 O12 . . 126.46(4) ?
    O23 Ca3 O12 . . 69.44(4) ?
    O27 Ca3 O12 . . 70.85(4) ?
    N4 Ca3 O12 . . 62.01(4) ?
    O24 Ca3 O25 . . 81.28(5) ?
    O26 Ca3 O25 . . 73.38(5) ?
    O13 Ca3 O25 . . 81.59(4) ?
    O23 Ca3 O25 . . 72.78(5) ?
    O27 Ca3 O25 . . 148.49(5) ?
    N4 Ca3 O25 . . 127.07(4) ?
    O12 Ca3 O25 . . 135.26(4) ?
    O24 Ca3 H242 . . 15.8(6) ?
    O26 Ca3 H242 . . 98.7(6) ?
    O13 Ca3 H242 . . 168.8(6) ?
    O23 Ca3 H242 . . 72.2(6) ?
    O27 Ca3 H242 . . 95.9(6) ?
    N4 Ca3 H242 . . 116.6(6) ?
    O12 Ca3 H242 . . 56.6(6) ?
    O25 Ca3 H242 . . 89.7(6) ?
loop_
    _geom_torsion_atom_site_label_1
    _geom_torsion_atom_site_label_2
    _geom_torsion_atom_site_label_3
    _geom_torsion_atom_site_label_4
    _geom_torsion_site_symmetry_1
    _geom_torsion_site_symmetry_2
    _geom_torsion_site_symmetry_3
    _geom_torsion_site_symmetry_4
    _geom_torsion
    _geom_torsion_publ_flag
    O2 C1 C2 C3 . . . . 4.2(3) ?
    O1 C1 C2 C3 . . . . -177.26(18) ?
    O2 C1 C2 N1 . . . . -174.51(15) ?
    O1 C1 C2 N1 . . . . 4.0(2) ?
    N1 C2 C3 C4 . . . . -0.1(2) ?
    C1 C2 C3 C4 . . . . -178.94(18) ?
    C2 C3 C4 C12 . . . . -0.2(2) ?
    C2 C3 C4 C5 . . . . 179.25(18) ?
    C12 C4 C5 O3 . . . . 177.69(17) ?
    C3 C4 C5 O3 . . . . -1.7(3) ?
    C12 C4 C5 C6 . . . . -3.6(2) ?
    C3 C4 C5 C6 . . . . 176.96(17) ?
    O3 C5 C6 O4 . . . . 7.4(3) ?
    C4 C5 C6 O4 . . . . -171.33(16) ?
    O3 C5 C6 C7 . . . . -174.98(16) ?
    C4 C5 C6 C7 . . . . 6.2(2) ?
    O4 C6 C7 N2 . . . . -5.9(2) ?
    C5 C6 C7 N2 . . . . 176.54(14) ?
    O4 C6 C7 C11 . . . . 173.13(16) ?
    C5 C6 C7 C11 . . . . -4.4(2) ?
    N2 C8 C9 C10 . . . . -3.1(3) ?
    C13 C8 C9 C10 . . . . 177.06(15) ?
    C8 C9 C10 C11 . . . . 3.0(2) ?
    C8 C9 C10 C14 . . . . -175.77(15) ?
    N2 C7 C11 C10 . . . . -2.8(3) ?
    C6 C7 C11 C10 . . . . 178.32(15) ?
    N2 C7 C11 C12 . . . . 178.55(15) ?
    C6 C7 C11 C12 . . . . -0.4(2) ?
    C9 C10 C11 C7 . . . . -0.2(2) ?
    C14 C10 C11 C7 . . . . 178.43(15) ?
    C9 C10 C11 C12 . . . . 178.31(16) ?
    C14 C10 C11 C12 . . . . -3.1(3) ?
    C3 C4 C12 N1 . . . . 0.49(19) ?
    C5 C4 C12 N1 . . . . -179.02(16) ?
    C3 C4 C12 C11 . . . . 178.31(16) ?
    C5 C4 C12 C11 . . . . -1.2(3) ?
    C7 C11 C12 N1 . . . . -179.28(16) ?
    C10 C11 C12 N1 . . . . 2.2(3) ?
    C7 C11 C12 C4 . . . . 3.4(2) ?
    C10 C11 C12 C4 . . . . -175.13(17) ?
    N2 C8 C13 O6 . . . . -175.07(15) ?
    C9 C8 C13 O6 . . . . 4.7(3) ?
    N2 C8 C13 O5 . . . . 4.8(2) ?
    C9 C8 C13 O5 . . . . -175.37(16) ?
    C9 C10 C14 O7 . . . . -42.5(2) ?
    C11 C10 C14 O7 . . . . 138.90(17) ?
    C9 C10 C14 O8 . . . . 134.37(16) ?
    C11 C10 C14 O8 . . . . -44.3(2) ?
    O10 C15 C16 C17 . . . . -8.1(3) ?
    O9 C15 C16 C17 . . . . 170.08(16) ?
    O10 C15 C16 N3 . . . . 174.93(15) ?
    O9 C15 C16 N3 . . . . -6.9(2) ?
    N3 C16 C17 C18 . . . . 0.13(18) ?
    C15 C16 C17 C18 . . . . -177.18(16) ?
    C16 C17 C18 C26 . . . . -0.22(19) ?
    C16 C17 C18 C19 . . . . 179.08(17) ?
    C26 C18 C19 O11 . . . . -178.07(17) ?
    C17 C18 C19 O11 . . . . 2.7(3) ?
    C26 C18 C19 C20 . . . . 2.1(2) ?
    C17 C18 C19 C20 . . . . -177.06(16) ?
    O11 C19 C20 O12 . . . . -7.9(2) ?
    C18 C19 C20 O12 . . . . 171.94(15) ?
    O11 C19 C20 C21 . . . . 173.47(15) ?
    C18 C19 C20 C21 . . . . -6.7(2) ?
    O12 C20 C21 N4 . . . . 6.0(2) ?
    C19 C20 C21 N4 . . . . -175.40(14) ?
    O12 C20 C21 C25 . . . . -170.03(15) ?
    C19 C20 C21 C25 . . . . 8.6(2) ?
    N4 C22 C23 C24 . . . . -2.3(3) ?
    C27 C22 C23 C24 . . . . 179.30(15) ?
    C22 C23 C24 C25 . . . . -2.2(2) ?
    C22 C23 C24 C28 . . . . 175.81(15) ?
    N4 C21 C25 C24 . . . . -3.8(2) ?
    C20 C21 C25 C24 . . . . 171.68(15) ?
    N4 C21 C25 C26 . . . . 179.55(15) ?
    C20 C21 C25 C26 . . . . -5.0(2) ?
    C23 C24 C25 C21 . . . . 4.9(2) ?
    C28 C24 C25 C21 . . . . -172.84(15) ?
    C23 C24 C25 C26 . . . . -179.05(16) ?
    C28 C24 C25 C26 . . . . 3.2(3) ?
    C17 C18 C26 N3 . . . . 0.23(19) ?
    C19 C18 C26 N3 . . . . -179.13(15) ?
    C17 C18 C26 C25 . . . . -179.41(15) ?
    C19 C18 C26 C25 . . . . 1.2(3) ?
    C21 C25 C26 N3 . . . . -179.48(16) ?
    C24 C25 C26 N3 . . . . 4.4(3) ?
    C21 C25 C26 C18 . . . . 0.1(2) ?
    C24 C25 C26 C18 . . . . -176.01(16) ?
    N4 C22 C27 O14 . . . . 176.56(15) ?
    C23 C22 C27 O14 . . . . -4.9(2) ?
    N4 C22 C27 O13 . . . . -2.0(2) ?
    C23 C22 C27 O13 . . . . 176.54(15) ?
    C23 C24 C28 O15 . . . . -28.3(2) ?
    C25 C24 C28 O15 . . . . 149.54(17) ?
    C23 C24 C28 O16 . . . . 150.92(16) ?
    C25 C24 C28 O16 . . . . -31.3(2) ?
    C4 C12 N1 C2 . . . . -0.58(19) ?
    C11 C12 N1 C2 . . . . -178.32(16) ?
    C3 C2 N1 C12 . . . . 0.5(2) ?
    C1 C2 N1 C12 . . . . 179.42(15) ?
    C11 C7 N2 C8 . . . . 2.7(3) ?
    C6 C7 N2 C8 . . . . -178.26(14) ?
    C11 C7 N2 Ca1 . . . 2_666 -171.66(12) ?
    C6 C7 N2 Ca1 . . . 2_666 7.34(19) ?
    C9 C8 N2 C7 . . . . 0.3(2) ?
    C13 C8 N2 C7 . . . . -179.89(15) ?
    C9 C8 N2 Ca1 . . . 2_666 175.00(12) ?
    C13 C8 N2 Ca1 . . . 2_666 -5.19(19) ?
    C18 C26 N3 C16 . . . . -0.16(19) ?
    C25 C26 N3 C16 . . . . 179.48(16) ?
    C17 C16 N3 C26 . . . . 0.02(19) ?
    C15 C16 N3 C26 . . . . 177.55(15) ?
    C25 C21 N4 C22 . . . . -0.5(2) ?
    C20 C21 N4 C22 . . . . -176.42(14) ?
    C25 C21 N4 Ca3 . . . . 177.66(12) ?
    C20 C21 N4 Ca3 . . . . 1.78(18) ?
    C23 C22 N4 C21 . . . . 3.7(2) ?
    C27 C22 N4 C21 . . . . -177.79(14) ?
    C23 C22 N4 Ca3 . . . . -174.62(12) ?
    C27 C22 N4 Ca3 . . . . 3.93(18) ?
    O2 C1 O1 Ca2 . . . 1_455 3.95(18) ?
    C2 C1 O1 Ca2 . . . 1_455 -174.56(14) ?
    O1 C1 O2 Ca2 . . . 1_455 -3.87(17) ?
    C2 C1 O2 Ca2 . . . 1_455 174.62(14) ?
    C7 C6 O4 Ca1 . . . 2_666 1.8(2) ?
    C5 C6 O4 Ca1 . . . 2_666 179.39(11) ?
    O6 C13 O5 Ca1 . . . 2_666 177.84(13) ?
    C8 C13 O5 Ca1 . . . 2_666 -2.1(2) ?
    O7 C14 O8 Ca1 . . . . 97.5(2) ?
    C10 C14 O8 Ca1 . . . . -79.0(2) ?
    C21 C20 O12 Ca3 . . . . -10.8(2) ?
    C19 C20 O12 Ca3 . . . . 170.58(11) ?
    O14 C27 O13 Ca3 . . . . -179.65(12) ?
    C22 C27 O13 Ca3 . . . . -1.2(2) ?
    O13 C27 O14 Ca1 . . . . -135.4(3) ?
    C22 C27 O14 Ca1 . . . . 46.2(4) ?
    O16 C28 O15 Ca2 . . . . -14.3(3) ?
    C24 C28 O15 Ca2 . . . . 164.88(12) ?
loop_
    _geom_hbond_atom_site_label_D
    _geom_hbond_atom_site_label_H
    _geom_hbond_atom_site_label_A
    _geom_hbond_site_symmetry_A
    _geom_hbond_distance_DH
    _geom_hbond_distance_HA
    _geom_hbond_distance_DA
    _geom_hbond_angle_DHA
    N1 H2 O8 . 0.86(2) 2.01(2) 2.7232(19) 139.6(19)
    N3 H4 O16 . 0.86(2) 1.83(2) 2.6163(19) 151(2)
    O17 H171 O10 2_655 0.85(3) 1.91(3) 2.7543(18) 170(3)
    O17 H172 O1 . 0.86(3) 2.08(3) 2.9287(19) 170(2)
    O18 H181 O28 . 0.88(3) 1.82(3) 2.681(2) 166(2)
    O18 H182 O1 1_655 0.84(3) 1.97(3) 2.8107(19) 176(3)
    O19 H191 O20 1_455 0.81(3) 2.10(3) 2.8789(19) 161(3)
    O19 H192 O5 2_666 0.85(3) 1.89(3) 2.7350(18) 174(3)
    O20 H201 O11 2_755 0.82(3) 2.00(3) 2.8221(18) 173(3)
    O20 H202 O2 2_656 0.84(3) 1.94(3) 2.7620(18) 169(3)
    O21 H211 O29 2_655 0.80(3) 2.05(3) 2.845(2) 173(3)
    O21 H212 O16 . 0.85(3) 1.90(3) 2.7320(18) 163(3)
    O22 H221 O19 2_656 0.76(3) 2.26(3) 2.958(2) 152(3)
    O22 H222 O6 1_545 0.87(3) 1.83(3) 2.6985(19) 175(3)
    O23 H231 O3 1_554 0.76(3) 2.10(3) 2.8398(19) 164(3)
    O23 H232 O9 2_655 0.83(3) 1.90(3) 2.7217(19) 169(3)
    O24 H241 O7 2_665 0.81(3) 2.03(3) 2.8040(19) 163(3)
    O24 H242 O29 . 0.82(3) 1.93(3) 2.750(2) 172(3)
    O25 H251 O13 2_665 0.85(3) 2.02(3) 2.8578(18) 168(3)
    O25 H252 O3 1_554 0.81(3) 2.41(3) 3.0258(19) 133(2)
    O25 H252 O4 1_554 0.81(3) 2.28(3) 3.0405(18) 155(3)
    O26 H261 O27 2_765 0.86(3) 2.11(3) 2.9018(19) 154(3)
    O26 H262 O13 2_665 0.80(3) 2.06(3) 2.8506(19) 170(3)
    O27 H271 O25 1_655 0.85(3) 2.08(3) 2.9022(19) 164(3)
    O27 H272 O9 2_755 0.83(3) 1.99(3) 2.8125(18) 171(2)
    O28 H281 O10 2_755 0.89(4) 1.88(4) 2.721(2) 159(3)
    O28 H282 O26 2_765 0.83(4) 2.59(3) 3.098(2) 121(3)
    O29 H291 O6 2_665 0.84(3) 1.85(3) 2.6582(19) 160(3)
    O29 H292 O11 . 0.79(3) 2.27(3) 3.021(2) 159(3)
    O29 H292 O12 . 0.79(3) 2.40(3) 2.7789(19) 110(2)
_shelx_space_group_comment
;
The symmetry employed for this shelxl refinement is uniquely defined
by the following loop, which should always be used as a source of
symmetry information in preference to the above space-group names.
They are only intended as comments.
;
_shelx_estimated_absorpt_T_min     0.946
_shelx_estimated_absorpt_T_max     0.994
_shelx_hkl_file
;
   1   0   0  411.56   18.40
  -2   0   0 1456.05   64.29
  -2   0   0 1545.85   64.49
  -2   0   0 1468.75   64.59
   2   0   0 1448.56   64.69
   2   0   0 1456.15   64.39
  -3   0   0    7.80    2.20
  -3   0   0    9.00    2.10
   3   0   0   12.40    2.70
   3   0   0    9.00    2.50
   3   0   0   12.10    2.40
   3   0   0   12.00    2.50
  -4   0   0   31.50    3.40
  -4   0   0   32.10    4.00
   4   0   0   31.90    4.00
   4   0   0   31.90    3.60
   4   0   0   29.90    4.40
   4   0   0   33.80    4.10
  -5   0   0    5.70    2.50
   5   0   0    4.60    2.20
   5   0   0    7.10    2.40
   5   0   0    6.40    2.50
   5   0   0    5.10    2.20
   5   0   0    4.00    2.40
  -6   0   0    4.60    2.50
   6   0   0    8.30    2.60
   6   0   0    6.70    2.90
   6   0   0    9.00    3.40
  -7   0   0  397.06   22.30
   7   0   0  417.06   22.10
   7   0   0  438.86   22.50
   7   0   0  422.16   23.50
  -8   0   0   39.40    6.20
   8   0   0   43.20    6.40
   8   0   0   49.70    7.60
   8  -1   0   14.70    4.60
  -8   1   0   18.90    4.20
   7  -1   0  146.69   10.10
   7  -1   0  133.49    9.90
   7  -1   0  152.68   11.20
   7  -1   0  138.59    9.90
  -7   1   0  121.89    9.50
   6  -1   0  457.25   23.30
   6  -1   0  430.56   25.60
   6  -1   0  462.85   23.40
   6  -1   0  465.35   23.30
   6  -1   0  438.36   24.10
  -6   1   0  473.25   23.40
   5  -1   0   19.40    3.50
   5  -1   0   18.00    3.50
   5  -1   0   11.20    3.50
   5  -1   0   14.40    3.30
   5  -1   0   16.40    3.20
  -5   1   0   15.40    3.20
   4  -1   0   91.89    6.10
   4  -1   0   69.29    5.60
   4  -1   0   73.59    6.10
   4  -1   0   76.99    6.00
   4  -1   0   81.39    5.80
  -4   1   0   82.49    5.70
   3  -1   0   15.10    2.90
   3  -1   0   16.80    2.90
   3  -1   0   19.30    2.80
   3  -1   0   17.90    2.70
   3  -1   0   16.90    2.70
  -3   1   0   20.20    2.90
  -3   1   0   17.30    2.60
   2  -1   0  495.45   22.70
   2  -1   0  486.25   22.50
   2  -1   0  530.65   22.80
   2  -1   0  478.15   22.90
   2  -1   0  479.15   22.80
  -2   1   0  502.85   22.50
  -2   1   0  517.85   22.70
  -2   1   0  499.15   23.00
   1  -1   0    4.20    1.00
   1  -1   0    6.40    1.20
   1  -1   0    4.00    0.80
   1  -1   0    4.20    1.00
  -1   1   0    5.60    0.80
  -1   1   0    7.50    1.20
  -1  -1   0 1016.60   43.50
   1   1   0  978.50   43.50
  -2  -1   0 3743.23  196.28
   2   1   0 3954.70  196.28
  -3  -1   0  144.29    8.30
  -3  -1   0  139.79    8.80
  -3  -1   0  155.18    8.90
   3   1   0  175.08    9.30
   3   1   0  159.98    8.40
  -4  -1   0  184.68   10.40
  -4  -1   0  175.68   11.00
  -4  -1   0  182.68   10.90
   4   1   0  216.68   11.50
   4   1   0  184.28   11.20
   4   1   0  201.08   11.00
   4   1   0  195.88   10.40
  -5  -1   0   46.50    4.30
  -5  -1   0   49.30    5.10
   5   1   0   43.60    5.20
   5   1   0   50.09    4.60
   5   1   0   38.20    6.30
   5   1   0   45.60    4.80
  -6  -1   0   -0.20    2.20
   6   1   0    0.30    2.00
   6   1   0    0.90    2.70
   6   1   0   -0.40    2.10
   6   1   0    4.30    2.30
  -7  -1   0    1.20    2.60
   7   1   0   -2.10    2.70
   7   1   0    8.40    3.10
   7   1   0   -2.90    2.30
  -8  -1   0    7.90    3.30
   8   1   0   10.20    3.70
   8   1   0    0.10    3.10
   8  -2   0   -5.60    2.10
   8  -2   0    1.90    3.10
   7  -2   0    1.40    2.40
   7  -2   0   -2.70    2.40
   7  -2   0   -0.20    2.60
  -7   2   0    0.80    2.50
   6  -2   0   -0.30    2.40
   6  -2   0    2.90    2.30
   6  -2   0    6.80    2.90
   6  -2   0    0.20    2.50
   6  -2   0    5.10    3.10
  -6   2   0    3.50    2.60
   5  -2   0  111.59    8.50
   5  -2   0  129.49    8.40
   5  -2   0  116.89    8.20
   5  -2   0  109.79    8.50
   5  -2   0  124.99    8.00
  -5   2   0  122.39    7.90
   4  -2   0  395.56   18.80
   4  -2   0  351.46   18.90
   4  -2   0  354.06   18.60
   4  -2   0  391.76   18.30
   4  -2   0  361.66   18.90
  -4   2   0  376.66   18.20
   3  -2   0  811.82   39.50
   3  -2   0  901.31   39.90
   3  -2   0  909.41   39.30
   3  -2   0  841.62   39.80
   3  -2   0  911.11   39.90
  -3   2   0  861.71   39.90
  -3   2   0  900.41   39.20
   2  -2   0 8490.15  373.36
  -2   2   0 8292.17  371.96
   1  -2   0   16.80    1.30
   1  -2   0   16.60    1.90
   1  -2   0   14.30    1.60
  -1   2   0   12.60    1.60
  -1   2   0   15.30    1.30
  -1   2   0   16.10    1.90
   0  -2   0   -0.40    0.40
   0  -2   0    0.10    0.40
   0  -2   0    0.00    0.30
   0   2   0   -0.30    0.30
   0   2   0    0.10    0.30
   0   2   0    0.30    0.30
  -1  -2   0  610.64   27.40
  -1  -2   0  606.64   27.90
  -1  -2   0  625.14   28.10
   1   2   0  633.54   28.00
   1   2   0  673.43   27.90
  -2  -2   0  318.37   17.00
  -2  -2   0  382.26   17.30
  -2  -2   0  348.57   16.50
   2   2   0  379.56   17.20
   2   2   0  369.86   17.20
   2   2   0  370.46   16.40
  -3  -2   0    5.20    2.30
  -3  -2   0   10.50    2.40
  -3  -2   0    6.30    1.80
   3   2   0    6.20    2.30
   3   2   0    7.80    2.40
   3   2   0   10.50    2.20
  -4  -2   0    2.60    2.20
  -4  -2   0    5.30    2.20
   4   2   0    2.50    2.00
   4   2   0    3.00    1.60
   4   2   0    6.00    2.50
  -5  -2   0  223.68   12.50
  -5  -2   0  229.88   13.50
  -5  -2   0  217.18   13.70
   5   2   0  226.78   13.80
   5   2   0  250.97   12.70
   5   2   0  250.97   13.60
   5   2   0  219.18   13.60
  -6  -2   0   47.30    6.30
   6   2   0   52.89    5.80
   6   2   0   47.20    5.00
   6   2   0   53.09    5.70
   6   2   0   63.39    5.50
  -7  -2   0    5.90    4.30
   7   2   0   11.00    3.90
   7   2   0    4.80    2.50
   7   2   0    6.30    2.90
  -8  -2   0    0.10    3.00
   8   2   0    0.50    2.70
   8   2   0   -4.30    2.40
   8  -3   0   51.89    8.00
   8  -3   0   50.59    5.70
   8  -3   0   70.69    7.70
   7  -3   0   23.70    4.30
   7  -3   0   28.20    4.50
   7  -3   0   29.30    5.10
   7  -3   0   26.80    5.50
  -7   3   0   31.90    4.90
   6  -3   0   75.99    6.30
   6  -3   0   74.99    7.00
   6  -3   0   69.99    6.50
   6  -3   0   70.89    7.00
   6  -3   0   82.49    7.50
  -6   3   0   78.99    6.40
   5  -3   0    1.00    2.30
   5  -3   0    0.00    1.40
   5  -3   0    0.70    2.00
   5  -3   0    0.30    1.80
   5  -3   0    0.90    1.70
  -5   3   0   -0.20    1.40
   4  -3   0  106.89    7.00
   4  -3   0   91.79    7.00
   4  -3   0   91.19    6.90
   4  -3   0  103.59    7.00
  -4   3   0  101.09    6.20
  -4   3   0   95.89    7.20
   3  -3   0  777.72   34.00
   3  -3   0  753.02   34.00
   3  -3   0  733.83   33.00
   3  -3   0  715.93   33.80
   3  -3   0  728.93   33.10
  -3   3   0  711.23   33.80
   2  -3   0   30.20    2.40
   2  -3   0   24.30    2.90
   2  -3   0   30.10    2.30
   2  -3   0   30.90    2.90
   2  -3   0   31.00    3.10
  -2   3   0   30.90    3.20
  -2   3   0   27.00    2.90
   1  -3   0  848.62   37.60
   1  -3   0  883.01   38.20
   1  -3   0  887.31   38.00
  -1   3   0  876.31   37.60
  -1   3   0  837.42   38.20
   0  -3   0  955.10   41.50
   0   3   0  950.30   41.30
   0   3   0  945.91   41.40
  -1  -3   0  170.78    8.90
  -1  -3   0  178.28    8.10
  -1  -3   0  165.78    8.60
   1   3   0  185.38    8.60
   1   3   0  166.98    8.00
   1   3   0  178.48    8.80
  -2  -3   0  602.04   27.60
  -2  -3   0  623.94   28.40
  -2  -3   0  643.44   28.70
   2   3   0  631.84   27.50
   2   3   0  604.34   28.50
   2   3   0  627.04   28.30
  -3  -3   0   37.30    4.10
  -3  -3   0   42.20    3.50
  -3  -3   0   43.10    4.40
   3   3   0   44.00    4.30
   3   3   0   35.60    4.10
   3   3   0   40.50    3.30
  -4  -3   0 1179.88   60.69
  -4  -3   0 1376.56   61.29
  -4  -3   0 1434.46   60.99
   4   3   0 1378.76   59.69
   4   3   0 1398.26   61.09
   4   3   0 1337.27   60.99
  -5  -3   0    0.40    2.20
  -5  -3   0    4.30    2.20
  -5  -3   0    3.10    2.20
   5   3   0    2.90    2.50
   5   3   0    2.30    1.90
   5   3   0    2.10    2.00
  -6  -3   0   21.90    4.50
  -6  -3   0   24.50    3.90
   6   3   0   28.50    4.10
   6   3   0   25.60    4.60
   6   3   0   22.00    3.60
  -7  -3   0   74.19    7.80
   7   3   0   81.59    6.80
   7   3   0  101.09    8.30
   7   3   0   84.89    8.50
  -8  -3   0   23.60    5.10
   8   3   0   21.50    4.30
   8   3   0   25.90    5.40
   8  -4   0   23.80    4.40
   8  -4   0   18.10    4.80
   8  -4   0   13.50    4.30
   7  -4   0   58.09    6.40
   7  -4   0   40.30    4.90
   7  -4   0   51.49    7.20
   7  -4   0   40.10    4.80
   6  -4   0  598.34   29.40
   6  -4   0  580.84   30.80
   6  -4   0  612.24   30.70
   6  -4   0  634.34   30.70
   6  -4   0  588.34   30.70
   6  -4   0  645.74   29.40
   5  -4   0    2.70    2.40
   5  -4   0    2.90    2.30
   5  -4   0   -0.50    1.30
   5  -4   0    1.20    1.70
   5  -4   0   -0.70    1.70
   5  -4   0    2.10    2.20
   4  -4   0   51.79    4.90
   4  -4   0   53.79    4.90
   4  -4   0   52.09    4.80
   4  -4   0   45.80    4.60
   4  -4   0   48.90    4.00
  -4   4   0   48.40    4.90
   3  -4   0  594.74   28.00
   3  -4   0  635.34   28.20
   3  -4   0  619.94   26.90
   3  -4   0  581.54   26.90
   3  -4   0  600.64   27.80
  -3   4   0  534.85   27.70
   2  -4   0 1805.82   77.09
  -2   4   0 1713.63   76.09
  -2   4   0 1753.82   77.19
   1  -4   0    8.70    1.60
   1  -4   0    7.40    1.30
   1  -4   0    7.90    1.30
  -1   4   0    8.10    1.60
  -1   4   0    7.90    1.90
  -1   4   0    8.10    1.20
   0  -4   0  102.29    5.10
   0  -4   0   92.19    5.30
   0  -4   0   92.39    5.10
   0   4   0   94.19    5.10
   0   4   0   95.49    5.20
   0   4   0  103.89    5.10
  -1  -4   0  185.58    9.40
  -1  -4   0  169.38    8.40
  -1  -4   0  184.98    9.00
   1   4   0  179.48    9.30
   1   4   0  189.98    8.90
   1   4   0  174.68    8.40
  -2  -4   0  100.99    6.60
  -2  -4   0   96.19    5.40
  -2  -4   0   96.49    6.00
   2   4   0   92.39    6.30
   2   4   0  105.19    6.10
   2   4   0  104.29    5.20
  -3  -4   0  535.65   26.70
  -3  -4   0  501.25   23.90
  -3  -4   0  481.95   24.90
   3   4   0  556.54   26.20
   3   4   0  549.25   23.80
   3   4   0  528.95   25.20
  -4  -4   0   72.79    5.20
  -4  -4   0   66.49    6.00
  -4  -4   0   75.69    6.50
   4   4   0   82.79    6.30
   4   4   0   80.79    5.00
   4   4   0   75.09    6.00
  -5  -4   0    5.10    2.20
  -5  -4   0    7.50    3.00
  -5  -4   0    1.50    2.70
   5   4   0    6.60    2.70
   5   4   0    7.80    2.30
   5   4   0    2.80    2.80
  -6  -4   0  363.16   18.60
  -6  -4   0  334.07   20.20
   6   4   0  356.16   18.10
   6   4   0  394.16   22.20
  -7  -4   0   93.19    8.90
   7   4   0  100.79    9.10
   7   4   0  101.29    7.60
   7   4   0   93.29    7.10
  -8  -4   0   22.60    5.40
   8   4   0   20.20    3.90
   8   4   0   28.30    4.20
   8   4   0   22.20    5.40
   8  -5   0   59.59    8.10
   8  -5   0   67.89    6.20
   8  -5   0   50.19    7.80
   7  -5   0    0.90    2.70
   7  -5   0    4.70    2.50
   7  -5   0    3.40    2.30
   7  -5   0   -3.50    2.40
   6  -5   0   12.90    3.90
   6  -5   0    6.40    2.40
   6  -5   0   10.50    2.70
   6  -5   0    2.00    2.40
   6  -5   0    8.30    3.30
   6  -5   0    7.20    3.50
   5  -5   0   51.19    4.70
   5  -5   0   60.09    5.90
   5  -5   0   60.69    5.70
   5  -5   0   51.19    5.30
   5  -5   0   49.00    4.30
  -5   5   0   55.39    5.80
   4  -5   0  348.67   15.70
   4  -5   0  315.37   17.00
   4  -5   0  321.37   15.80
   4  -5   0  328.57   16.70
   4  -5   0  297.67   16.70
  -4   5   0  304.47   16.80
   3  -5   0 1263.37   54.39
   3  -5   0 1272.07   55.29
   3  -5   0 1277.17   55.69
   3  -5   0 1270.37   54.19
   3  -5   0 1151.78   55.49
  -3   5   0 1176.98   55.29
   2  -5   0  136.69    6.50
   2  -5   0  138.09    7.20
   2  -5   0  124.69    8.20
  -2   5   0  124.59    7.60
  -2   5   0  118.19    7.20
  -2   5   0  119.29    6.50
   1  -5   0  265.27   13.60
   1  -5   0  297.37   13.30
   1  -5   0  276.27   13.10
  -1   5   0  291.57   13.40
  -1   5   0  282.97   13.80
  -1   5   0  282.57   13.10
   0  -5   0   35.60    2.80
   0  -5   0   38.60    3.10
   0  -5   0   43.20    2.90
   0   5   0   36.50    3.00
   0   5   0   39.20    2.90
   0   5   0   39.70    3.00
  -1  -5   0   43.20    3.80
  -1  -5   0   38.90    2.70
  -1  -5   0   47.20    3.40
   1   5   0   41.60    3.60
   1   5   0   41.90    3.20
   1   5   0   45.20    2.90
  -2  -5   0    2.80    1.40
  -2  -5   0    4.00    1.90
  -2  -5   0    4.50    2.50
   2   5   0    3.10    1.70
   2   5   0    2.70    2.20
   2   5   0    3.00    1.30
  -3  -5   0    2.30    1.40
  -3  -5   0    2.50    2.00
  -3  -5   0    1.00    1.80
   3   5   0    1.30    2.00
   3   5   0    0.00    1.70
   3   5   0    1.90    1.30
  -4  -5   0  317.77   15.00
  -4  -5   0  267.97   16.00
  -4  -5   0  296.17   16.60
   4   5   0  291.27   15.90
   4   5   0  318.27   14.50
   4   5   0  292.77   16.20
  -5  -5   0  244.78   12.90
  -5  -5   0  258.27   14.90
  -5  -5   0  190.78   13.80
   5   5   0  242.58   14.30
   5   5   0  251.97   12.50
   5   5   0  262.17   14.60
  -6  -5   0  253.17   14.30
  -6  -5   0  259.97   16.50
   6   5   0  267.27   13.90
   6   5   0  282.97   16.30
  -7  -5   0   40.70    6.80
   7   5   0   33.20    4.40
   7   5   0   38.40    5.10
   7   5   0   44.50    6.80
  -8  -5   0   72.49    8.00
   8   5   0   55.39    5.60
   8   5   0   64.59    6.30
   8  -6   0   15.80    3.60
   8  -6   0   14.70    3.70
   8  -6   0   22.00    5.30
   8  -6   0   12.80    4.30
   7  -6   0    5.80    2.40
   7  -6   0    1.90    2.30
   7  -6   0    4.90    3.00
   7  -6   0    1.40    3.10
   6  -6   0  141.09    8.90
   6  -6   0  134.59    8.40
   6  -6   0  131.99   10.10
   6  -6   0  150.08   10.60
  -6   6   0  116.69    9.90
   5  -6   0   69.89    5.40
   5  -6   0   68.39    6.30
   5  -6   0   69.49    5.00
   5  -6   0   65.69    6.50
  -5   6   0   56.89    6.00
   4  -6   0    7.10    2.60
   4  -6   0    3.70    2.40
   4  -6   0    5.30    1.70
   4  -6   0    4.10    1.60
   4  -6   0    5.90    2.20
  -4   6   0    3.50    2.30
   3  -6   0  115.29    6.00
   3  -6   0  100.89    7.20
   3  -6   0  110.49    6.80
   3  -6   0  100.29    6.90
  -3   6   0   96.99    6.90
  -3   6   0  101.89    7.40
  -3   6   0   98.89    5.90
   2  -6   0 1957.10   84.99
   2  -6   0 1952.40   83.79
  -2   6   0 1873.11   83.79
  -2   6   0 1948.61   85.09
   1  -6   0   42.30    3.10
   1  -6   0   38.30    3.00
   1  -6   0   35.10    3.40
  -1   6   0   38.50    3.20
  -1   6   0   39.90    2.90
  -1   6   0   36.40    3.60
   0  -6   0   44.80    3.80
   0  -6   0   52.29    3.50
   0  -6   0   49.40    3.40
   0   6   0   48.00    3.60
   0   6   0   50.79    3.70
   0   6   0   50.59    3.50
  -1  -6   0  772.02   35.20
  -1  -6   0  766.52   34.50
  -1  -6   0  811.02   35.70
   1   6   0  790.82   34.60
   1   6   0  777.62   35.40
   1   6   0  777.72   35.00
  -2  -6   0  537.25   25.50
  -2  -6   0  521.15   23.80
  -2  -6   0  475.15   24.70
   2   6   0  529.85   23.70
   2   6   0  568.04   24.80
   2   6   0  541.05   25.20
  -3  -6   0   61.59    5.30
  -3  -6   0   64.49    5.60
  -3  -6   0   61.99    4.30
   3   6   0   66.09    4.00
   3   6   0   63.49    5.20
   3   6   0   59.89    5.50
  -4  -6   0  752.12   36.20
  -4  -6   0  730.13   37.10
  -4  -6   0  779.22   37.60
   4   6   0  787.72   36.90
   4   6   0  844.32   35.10
  -5  -6   0   21.80    3.30
  -5  -6   0   27.20    5.20
   5   6   0   28.40    3.20
   5   6   0   24.00    4.50
  -6  -6   0    8.40    3.40
  -6  -6   0    9.40    2.70
   6   6   0    5.30    3.40
   6   6   0    6.80    2.20
  -7  -6   0   56.29    7.90
   7   6   0   48.70    4.60
   7   6   0   40.90    4.80
   7   6   0   39.30    6.50
  -8  -6   0    4.60    3.30
   8   6   0    2.10    2.30
   8   6   0   -0.80    3.10
   8  -7   0   93.19    7.30
   8  -7   0   73.19    8.60
   8  -7   0   98.09    7.50
   8  -7   0   99.39    9.30
   7  -7   0  151.98    9.30
   7  -7   0  142.89   11.40
   7  -7   0  131.89   11.10
   7  -7   0  137.79    9.40
   6  -7   0  201.68   10.60
   6  -7   0  168.38   12.40
   6  -7   0  182.78   10.70
  -6   7   0  158.68   12.00
   5  -7   0  331.97   17.70
   5  -7   0  316.17   16.40
   5  -7   0  319.87   17.90
   5  -7   0  352.96   16.30
   5  -7   0  327.77   18.40
  -5   7   0  294.77   17.70
   4  -7   0   -0.60    1.10
   4  -7   0   -0.10    1.70
   4  -7   0    1.30    2.00
   4  -7   0    0.10    2.10
  -4   7   0    0.30    1.90
   3  -7   0  300.37   15.00
   3  -7   0  306.27   14.10
   3  -7   0  300.27   15.60
  -3   7   0  289.47   15.80
  -3   7   0  282.47   14.10
  -3   7   0  281.47   15.30
   2  -7   0  609.14   27.90
   2  -7   0  665.43   28.50
   2  -7   0  611.44   29.00
  -2   7   0  612.74   28.70
  -2   7   0  621.84   29.20
  -2   7   0  601.94   27.80
   1  -7   0  402.96   18.00
   1  -7   0  377.96   17.90
   1  -7   0  373.86   18.30
  -1   7   0  389.06   18.10
  -1   7   0  367.26   18.40
  -1   7   0  380.16   17.80
   0  -7   0 3335.37  144.59
  -1  -7   0   65.09    5.40
  -1  -7   0   61.89    4.10
  -1  -7   0   65.79    4.80
   1   7   0   70.39    4.70
   1   7   0   64.79    5.10
   1   7   0   68.09    4.30
  -2  -7   0  153.08    8.30
  -2  -7   0  155.98    9.40
  -2  -7   0  174.18   10.10
   2   7   0  166.88    8.40
   2   7   0  172.48    9.70
   2   7   0  165.78    9.20
  -3  -7   0   31.50    3.00
  -3  -7   0   33.70    4.00
  -3  -7   0   37.90    5.10
   3   7   0   38.10    4.90
   3   7   0   38.30    2.90
   3   7   0   37.00    4.00
  -4  -7   0  142.99   10.40
  -4  -7   0  142.29    9.80
   4   7   0  147.79    9.60
   4   7   0  132.89    9.70
   4   7   0  154.78    7.90
  -5  -7   0  117.79    9.90
  -5  -7   0  112.29    7.50
   5   7   0  110.09    8.90
   5   7   0  132.49    7.20
  -6  -7   0    1.80    3.50
  -6  -7   0    5.00    2.20
   6   7   0    9.00    3.70
   6   7   0    8.20    2.10
  -7  -7   0   19.20    5.00
   7   7   0   20.50    3.40
   7   7   0   16.40    4.80
   7   7   0   10.40    2.50
   8  -8   0   32.90    4.70
   8  -8   0   28.00    6.00
   8  -8   0   30.30    4.40
   8  -8   0   34.20    6.70
   7  -8   0  125.29    8.00
   7  -8   0  135.49   10.90
   7  -8   0  101.89    9.70
   7  -8   0  118.59    8.20
  -7   8   0  105.39    9.80
   6  -8   0   62.69    7.20
   6  -8   0   64.29    5.40
   6  -8   0   65.59    5.10
  -6   8   0   57.69    6.60
   5  -8   0   58.19    5.00
   5  -8   0   65.99    5.90
   5  -8   0   65.79    6.30
   5  -8   0   58.89    6.50
   5  -8   0   65.19    4.80
  -5   8   0   55.19    6.10
   4  -8   0    4.10    2.40
   4  -8   0    1.60    1.30
   4  -8   0    1.00    1.70
   4  -8   0    3.50    2.20
   4  -8   0    1.20    1.20
  -4   8   0    2.30    2.20
   3  -8   0  530.25   24.10
   3  -8   0  516.95   24.80
   3  -8   0  538.75   23.20
  -3   8   0  462.15   24.20
  -3   8   0  474.85   24.80
  -3   8   0  491.65   23.20
   2  -8   0  289.57   13.60
   2  -8   0  286.37   14.50
   2  -8   0  284.37   13.90
  -2   8   0  274.17   14.80
  -2   8   0  268.17   14.30
  -2   8   0  268.87   13.40
   1  -8   0  815.22   36.50
   1  -8   0  850.01   36.40
   1  -8   0  784.12   36.70
  -1   8   0  781.72   37.00
  -1   8   0  830.52   36.60
  -1   8   0  789.62   36.80
   0  -8   0 1249.28   56.69
   0  -8   0 1235.48   56.69
   0  -8   0 1349.66   56.39
   0   8   0 1269.37   56.49
   0   8   0 1274.27   56.29
   0   8   0 1260.37   56.49
  -1  -8   0  766.72   34.70
  -1  -8   0  751.02   35.40
   1   8   0  780.52   35.80
   1   8   0  796.02   35.30
   1   8   0  794.82   35.00
  -2  -8   0   19.40    2.30
  -2  -8   0   20.50    3.20
  -2  -8   0   15.10    3.40
   2   8   0   16.10    2.80
   2   8   0   17.60    2.40
   2   8   0   14.60    3.00
  -3  -8   0  109.19    8.10
  -3  -8   0  101.19    6.20
  -3  -8   0   95.09    7.40
   3   8   0  106.29    6.00
   3   8   0  111.99    7.40
   3   8   0  100.89    7.70
  -4  -8   0   25.90    3.30
  -4  -8   0   21.30    4.70
  -4  -8   0   18.20    4.10
   4   8   0   21.90    4.00
   4   8   0   22.60    2.60
   4   8   0   28.90    4.60
  -5  -8   0  587.34   28.90
   5   8   0  644.14   28.50
   5   8   0  622.94   32.70
  -6  -8   0   37.00    6.50
  -6  -8   0   40.60    4.40
   6   8   0   45.90    3.90
   6   8   0   43.50    6.40
  -7  -8   0   19.70    5.50
   7   8   0   27.60    3.30
   7   8   0   28.80    5.70
   7   8   0   41.00    4.30
   8  -9   0   26.40    5.60
   8  -9   0   28.10    6.60
   8  -9   0   24.40    4.00
   8  -9   0   27.20    4.10
   7  -9   0   79.09    8.80
   7  -9   0   94.69    6.70
   7  -9   0   81.39    8.30
   7  -9   0   85.29    6.60
  -7   9   0   76.19    8.40
   6  -9   0    6.40    2.40
   6  -9   0    4.10    2.20
   6  -9   0    9.60    3.80
  -6   9   0    4.90    3.30
   5  -9   0  204.28   10.90
   5  -9   0  216.18   12.40
   5  -9   0  209.38   11.30
   5  -9   0  192.98   13.20
  -5   9   0  184.08   12.60
   4  -9   0   -1.90    1.50
   4  -9   0   -2.60    2.20
   4  -9   0    1.40    1.40
   4  -9   0    3.40    2.60
   4  -9   0   -0.20    1.40
  -4   9   0    2.40    1.40
  -4   9   0   -1.30    1.60
   3  -9   0 1193.38   51.79
   3  -9   0 1209.68   53.49
   3  -9   0 1226.18   52.69
  -3   9   0 1113.99   51.69
  -3   9   0 1090.29   52.89
  -3   9   0 1175.28   53.79
   2  -9   0  394.76   19.30
   2  -9   0  408.96   18.80
   2  -9   0  393.76   18.40
  -2   9   0  381.96   19.60
  -2   9   0  361.76   18.10
  -2   9   0  371.46   19.00
   1  -9   0  107.79    7.00
   1  -9   0  128.69    7.10
   1  -9   0  116.69    7.30
  -1   9   0  116.19    7.20
  -1   9   0  118.89    6.90
  -1   9   0  122.19    7.70
   0  -9   0   12.10    2.70
   0  -9   0    6.50    1.90
   0  -9   0    8.70    1.90
   0   9   0    8.50    2.20
   0   9   0    5.60    1.90
   0   9   0    8.90    2.10
  -1  -9   0   42.50    3.40
  -1  -9   0   39.80    4.50
  -1  -9   0   39.30    3.80
   1   9   0   40.20    3.70
   1   9   0   42.40    4.20
   1   9   0   35.80    3.50
  -2  -9   0    2.50    2.40
  -2  -9   0   -0.90    1.60
   2   9   0    1.00    1.30
   2   9   0    3.30    2.20
   2   9   0   -0.60    1.10
  -3  -9   0  124.29    9.20
  -3  -9   0  142.89    8.00
  -3  -9   0  140.59   10.20
   3   9   0  149.09    7.90
   3   9   0  156.78    9.30
   3   9   0  141.19    9.60
  -4  -9   0   31.60    5.70
  -4  -9   0   30.50    3.60
   4   9   0   34.50    3.30
   4   9   0   41.60    4.90
  -5  -9   0    8.70    3.90
  -5  -9   0    7.30    2.40
   5   9   0    7.70    3.40
   5   9   0    8.30    2.10
  -6  -9   0  120.29   10.70
  -6  -9   0   94.79    7.20
   6   9   0  128.29    7.50
   6   9   0  107.09    9.20
  -7  -9   0   11.50    5.00
   7   9   0   31.50    3.30
   8 -10   0   43.10    6.90
   8 -10   0   57.49    5.30
   8 -10   0   37.40    7.00
   7 -10   0  169.08    9.80
   7 -10   0  152.08   12.50
   7 -10   0  165.08   10.10
  -7  10   0  143.29   11.90
   6 -10   0   45.10    4.40
   6 -10   0   38.50    3.90
   6 -10   0   43.70    6.80
   5 -10   0    8.20    3.00
   5 -10   0   13.60    4.20
   5 -10   0   12.40    2.70
   5 -10   0    9.90    2.30
  -5  10   0    6.10    3.10
   4 -10   0  147.69   11.20
   4 -10   0  167.98   11.10
   4 -10   0  180.48   10.50
   4 -10   0  189.18    9.50
  -4  10   0  181.58   11.80
  -4  10   0  154.68   10.70
  -4  10   0  164.48    9.30
   3 -10   0  312.37   14.90
   3 -10   0  323.67   15.60
   3 -10   0  288.97   16.10
  -3  10   0  282.37   15.90
  -3  10   0  301.17   14.70
  -3  10   0  274.47   16.40
   2 -10   0  317.87   14.80
   2 -10   0  276.37   14.40
   2 -10   0  287.37   15.20
  -2  10   0  278.57   15.00
  -2  10   0  288.27   15.70
  -2  10   0  270.67   14.10
   1 -10   0  138.59    7.90
   1 -10   0  125.89    8.00
   1 -10   0  131.99    8.10
  -1  10   0  128.69    8.50
  -1  10   0  140.19    7.80
  -1  10   0  138.59    8.20
   0 -10   0   25.20    3.00
   0 -10   0   22.10    3.50
   0 -10   0   26.10    3.00
   0  10   0   26.20    2.90
   0  10   0   23.60    3.30
   0  10   0   23.00    3.40
  -1 -10   0  134.79    8.50
  -1 -10   0  144.29    7.90
  -1 -10   0  152.08    9.40
   1  10   0  147.49    8.50
   1  10   0  136.19    8.70
   1  10   0  143.69    8.30
  -2 -10   0   90.99    7.80
  -2 -10   0   93.19    5.90
  -2 -10   0  102.79    8.10
   2  10   0  107.99    7.00
   2  10   0   99.29    6.20
  -3 -10   0  429.86   20.20
  -3 -10   0  387.16   21.70
  -3 -10   0  434.86   22.90
   3  10   0  449.86   20.30
   3  10   0  453.05   21.70
   3  10   0  394.46   22.00
  -4 -10   0   51.29    7.30
  -4 -10   0   60.49    4.80
   4  10   0   62.19    6.10
   4  10   0   60.89    4.50
  -5 -10   0    2.60    3.10
  -5 -10   0    4.10    2.10
   5  10   0    2.60    2.30
   5  10   0    1.80    1.50
  -6 -10   0    2.20    3.40
  -6 -10   0    3.40    2.20
   6  10   0    7.10    2.60
   6  10   0    8.40    3.70
  -7 -10   0    2.20    3.80
   7  10   0   11.70    2.00
   7  10   0    9.80    4.40
   8 -11   0   97.29    7.20
   8 -11   0  108.89   12.50
   8 -11   0   99.39   10.00
  -8  11   0  100.89    9.80
   7 -11   0   20.60    3.60
   7 -11   0   21.60    3.50
   7 -11   0   15.10    5.00
  -7  11   0   23.70    5.20
   6 -11   0   45.80    4.30
   6 -11   0   47.60    4.70
   6 -11   0   44.70    7.30
  -6  11   0   51.39    7.20
   5 -11   0    0.20    2.00
   5 -11   0   -1.00    1.60
  -5  11   0    0.00    2.50
   4 -11   0   12.00    3.00
   4 -11   0   11.60    2.50
   4 -11   0   12.50    3.60
  -4  11   0    9.40    2.30
  -4  11   0   11.40    3.60
  -4  11   0   11.10    3.30
   3 -11   0    1.50    1.90
   3 -11   0    0.40    1.90
  -3  11   0    1.80    1.50
  -3  11   0    0.10    1.90
  -3  11   0    3.00    2.30
   2 -11   0   -0.50    1.00
   2 -11   0    0.20    1.70
   2 -11   0    0.20    1.80
  -2  11   0    0.50    2.00
  -2  11   0    0.00    1.70
  -2  11   0    1.20    1.50
   1 -11   0   53.09    4.80
   1 -11   0   57.79    4.60
   1 -11   0   58.49    5.20
  -1  11   0   56.29    4.70
  -1  11   0   54.49    4.90
  -1  11   0   60.89    5.40
   0 -11   0    5.10    2.40
   0 -11   0    2.70    1.60
   0 -11   0    1.40    1.60
   0  11   0    2.70    1.80
   0  11   0    2.70    1.90
   0  11   0    4.60    2.10
  -1 -11   0  100.39    8.00
  -1 -11   0  108.79    6.60
   1  11   0  118.19    7.40
   1  11   0  117.99    7.40
   1  11   0  114.69    7.80
  -2 -11   0  140.09    7.90
  -2 -11   0  129.59    9.90
  -2 -11   0  135.49    9.20
   2  11   0  149.79    8.30
   2  11   0  136.59    8.60
   2  11   0  127.59    9.20
  -3 -11   0   66.89    5.20
  -3 -11   0   75.79    7.30
   3  11   0   89.69    6.50
   3  11   0   76.79    5.40
  -4 -11   0  164.98    9.50
  -4 -11   0  155.98   11.90
   4  11   0  177.18    9.30
   4  11   0  156.38   10.80
  -5 -11   0  137.09   11.60
  -5 -11   0  133.89    8.40
   5  11   0  138.09    8.70
   5  11   0  152.38   10.60
  -6 -11   0    8.80    4.00
  -6 -11   0   10.30    2.70
   6  11   0   17.70    4.60
   7 -12   0   24.00    5.70
   7 -12   0   21.10    3.60
   7 -12   0   25.20    3.90
  -7  12   0   29.80    5.90
   6 -12   0   85.99    6.40
   6 -12   0  102.19    7.00
   6 -12   0  107.29    9.80
  -6  12   0   80.99    8.60
   5 -12   0  357.16   18.00
   5 -12   0  381.56   17.90
   5 -12   0  335.77   20.50
  -5  12   0  339.47   20.00
   4 -12   0  164.68    8.80
   4 -12   0  151.98   10.30
   4 -12   0  151.58   11.10
  -4  12   0  140.59   10.90
  -4  12   0  132.49    8.30
  -4  12   0  121.69    9.60
   3 -12   0   15.30    2.70
   3 -12   0   16.00    3.70
   3 -12   0   14.10    2.90
  -3  12   0    7.70    2.10
  -3  12   0   13.30    3.40
  -3  12   0   11.70    3.70
   2 -12   0    0.00    1.60
   2 -12   0   -0.90    1.50
  -2  12   0   -2.10    1.20
  -2  12   0    1.40    2.00
  -2  12   0    3.40    2.20
   1 -12   0  609.04   29.20
   1 -12   0  601.04   29.40
  -1  12   0  613.24   29.90
  -1  12   0  634.44   29.40
  -1  12   0  613.54   28.90
   0 -12   0  169.68    9.50
   0 -12   0  173.48   10.60
   0 -12   0  162.98    9.80
   0  12   0  168.18   10.10
   0  12   0  144.09    9.60
   0  12   0  174.18    9.90
  -1 -12   0   21.10    3.10
  -1 -12   0   16.70    4.00
  -1 -12   0   22.00    3.60
   1  12   0   24.50    3.60
   1  12   0   27.00    3.90
   1  12   0   21.70    4.00
  -2 -12   0  688.13   32.50
  -2 -12   0  731.93   35.40
   2  12   0  717.63   33.70
   2  12   0  680.33   35.60
   2  12   0  729.93   33.20
  -3 -12   0  179.98   14.30
  -3 -12   0  192.38   10.50
   3  12   0  196.98   12.70
  -4 -12   0   36.30    4.20
  -4 -12   0   36.90    6.40
   4  12   0   36.50    5.10
  -5 -12   0    1.30    3.50
  -5 -12   0   -3.60    1.70
   5  12   0    4.50    2.90
  -6 -12   0   -6.20    3.70
   7 -13   0   50.99    5.20
   7 -13   0   58.49    8.60
   7 -13   0   47.80    4.70
  -7  13   0   41.40    7.10
   6 -13   0   70.19    5.60
   6 -13   0   72.99    8.40
   6 -13   0   64.29    5.20
  -6  13   0   52.59    7.60
   5 -13   0   11.00    2.50
   5 -13   0    9.20    2.40
   5 -13   0    9.60    3.90
  -5  13   0    7.20    3.20
   4 -13   0   27.70    3.80
  -4  13   0   25.90    4.90
  -4  13   0   27.40    3.70
   3 -13   0  185.48   10.20
   3 -13   0  186.48   10.50
  -3  13   0  155.38    9.50
  -3  13   0  156.48   11.20
  -3  13   0  143.39   10.30
   2 -13   0    0.00    2.10
   2 -13   0    0.20    1.80
   2 -13   0    1.60    1.70
  -2  13   0    0.30    1.70
  -2  13   0    1.80    2.50
  -2  13   0    1.70    2.00
   1 -13   0  228.38   13.10
   1 -13   0  239.68   12.70
   1 -13   0  227.08   12.90
  -1  13   0  222.48   12.50
  -1  13   0  227.78   12.90
  -1  13   0  215.48   13.40
   0 -13   0  131.19    7.90
   0 -13   0  120.59    8.20
   0 -13   0  125.19    9.00
   0  13   0  122.69    8.40
   0  13   0  116.29    8.30
   0  13   0  122.09    8.20
  -1 -13   0  558.94   27.30
  -1 -13   0  535.55   25.10
   1  13   0  523.85   25.70
   1  13   0  497.85   26.10
   1  13   0  518.05   25.70
  -2 -13   0   88.79    8.20
  -2 -13   0   77.49    5.60
   2  13   0   73.19    6.50
   2  13   0   81.39    6.10
  -3 -13   0   35.90    4.00
  -3 -13   0   40.20    6.80
   3  13   0   39.20    4.90
   3  13   0   41.70    4.20
  -4 -13   0   -1.90    1.90
  -4 -13   0    0.80    2.30
   4  13   0    5.90    1.80
   4  13   0    3.80    2.60
  -5 -13   0    5.00    3.70
  -5 -13   0   -1.20    2.10
   5  13   0   11.20    2.40
   5  13   0    5.70    3.30
   7 -14   0    4.50    2.30
   7 -14   0    2.20    3.70
  -7  14   0    6.80    3.20
   6 -14   0   92.59    9.90
   6 -14   0  100.89    7.20
   6 -14   0  110.19    7.20
  -6  14   0   84.39    8.80
   5 -14   0    6.90    2.50
   5 -14   0    7.90    2.20
   5 -14   0    7.70    4.40
  -5  14   0    2.00    2.60
  -5  14   0    5.70    2.00
   4 -14   0   -2.60    2.90
   4 -14   0    1.40    1.90
  -4  14   0   -1.00    3.10
  -4  14   0    0.10    1.60
   3 -14   0   24.50    3.80
  -3  14   0   25.30    5.30
  -3  14   0   20.10    3.40
  -3  14   0   23.20    4.40
   2 -14   0   34.80    4.70
   2 -14   0   46.30    5.10
  -2  14   0   38.30    4.30
  -2  14   0   38.30    4.90
  -2  14   0   53.39    6.70
   1 -14   0  245.68   13.60
   1 -14   0  256.47   14.30
  -1  14   0  223.18   14.20
  -1  14   0  240.58   13.80
  -1  14   0  240.88   14.50
   0 -14   0  351.66   18.10
   0 -14   0  345.07   19.30
   0  14   0  354.86   18.60
   0  14   0  350.26   18.50
   0  14   0  357.76   18.80
  -1 -14   0  856.71   40.80
  -1 -14   0  897.61   43.20
   1  14   0  897.51   41.70
   1  14   0  919.81   41.90
  -2 -14   0   10.80    2.40
  -2 -14   0   15.10    4.40
   2  14   0   11.30    2.60
   2  14   0   10.10    3.10
  -3 -14   0    1.00    2.70
  -3 -14   0   -2.40    1.70
   3  14   0   -1.40    1.60
   3  14   0    2.10    2.60
  -4 -14   0   29.90    4.20
  -4 -14   0   41.90    7.20
   4  14   0   27.10    4.90
  -5 -14   0   57.49    6.00
   5  14   0   90.79    5.80
   6 -15   0   -1.80    2.10
   6 -15   0    4.90    2.20
   6 -15   0   -0.90    3.60
  -6  15   0    0.60    2.30
   5 -15   0  121.19   10.70
   5 -15   0  126.59    7.90
  -5  15   0   96.59    9.20
  -5  15   0   93.49    7.30
   4 -15   0   16.40    5.00
   4 -15   0   15.30    3.20
  -4  15   0    9.20    3.40
  -4  15   0   14.10    3.00
  -4  15   0   21.80    4.60
   3 -15   0  184.48   10.80
  -3  15   0  181.98   12.50
  -3  15   0  171.38   10.10
  -3  15   0  127.29   11.60
   2 -15   0    1.80    2.30
  -2  15   0    4.00    2.10
  -2  15   0    2.40    1.90
  -2  15   0    5.40    3.20
   1 -15   0  451.95   22.90
   1 -15   0  432.46   22.00
  -1  15   0  445.76   22.50
  -1  15   0  408.86   21.70
  -1  15   0  420.96   23.00
   0 -15   0  301.47   17.40
   0 -15   0  290.27   15.80
   0  15   0  301.37   16.90
  -1 -15   0   -0.40    2.30
   1  15   0    1.10    2.20
   1  15   0    4.10    2.80
  -2 -15   0  198.38   11.20
  -2 -15   0  194.08   13.90
   2  15   0  195.68   12.20
   2  15   0  200.98   11.90
  -3 -15   0  299.37   19.40
  -3 -15   0  297.37   16.00
   3  15   0  322.47   17.70
   3  15   0  327.77   16.70
  -4 -15   0   92.69    7.50
  -4 -15   0  138.99   11.40
   4  15   0  121.69    9.30
  -5 -15   0    0.50    4.00
   5  15   0   -3.90    2.90
   6 -16   0    7.20    4.90
   6 -16   0   18.80    3.50
  -6  16   0   15.80    4.10
   5 -16   0    4.30    2.50
   5 -16   0   -1.70    2.80
  -5  16   0   -0.20    2.40
   4 -16   0  106.29    9.90
   4 -16   0  111.89    7.80
  -4  16   0   95.69    8.70
  -4  16   0   94.39    8.00
  -4  16   0   95.09    9.20
   3 -16   0  374.86   19.70
  -3  16   0  366.46   18.90
  -3  16   0  364.16   20.50
  -3  16   0  363.26   21.40
   2 -16   0   19.20    4.30
  -2  16   0   21.10    3.80
  -2  16   0   18.50    4.20
   1 -16   0    7.30    3.70
  -1  16   0    9.60    3.60
  -1  16   0    8.20    3.00
   0 -16   0   10.60    2.70
   0 -16   0    7.10    3.80
   0  16   0    7.50    3.10
   0  16   0    9.60    3.60
  -1 -16   0   60.89    5.20
  -1 -16   0   57.39    7.60
   1  16   0   54.19    5.90
   1  16   0   58.99    6.10
  -2 -16   0  360.76   21.50
   2  16   0  356.06   19.10
   2  16   0  356.96   19.60
  -3 -16   0    3.70    3.70
  -3 -16   0    0.60    2.20
   3  16   0   13.90    2.90
   3  16   0    5.60    3.00
  -4 -16   0   22.00    6.50
  -4 -16   0   19.00    4.20
   4  16   0   24.80    5.70
   4  16   0   36.00    3.90
   5 -17   0   28.60    4.30
   5 -17   0   34.10    6.80
  -5  17   0   31.60    6.10
  -5  17   0   19.90    3.80
   4 -17   0   12.00    3.20
   4 -17   0   10.50    4.20
  -4  17   0   16.20    4.80
  -4  17   0   10.90    4.10
  -4  17   0    7.50    2.90
   3 -17   0   54.29    6.00
  -3  17   0   38.20    6.20
  -3  17   0   53.79    5.20
  -3  17   0   55.59    7.80
   2 -17   0    1.10    2.70
  -2  17   0    4.80    2.90
  -2  17   0    2.10    2.40
   1 -17   0   84.89    8.30
  -1  17   0   91.19    7.80
   0 -17   0   34.00    5.90
   0  17   0   29.10    4.90
   0  17   0   39.80    5.70
  -1 -17   0  272.97   17.20
  -1 -17   0  240.88   15.30
   1  17   0  260.37   15.50
   1  17   0  272.17   15.60
  -2 -17   0  109.29   10.60
   2  17   0  119.19    8.80
   2  17   0  130.89    9.50
  -3 -17   0    5.60    3.00
   3  17   0    4.70    2.80
   3  17   0    3.60    2.20
   5 -18   0   86.89    7.00
   5 -18   0   70.09    9.70
  -5  18   0   71.59    7.80
  -5  18   0   55.19    6.40
   4 -18   0  105.19   10.30
   4 -18   0   91.99    8.10
   3 -18   0    6.20    3.30
  -3  18   0    4.30    3.10
  -3  18   0    1.30    2.60
   2 -18   0   45.70    6.30
  -2  18   0   33.10    5.70
  -2  18   0   41.40    6.60
   1 -18   0   40.50    6.20
  -1  18   0   31.00    5.50
  -1  18   0   33.70    5.60
   0 -18   0   22.90    5.00
   0  18   0   20.80    4.30
   0  18   0   21.80    5.20
  -1 -18   0    7.00    3.40
   1  18   0    0.80    2.50
   1  18   0    6.40    3.00
  -2 -18   0   34.30    7.00
   2  18   0   36.10    5.70
   2  18   0   35.90    5.10
   3  18   0  216.58   14.20
   3  18   0  212.78   13.00
  -4  19   0  165.88   12.60
   3 -19   0   52.09    7.50
  -3  19   0   48.30    7.80
  -3  19   0   41.30    6.60
   2 -19   0    5.00    3.60
  -2  19   0    1.60    2.80
  -2  19   0    8.00    3.30
   1 -19   0   10.40    4.00
  -1  19   0    3.10    2.70
  -1  19   0    2.70    2.90
   0 -19   0   17.10    4.90
   0  19   0   22.70    4.70
   0  19   0   12.10    3.80
  -1 -19   0   49.60    7.40
   1  19   0   49.90    6.20
   1  19   0   50.89    6.00
  -2 -19   0    1.50    4.50
   2  19   0   -3.20    2.00
   2  19   0    0.80    2.50
   3 -20   0    5.60    4.00
   3 -20   0    1.90    3.10
  -3  20   0   -0.40    2.70
   2 -20   0   22.10    5.00
  -2  20   0   19.40    5.00
  -2  20   0   18.60    4.50
   1 -20   0   86.19    8.90
  -1  20   0   68.79    8.10
   0 -20   0  140.69   11.60
   0  20   0  142.09   11.00
   0  20   0  108.69    9.80
   0  20  -1    7.10    3.70
   0  20  -1    5.50    3.30
   0 -20   1    5.00    3.70
  -1  20  -1   28.50    5.30
  -1  20  -1   24.50    5.20
   1 -20   1   30.60    6.10
  -2  20  -1  144.69   11.40
  -2  20  -1  155.78   12.50
   2 -20   1  150.88   11.90
   3 -20   1   11.00    4.20
   2  19  -1   14.10    3.90
   2  19  -1   25.40    4.40
  -2 -19   1   28.80    6.30
   1  19  -1   60.99    6.70
   1  19  -1   51.79    6.40
  -1 -19   1   71.89    8.30
   0  19  -1  220.78   15.50
   0  19  -1  245.18   15.20
   0 -19   1  264.67   16.90
  -1  19  -1   48.70    7.00
  -1  19  -1   51.59    6.00
   1 -19   1   40.20    6.70
  -2  19  -1    6.10    3.30
  -2  19  -1    6.40    3.20
   2 -19   1    5.00    3.30
  -3  19  -1    6.70    3.00
  -3  19  -1    9.80    3.90
   3 -19   1   12.00    4.10
   3  18  -1   31.80    5.40
   3  18  -1   23.20    4.00
  -3 -18   1   25.80    6.00
   2  18  -1    1.90    2.90
   2  18  -1    3.20    2.90
  -2 -18   1    6.60    4.20
   1  18  -1    7.70    3.10
   1  18  -1   14.00    4.40
  -1 -18   1    8.10    3.80
   0  18  -1   64.59    6.50
   0  18  -1   55.99    6.70
   0 -18   1   59.19    8.00
  -1  18  -1    6.10    2.80
  -1  18  -1   -0.30    2.20
   1 -18   1    5.50    3.60
  -2  18  -1   77.69    8.30
  -2  18  -1   75.49    7.30
   2 -18   1   78.59    7.70
  -3  18  -1    2.20    3.10
  -3  18  -1   -1.10    2.20
   3 -18   1    2.90    3.20
  -4  18  -1   16.50    4.10
  -4  18  -1   17.40    4.40
   4 -18   1   14.20    4.00
   4 -18   1   20.10    5.30
  -5  18  -1   65.79    7.40
   5 -18   1   63.09    6.50
   5 -18   1   60.99    9.50
   3  17  -1   62.19    5.80
   3  17  -1   58.99    6.20
  -3 -17   1   68.59    9.40
   2  17  -1  125.79    9.40
   2  17  -1  131.29    9.80
  -2 -17   1  134.79   11.50
   1  17  -1   42.90    5.30
   1  17  -1   37.60    5.50
  -1 -17   1   38.80    6.70
   0  17  -1    3.00    2.60
   0  17  -1    2.40    2.90
   0 -17   1   12.00    4.20
  -1  17  -1    7.30    3.30
  -1  17  -1    6.40    2.80
  -2  17  -1  107.59    8.70
  -2  17  -1  109.99    9.60
   2 -17   1   96.79    8.30
  -3  17  -1  140.79   10.90
  -3  17  -1  154.98   12.20
   3 -17   1  166.38   11.10
  -4  17  -1    5.50    2.80
  -4  17  -1    5.40    3.90
  -4  17  -1    0.40    2.60
   4 -17   1    9.90    3.40
  -5  17  -1   40.90    6.40
  -5  17  -1   67.19    7.00
   5 -17   1   52.69    5.60
   5 -17   1   57.99    8.80
   4  16  -1   65.09    5.60
  -4 -16   1   42.40    6.00
   3  16  -1   12.80    3.60
   3  16  -1   18.30    3.50
  -3 -16   1    8.10    4.40
  -3 -16   1    6.10    3.00
   2  16  -1    6.90    2.90
   2  16  -1    5.80    2.90
  -2 -16   1    8.90    3.90
  -2 -16   1    9.40    2.70
   1  16  -1   69.49    6.60
   1  16  -1   70.29    6.70
  -1 -16   1   67.99    5.70
  -1 -16   1   68.59    7.70
   0  16  -1  239.48   15.30
   0  16  -1  279.37   15.30
   0 -16   1  262.47   17.90
  -1  16  -1   92.79    8.40
  -1  16  -1  103.69    7.80
   1 -16   1  101.79    8.50
  -2  16  -1    2.40    2.80
  -2  16  -1   -0.60    2.00
  -2  16  -1    0.90    2.40
   2 -16   1   -2.20    2.80
  -3  16  -1   33.90    5.50
  -3  16  -1   44.60    6.90
  -3  16  -1   31.50    4.60
   3 -16   1   35.70    5.20
  -4  16  -1  147.19   11.70
  -4  16  -1  142.09    9.50
  -4  16  -1  131.89   10.70
   4 -16   1  154.98   10.10
  -5  16  -1    2.20    2.20
  -5  16  -1    1.80    2.90
   5 -16   1    1.90    2.60
   5 -16   1   -0.70    2.20
  -6  16  -1    6.30    3.30
   6 -16   1    5.20    3.30
   6 -16   1    1.80    2.70
   6 -16   1    4.80    2.60
   5  15  -1    5.30    2.10
   5  15  -1    2.90    3.10
  -5 -15   1    5.60    4.50
   4  15  -1    9.00    3.50
   4  15  -1   13.10    2.90
  -4 -15   1    4.80    3.10
  -4 -15   1   11.90    4.40
   3  15  -1    9.80    2.70
   3  15  -1    6.80    3.10
  -3 -15   1    5.20    2.80
  -3 -15   1   -5.10    2.70
   2  15  -1   10.50    3.30
   2  15  -1   11.60    3.40
  -2 -15   1   10.20    4.40
  -2 -15   1   14.90    3.50
   1  15  -1   40.50    4.90
   1  15  -1   30.10    4.70
  -1 -15   1   32.90    4.40
   0  15  -1   -2.30    1.80
   0  15  -1    2.70    2.70
   0 -15   1   -2.60    1.80
   0 -15   1    2.50    3.00
  -1  15  -1  228.38   13.60
  -1  15  -1  239.78   14.00
  -1  15  -1  238.58   14.70
   1 -15   1  260.67   14.90
  -2  15  -1    1.70    2.20
  -2  15  -1    4.90    3.20
  -2  15  -1    3.00    2.50
   2 -15   1    5.00    2.70
  -3  15  -1    9.30    3.40
  -3  15  -1   17.50    4.30
  -3  15  -1   10.20    2.80
   3 -15   1   14.10    3.30
  -4  15  -1   77.79    8.40
  -4  15  -1   68.99    7.20
  -4  15  -1   75.59    7.10
   4 -15   1   80.49    6.60
  -5  15  -1    3.50    2.50
  -5  15  -1    7.60    3.60
   5 -15   1    4.30    2.80
   5 -15   1    6.20    4.00
  -6  15  -1    1.80    2.80
   6 -15   1    6.40    2.50
   6 -15   1    6.50    3.80
   6 -15   1    4.00    2.50
   5  14  -1  101.09   10.20
   5  14  -1  133.19    7.70
  -5 -14   1   91.19    7.90
  -5 -14   1  101.09   11.80
   4  14  -1   80.79    7.60
   4  14  -1  104.99    6.70
  -4 -14   1   72.09    6.40
  -4 -14   1   76.79    8.90
   3  14  -1    2.20    2.70
   3  14  -1   -0.70    1.80
  -3 -14   1   -2.00    1.80
  -3 -14   1   -0.70    2.00
   2  14  -1  127.59    9.10
   2  14  -1  135.59    8.90
  -2 -14   1  141.29   10.90
  -2 -14   1  133.89    8.30
   1  14  -1  501.15   24.90
   1  14  -1  518.05   25.10
  -1 -14   1  496.45   24.10
  -1 -14   1  475.35   26.10
   0  14  -1  141.09    9.60
   0  14  -1  135.89    9.00
   0  14  -1  138.39    9.00
   0 -14   1  125.69    9.60
   0 -14   1  128.69    8.40
  -1  14  -1   82.69    6.70
  -1  14  -1   96.99    7.70
  -1  14  -1   81.69    6.50
   1 -14   1   81.69    7.10
   1 -14   1   79.79    6.40
  -2  14  -1  153.68   10.30
  -2  14  -1  164.98    9.90
  -2  14  -1  168.98   11.40
   2 -14   1  154.28   10.10
  -3  14  -1    2.80    2.00
  -3  14  -1    3.20    2.90
  -3  14  -1   -1.10    2.10
   3 -14   1   -1.30    2.20
  -4  14  -1   42.50    6.90
  -4  14  -1   40.20    6.00
  -4  14  -1   35.00    3.90
   4 -14   1   37.90    4.80
  -5  14  -1    8.50    3.50
  -5  14  -1    4.00    2.50
   5 -14   1    6.00    2.40
   5 -14   1    3.80    3.50
  -6  14  -1  196.68   13.80
   6 -14   1  186.58   14.60
   6 -14   1  205.08   11.70
  -7  14  -1    4.00    2.70
   7 -14   1    2.20    2.50
   7 -14   1   -3.30    2.70
   5  13  -1   56.39    6.00
   5  13  -1   52.89    4.60
  -5 -13   1   36.30    7.10
  -5 -13   1   38.90    4.90
   4  13  -1    2.20    1.80
   4  13  -1    0.40    2.30
  -4 -13   1   -1.70    2.00
  -4 -13   1    1.30    2.90
   3  13  -1   -1.00    2.00
   3  13  -1    3.60    2.10
  -3 -13   1   -1.50    1.70
  -3 -13   1    1.10    3.50
   2  13  -1    0.50    2.00
   2  13  -1    3.00    2.30
  -2 -13   1   -2.00    2.80
  -2 -13   1    1.20    1.80
   1  13  -1  117.39    7.80
   1  13  -1  113.99    7.80
   1  13  -1  103.89    8.00
  -1 -13   1  110.49    7.30
  -1 -13   1  107.09    8.50
   0  13  -1   30.80    4.60
   0  13  -1   31.60    4.40
   0  13  -1   24.00    3.80
   0 -13   1   33.70    4.30
   0 -13   1   33.10    4.40
   0 -13   1   24.40    4.60
  -1  13  -1  743.13   35.60
  -1  13  -1  748.03   36.30
  -1  13  -1  710.73   35.20
   1 -13   1  795.92   35.50
   1 -13   1  776.62   36.10
   1 -13   1  765.22   35.70
  -2  13  -1  254.67   14.50
  -2  13  -1  251.67   13.80
  -2  13  -1  246.28   15.20
   2 -13   1  280.07   14.20
   2 -13   1  258.37   14.40
   2 -13   1  271.27   14.80
  -3  13  -1   21.10    3.30
  -3  13  -1   14.60    4.10
  -3  13  -1   20.00    3.90
   3 -13   1   23.40    3.80
   3 -13   1   31.20    4.20
  -4  13  -1   35.30    4.00
  -4  13  -1   29.60    5.00
   4 -13   1   34.20    4.30
   5 -13   1    7.10    2.30
   5 -13   1   10.00    3.60
   5 -13   1    2.70    2.30
  -6  13  -1   70.79    7.40
   6 -13   1   51.39    8.20
   6 -13   1   61.79    5.40
   6 -13   1   55.99    5.40
  -7  13  -1   47.70    7.50
   7 -13   1   51.79    5.20
   7 -13   1   54.69    5.40
   7 -13   1   41.70    7.40
   6  12  -1  100.49   10.70
   6  12  -1  116.39    7.20
  -6 -12   1   93.89    7.90
   5  12  -1   40.20    3.90
   5  12  -1   41.60    6.00
  -5 -12   1   35.20    6.80
  -5 -12   1   29.90    4.40
   4  12  -1   36.30    3.70
   4  12  -1   30.10    4.90
  -4 -12   1   31.00    5.70
  -4 -12   1   26.30    4.00
   3  12  -1   13.30    3.30
   3  12  -1   15.50    3.00
  -3 -12   1   14.30    2.90
  -3 -12   1    4.80    3.50
   2  12  -1  121.29    8.00
   2  12  -1  107.19    7.40
  -2 -12   1  108.79    7.10
  -2 -12   1  120.99    9.40
   1  12  -1    7.20    2.50
   1  12  -1    7.50    2.80
   1  12  -1    7.60    2.60
  -1 -12   1    9.20    2.20
  -1 -12   1    7.90    3.10
  -1 -12   1    5.40    2.20
   0  12  -1  780.92   36.60
   0  12  -1  776.62   36.40
   0  12  -1  806.92   36.20
   0 -12   1  746.03   37.10
   0 -12   1  773.22   35.90
   0 -12   1  785.62   37.00
  -1  12  -1   34.30    4.00
  -1  12  -1   34.00    4.80
  -1  12  -1   37.00    3.90
   1 -12   1   33.80    4.50
   1 -12   1   40.10    3.90
   1 -12   1   40.60    4.10
  -2  12  -1   58.99    5.90
  -2  12  -1   55.19    4.70
  -2  12  -1   57.59    5.20
   2 -12   1   64.99    5.30
   2 -12   1   55.29    5.30
  -3  12  -1   49.00    6.00
  -3  12  -1   53.89    5.50
  -3  12  -1   56.59    4.80
   3 -12   1   58.39    5.00
   3 -12   1   55.89    4.90
   3 -12   1   60.29    5.50
  -4  12  -1   94.49    8.60
  -4  12  -1   83.79    7.50
  -4  12  -1   85.49    6.30
   4 -12   1  102.59    6.70
   4 -12   1   96.29    7.00
  -5  12  -1   60.99    6.70
   5 -12   1   62.19    5.50
   5 -12   1   66.29    5.40
   5 -12   1   70.49    7.70
  -6  12  -1    6.00    3.10
   6 -12   1    7.30    3.90
   6 -12   1    2.80    2.10
   6 -12   1    6.70    2.40
  -7  12  -1    1.00    2.90
   7 -12   1   -1.00    2.80
   7 -12   1    0.30    2.10
   7 -12   1    6.80    2.50
   6  11  -1    1.40    2.70
   6  11  -1    2.40    1.50
  -6 -11   1    2.70    3.80
   5  11  -1    8.20    3.00
   5  11  -1   11.10    2.40
  -5 -11   1    6.40    3.20
  -5 -11   1    0.90    2.40
   4  11  -1    0.00    2.50
   4  11  -1    2.30    1.70
  -4 -11   1    2.90    2.10
  -4 -11   1   -0.20    2.40
   3  11  -1  238.38   12.30
   3  11  -1  238.28   13.20
  -3 -11   1  207.48   11.90
  -3 -11   1  223.08   14.50
   2  11  -1  292.37   15.20
   2  11  -1  276.57   15.70
   2  11  -1  302.37   14.80
  -2 -11   1  258.17   15.30
  -2 -11   1  284.27   14.40
  -2 -11   1  293.77   16.50
   1  11  -1   94.69    6.20
   1  11  -1   87.29    6.10
   1  11  -1   79.59    6.20
  -1 -11   1   73.59    5.50
  -1 -11   1   78.99    6.90
  -1 -11   1   95.49    6.40
   0  11  -1   26.60    4.00
   0  11  -1   26.80    3.40
   0  11  -1   28.30    3.90
   0 -11   1   23.40    3.40
   0 -11   1   27.70    3.60
   0 -11   1   25.60    4.00
  -1  11  -1  120.09    7.80
  -1  11  -1  125.79    7.70
  -1  11  -1  119.79    8.30
   1 -11   1  133.09    7.70
   1 -11   1  135.49    8.40
   1 -11   1  116.79    7.80
  -2  11  -1  205.68   11.10
  -2  11  -1  199.68   12.30
  -2  11  -1  192.78   11.50
   2 -11   1  210.28   11.50
   2 -11   1  207.08   11.90
   2 -11   1  214.28   11.20
  -3  11  -1  249.68   13.40
  -3  11  -1  244.88   15.10
  -3  11  -1  241.88   14.30
   3 -11   1  271.87   13.70
   3 -11   1  257.37   14.70
   3 -11   1  289.07   14.00
  -4  11  -1    9.60    3.80
  -4  11  -1   17.00    2.90
  -4  11  -1   12.80    3.40
   4 -11   1   15.60    3.00
   4 -11   1   14.80    2.80
  -5  11  -1  638.44   34.60
   5 -11   1  761.82   33.10
   5 -11   1  711.03   33.30
  -6  11  -1   39.70    6.30
   6 -11   1   39.30    4.60
   6 -11   1   44.60    7.00
   6 -11   1   36.30    4.10
  -7  11  -1   38.80    6.60
   7 -11   1   39.60    4.70
   7 -11   1   54.29    6.00
   7 -11   1   45.00    7.30
   8 -11   1    2.80    3.00
   8 -11   1   -0.90    2.00
   7  10  -1   16.70    4.70
  -7 -10   1    7.50    3.80
   6  10  -1   78.99    5.40
   6  10  -1   64.49    7.50
  -6 -10   1   76.79    8.40
  -6 -10   1   61.69    5.80
   5  10  -1   -0.40    2.50
   5  10  -1    3.10    1.70
  -5 -10   1   -0.20    2.00
  -5 -10   1    2.00    3.40
   4  10  -1  133.89    9.20
  -4 -10   1  117.79    7.90
  -4 -10   1  130.89   10.40
   3  10  -1  133.89    8.60
   3  10  -1  116.09    8.80
   3  10  -1  131.09    7.50
  -3 -10   1  119.39    8.80
  -3 -10   1  117.59    7.50
  -3 -10   1  129.59    9.80
   2  10  -1  736.63   33.10
   2  10  -1  741.13   33.70
  -2 -10   1  700.13   34.90
  -2 -10   1  704.03   32.80
   1  10  -1  143.69    8.30
   1  10  -1  150.98    8.40
   1  10  -1  133.29    8.70
  -1 -10   1  136.59    8.50
  -1 -10   1  136.89    9.20
  -1 -10   1  132.09    7.80
   0  10  -1   -0.10    1.60
   0  10  -1    0.10    1.70
   0  10  -1   -0.30    1.40
   0 -10   1    1.40    1.60
   0 -10   1    0.20    1.30
   0 -10   1    1.40    2.00
  -1  10  -1   33.00    3.60
  -1  10  -1   32.20    3.40
  -1  10  -1   36.50    4.10
   1 -10   1   36.40    3.70
   1 -10   1   41.90    3.60
  -2  10  -1   51.99    4.70
  -2  10  -1   52.99    4.30
  -2  10  -1   56.89    5.20
   2 -10   1   64.99    4.60
   2 -10   1   58.29    4.90
   2 -10   1   60.29    4.70
  -3  10  -1   50.39    4.90
  -3  10  -1   46.60    5.50
  -3  10  -1   51.29    4.20
   3 -10   1   57.59    4.60
   3 -10   1   50.29    4.20
   3 -10   1   46.90    5.00
  -4  10  -1   84.89    7.80
  -4  10  -1   92.09    7.50
  -4  10  -1   93.79    6.30
   4 -10   1   89.19    7.40
   4 -10   1  103.29    6.90
  -5  10  -1   61.29    6.50
   5 -10   1   80.59    5.90
   5 -10   1   71.29    5.40
   5 -10   1   63.49    7.30
   5 -10   1   75.19    6.40
  -6  10  -1    2.90    2.80
   6 -10   1   -0.80    2.90
   6 -10   1    1.90    2.00
   6 -10   1   -3.70    1.30
  -7  10  -1   15.30    4.40
   7 -10   1   12.90    3.00
   7 -10   1   17.60    5.50
   8 -10   1    2.90    3.60
   8 -10   1   -0.20    3.30
   8 -10   1    2.60    3.30
   8 -10   1   -1.80    2.20
   7   9  -1   91.89    6.30
  -7  -9   1   78.49    9.10
  -7  -9   1   81.69    7.30
   6   9  -1   12.20    2.50
   6   9  -1    8.80    3.70
  -6  -9   1   14.80    4.60
  -6  -9   1    3.30    2.40
   5   9  -1   45.70    5.70
   5   9  -1   48.80    4.10
  -5  -9   1   36.50    4.20
  -5  -9   1   40.70    6.80
   4   9  -1   68.19    4.90
   4   9  -1   66.69    6.20
  -4  -9   1   56.49    7.30
  -4  -9   1   60.49    5.10
   3   9  -1   55.19    5.10
   3   9  -1   54.09    4.10
   3   9  -1   42.70    4.80
  -3  -9   1   40.80    4.80
  -3  -9   1   47.90    4.10
  -3  -9   1   41.30    5.90
   2   9  -1    8.40    2.40
   2   9  -1    5.30    2.00
   2   9  -1    6.30    1.80
  -2  -9   1    3.50    2.10
  -2  -9   1    5.30    1.70
  -2  -9   1    7.10    2.40
   1   9  -1  211.58   10.90
   1   9  -1  212.08   10.80
   1   9  -1  192.78   11.30
  -1  -9   1  199.48   11.00
  -1  -9   1  198.28   11.70
  -1  -9   1  205.98   10.50
   0   9  -1  235.98   13.00
   0   9  -1  261.17   12.90
   0   9  -1  258.77   13.10
   0  -9   1  254.17   12.80
   0  -9   1  252.77   12.80
  -1   9  -1    0.80    1.40
   1  -9   1    0.00    1.50
   1  -9   1    1.50    1.30
   1  -9   1    1.30    1.80
  -2   9  -1   12.00    2.60
  -2   9  -1    9.40    2.00
  -2   9  -1    8.50    2.70
   2  -9   1   10.50    2.10
   2  -9   1   11.20    2.20
   2  -9   1   10.70    2.60
  -3   9  -1  268.97   13.80
  -3   9  -1  262.57   14.70
  -3   9  -1  265.37   15.30
   3  -9   1  281.57   13.80
   3  -9   1  293.17   14.40
   3  -9   1  287.87   15.20
  -4   9  -1  121.99    8.90
  -4   9  -1  122.09    9.20
  -4   9  -1  123.19    7.80
   4  -9   1  135.19    9.50
   4  -9   1  144.89    9.40
   4  -9   1  140.69    8.60
   4  -9   1  135.19    7.80
  -5   9  -1    1.70    2.60
   5  -9   1    3.80    1.90
   5  -9   1    6.30    2.30
   5  -9   1    2.50    3.10
   5  -9   1    2.90    2.00
  -6   9  -1   21.00    4.80
   6  -9   1   25.50    5.40
   6  -9   1   32.00    4.10
   6  -9   1   29.40    4.20
  -7   9  -1    4.50    3.30
   7  -9   1   -0.50    2.00
   7  -9   1    4.10    3.20
   7  -9   1    0.70    3.10
   8  -9   1    1.30    3.40
   8  -9   1   -2.10    2.00
   8  -9   1    0.80    2.40
   7   8  -1   89.59    6.30
   7   8  -1   96.29    9.00
  -7  -8   1   85.19    7.20
  -7  -8   1   71.49    8.70
   6   8  -1    4.40    1.80
   6   8  -1    1.10    2.40
  -6  -8   1    4.70    3.50
  -6  -8   1    0.30    1.90
   5   8  -1    1.80    1.70
   5   8  -1    3.10    3.20
  -5  -8   1    3.30    3.40
  -5  -8   1    5.10    2.30
   4   8  -1   47.60    4.80
   4   8  -1   41.20    3.70
   4   8  -1   41.80    5.60
  -4  -8   1   36.00    5.20
  -4  -8   1   39.50    4.00
  -4  -8   1   51.19    6.60
   3   8  -1  151.08    9.60
   3   8  -1  140.79    7.80
   3   8  -1  148.79    8.90
  -3  -8   1  133.89    7.90
  -3  -8   1  137.39    9.50
  -3  -8   1  135.79    9.20
   2   8  -1   14.00    2.70
   2   8  -1   12.50    2.80
   2   8  -1   12.90    2.20
  -2  -8   1   16.80    2.60
  -2  -8   1   14.60    2.80
  -2  -8   1   12.10    2.80
   1   8  -1   53.99    4.20
   1   8  -1   55.19    4.30
   1   8  -1   53.69    4.70
  -1  -8   1   55.29    4.40
  -1  -8   1   52.09    5.00
  -1  -8   1   53.99    4.20
   0   8  -1    4.00    1.90
   0   8  -1    6.30    2.00
   0   8  -1    6.30    1.80
   0  -8   1    3.60    1.70
   0  -8   1    4.50    1.70
   0  -8   1    0.40    2.00
  -1   8  -1  149.79    9.20
  -1   8  -1  161.38    8.60
  -1   8  -1  161.78    8.60
   1  -8   1  164.88    8.60
   1  -8   1  156.88    8.80
   1  -8   1  159.68    9.00
  -2   8  -1  342.67   16.90
  -2   8  -1  340.07   17.00
  -2   8  -1  336.07   17.50
   2  -8   1  362.66   16.70
   2  -8   1  347.47   17.30
   2  -8   1  329.87   16.40
  -3   8  -1  196.78   11.60
  -3   8  -1  210.68   10.90
  -3   8  -1  193.08   12.10
   3  -8   1  223.18   11.40
   3  -8   1  215.98   11.90
   3  -8   1  215.08   10.80
  -4   8  -1   71.19    6.40
  -4   8  -1   77.59    7.00
   4  -8   1   90.09    5.90
   4  -8   1   84.09    6.80
   4  -8   1   78.39    6.70
   4  -8   1   89.99    5.70
   4  -8   1   91.39    6.40
  -5   8  -1  466.85   26.20
   5  -8   1  510.85   26.50
   5  -8   1  523.05   25.90
   5  -8   1  524.05   27.00
   5  -8   1  540.85   25.30
   5  -8   1  552.74   25.00
  -6   8  -1   27.10    5.20
   6  -8   1   41.40    4.50
   6  -8   1   35.20    4.40
   6  -8   1   44.00    6.70
   7  -8   1    5.80    2.50
   7  -8   1    6.80    3.20
   7  -8   1    3.20    3.60
   8  -8   1   11.00    4.30
   8  -8   1   10.90    3.80
   8  -8   1   11.00    3.20
   7   7  -1    2.60    2.00
   7   7  -1    0.50    2.80
  -7  -7   1    6.00    2.80
  -7  -7   1    5.60    3.90
   6   7  -1   25.60    3.50
   6   7  -1   19.60    4.80
  -6  -7   1   14.50    4.60
  -6  -7   1   19.60    3.60
   5   7  -1   50.89    4.60
   5   7  -1   49.90    5.90
  -5  -7   1   53.79    7.00
  -5  -7   1   45.20    4.70
   4   7  -1    7.50    2.40
   4   7  -1    8.70    2.60
   4   7  -1   10.60    2.10
  -4  -7   1    8.20    2.30
  -4  -7   1    3.50    2.40
  -4  -7   1    6.00    2.80
   3   7  -1   23.40    3.50
   3   7  -1   24.50    2.60
   3   7  -1   22.90    3.70
  -3  -7   1   18.60    3.80
  -3  -7   1   23.30    3.80
   2   7  -1   24.30    2.50
   2   7  -1   30.90    3.40
   2   7  -1   28.70    3.30
  -2  -7   1   22.10    3.60
  -2  -7   1   25.20    2.60
  -2  -7   1   26.50    3.50
   1   7  -1 1792.02   79.49
   1   7  -1 1823.82   78.79
  -1  -7   1 1786.32   79.19
  -1  -7   1 1805.92   79.79
  -1  -7   1 1823.52   78.59
   0   7  -1  230.58   11.60
   0   7  -1  236.08   11.90
   0   7  -1  231.88   11.90
   0  -7   1  232.38   11.60
   0  -7   1  232.48   12.10
   0  -7   1  244.28   11.70
  -1   7  -1    2.90    1.40
  -1   7  -1    1.30    1.20
  -1   7  -1   -0.80    1.80
   1  -7   1    1.40    1.40
   1  -7   1    5.80    1.90
   1  -7   1    1.40    1.70
  -2   7  -1   76.29    5.30
  -2   7  -1   71.99    5.80
  -2   7  -1   76.49    4.80
   2  -7   1   80.69    4.90
   2  -7   1   76.19    5.60
   2  -7   1   76.19    5.00
  -3   7  -1   32.20    3.50
  -3   7  -1   37.10    3.90
  -3   7  -1   29.10    4.30
   3  -7   1   40.10    4.20
   3  -7   1   37.30    3.50
   3  -7   1   30.70    2.90
  -4   7  -1   33.30    4.60
  -4   7  -1   41.00    5.40
   4  -7   1   35.10    3.60
   4  -7   1   39.50    4.50
   4  -7   1   37.50    4.00
   4  -7   1   39.00    4.80
   4  -7   1   39.80    3.50
  -5   7  -1   78.99    7.00
   5  -7   1   76.39    6.50
   5  -7   1   84.89    7.40
   5  -7   1   90.89    6.20
   5  -7   1   80.99    7.00
  -6   7  -1  220.38   14.70
   6  -7   1  259.77   13.40
   6  -7   1  234.78   14.80
   6  -7   1  224.98   15.00
   6  -7   1  260.57   13.90
   7  -7   1   11.40    3.90
   7  -7   1    8.70    2.70
   7  -7   1   12.80    3.40
   7  -7   1    7.00    3.70
   8  -7   1   74.79    8.70
   8  -7   1   77.49    8.50
   8  -7   1   84.09    7.00
   8   6  -1    4.90    2.40
   8   6  -1    6.20    3.80
  -8  -6   1    6.40    3.70
   7   6  -1  179.28   10.40
   7   6  -1  166.98   12.60
  -7  -6   1  157.38   12.70
   6   6  -1    3.50    2.10
   6   6  -1    2.10    2.40
  -6  -6   1   -0.80    3.00
  -6  -6   1   -0.50    1.90
   5   6  -1    6.20    2.50
   5   6  -1   11.90    3.70
  -5  -6   1    7.60    2.50
  -5  -6   1    3.00    2.60
   4   6  -1  102.49    8.60
   4   6  -1  105.29    6.20
   4   6  -1  104.09    7.60
  -4  -6   1  106.49    8.20
  -4  -6   1   85.79    7.30
  -4  -6   1  101.89    6.60
   3   6  -1   85.69    6.40
   3   6  -1   82.89    5.00
   3   6  -1   87.69    6.20
  -3  -6   1   83.19    6.70
  -3  -6   1   83.89    5.30
  -3  -6   1   65.49    5.90
   2   6  -1  159.08    8.20
   2   6  -1  167.08    9.00
   2   6  -1  164.18    9.40
  -2  -6   1  150.88    9.60
  -2  -6   1  155.28    9.10
  -2  -6   1  154.58    8.20
   1   6  -1  662.33   28.40
   1   6  -1  633.04   28.00
   1   6  -1  620.04   28.70
  -1  -6   1  616.44   28.90
  -1  -6   1  590.94   27.90
  -1  -6   1  624.74   28.50
   0   6  -1    5.20    1.60
   0   6  -1    5.70    1.70
   0   6  -1    7.90    1.70
   0  -6   1    8.60    1.60
   0  -6   1    5.50    1.80
   0  -6   1    6.60    1.60
  -1   6  -1   21.10    2.30
  -1   6  -1   25.30    2.70
  -1   6  -1   23.00    2.50
   1  -6   1   27.70    2.40
   1  -6   1   26.70    2.60
   1  -6   1   22.50    2.80
  -2   6  -1  824.62   37.80
  -2   6  -1  811.32   37.20
  -2   6  -1  794.32   36.70
   2  -6   1  828.72   37.60
   2  -6   1  870.31   36.80
  -3   6  -1  221.78   12.70
  -3   6  -1  231.08   13.30
  -3   6  -1  236.78   12.10
   3  -6   1  268.37   12.20
   3  -6   1  242.28   12.60
   3  -6   1  257.47   13.30
  -4   6  -1   59.09    5.40
   4  -6   1   66.89    5.00
   4  -6   1   57.49    5.70
   4  -6   1   64.79    5.60
   4  -6   1   62.69    5.20
   4  -6   1   72.89    4.70
  -5   6  -1   11.50    3.20
   5  -6   1   11.00    2.50
   5  -6   1    6.10    2.30
   5  -6   1    6.30    3.00
   6  -6   1   32.60    5.60
   6  -6   1   47.10    4.60
   6  -6   1   35.10    6.00
   6  -6   1   43.10    4.40
   6  -6   1   45.30    6.80
   6  -6   1   34.30    6.00
   7  -6   1    4.40    2.50
   7  -6   1    6.30    3.40
   7  -6   1    2.00    2.40
   7  -6   1   12.50    4.10
   8  -6   1   43.70    7.00
   8  -6   1   40.70    5.70
   8  -6   1   38.50    6.90
   8   5  -1   86.49    7.10
   8   5  -1   75.79   11.00
  -8  -5   1   90.49    9.10
   7   5  -1   10.50    3.80
   7   5  -1   13.90    3.30
  -7  -5   1   15.90    4.50
   6   5  -1   25.60    3.70
   6   5  -1   22.10    4.80
  -6  -5   1   21.70    4.90
  -6  -5   1   20.70    3.70
   5   5  -1    1.80    2.50
   5   5  -1    5.10    2.90
  -5  -5   1    7.40    3.20
  -5  -5   1    4.80    2.90
  -5  -5   1    4.90    2.30
   4   5  -1    4.70    1.80
   4   5  -1    6.50    2.50
   4   5  -1    7.50    2.70
  -4  -5   1    4.80    1.90
  -4  -5   1    6.20    2.50
  -4  -5   1    6.10    2.70
   3   5  -1  202.58   11.60
   3   5  -1  228.58   11.60
   3   5  -1  216.98   10.50
  -3  -5   1  227.08   12.10
  -3  -5   1  170.48   11.30
  -3  -5   1  209.18   10.70
   2   5  -1  547.15   24.10
   2   5  -1  573.04   25.00
   2   5  -1  514.65   25.10
  -2  -5   1  545.95   24.20
  -2  -5   1  538.75   25.50
  -2  -5   1  487.95   24.90
   1   5  -1   11.10    1.90
   1   5  -1   10.40    1.60
   1   5  -1   10.90    2.20
  -1  -5   1    9.50    2.00
  -1  -5   1    9.40    1.60
  -1  -5   1   11.30    1.80
   0   5  -1  232.48   10.50
   0   5  -1  208.98   10.60
   0   5  -1  211.18   10.60
   0  -5   1  211.68   10.50
   0  -5   1  225.78   10.50
   0  -5   1  217.88   10.70
  -1   5  -1  316.27   16.00
  -1   5  -1  313.27   15.50
  -1   5  -1  340.87   15.70
   1  -5   1  362.96   15.60
   1  -5   1  347.37   15.70
   1  -5   1  343.97   16.00
  -2   5  -1   12.90    1.90
  -2   5  -1   11.20    2.30
  -2   5  -1   11.40    2.60
   2  -5   1    9.20    1.90
   2  -5   1   10.20    1.70
   2  -5   1    9.70    2.20
  -3   5  -1   38.10    4.40
  -3   5  -1   32.80    3.80
   3  -5   1   44.50    3.40
   3  -5   1   43.90    3.60
   3  -5   1   49.00    4.40
   3  -5   1   41.10    3.80
  -4   5  -1  345.37   19.40
   4  -5   1  380.66   18.90
   4  -5   1  396.16   19.50
   4  -5   1  392.76   18.70
   4  -5   1  396.36   19.90
   4  -5   1  415.56   19.90
  -5   5  -1   39.80    5.00
   5  -5   1   47.60    4.40
   5  -5   1   41.60    5.00
   5  -5   1   45.70    5.10
   5  -5   1   49.60    4.40
   5  -5   1   38.70    4.60
   5  -5   1   38.20    4.60
   6  -5   1   66.99    6.80
   6  -5   1   79.49    7.20
   6  -5   1   64.79    6.30
   6  -5   1   64.79    6.50
   6  -5   1   67.19    6.00
   6  -5   1   65.89    5.50
   7  -5   1   57.29    6.00
   7  -5   1   64.79    7.00
   7  -5   1   52.79    6.70
   7  -5   1   57.49    5.40
   8  -5   1    3.70    3.00
   8  -5   1    2.20    3.50
   8  -5   1    6.60    3.10
   8   4  -1    5.80    2.90
   8   4  -1    8.50    4.40
  -8  -4   1   11.70    4.00
   7   4  -1   37.40    5.30
   7   4  -1   38.20    4.90
   7   4  -1   45.80    6.80
  -7  -4   1   33.70    5.00
  -7  -4   1   36.80    6.10
   6   4  -1   11.00    2.60
  -6  -4   1    8.00    3.30
  -6  -4   1    4.80    2.70
   5   4  -1   59.99    5.80
   5   4  -1   64.09    6.40
  -5  -4   1   66.29    6.40
  -5  -4   1   71.69    5.60
  -5  -4   1   64.29    6.50
   4   4  -1  147.79    9.50
   4   4  -1  160.28    9.90
   4   4  -1  167.18    8.60
  -4  -4   1  156.38   10.00
  -4  -4   1  147.49    8.80
  -4  -4   1  148.89    9.80
   3   4  -1  130.79    7.80
   3   4  -1  124.59    7.90
   3   4  -1  124.09    6.90
  -3  -4   1  126.59    7.10
  -3  -4   1  111.09    7.80
  -3  -4   1  127.59    8.20
   2   4  -1  119.99    7.10
   2   4  -1  126.19    6.90
   2   4  -1  122.29    6.30
  -2  -4   1   99.49    6.70
  -2  -4   1  120.29    7.20
  -2  -4   1  116.79    6.40
   1   4  -1  272.07   12.30
   1   4  -1  272.27   13.00
   1   4  -1  274.17   12.70
  -1  -4   1  266.17   12.70
  -1  -4   1  254.37   12.30
  -1  -4   1  260.97   13.00
   0   4  -1    6.10    1.50
   0   4  -1    7.70    1.30
   0   4  -1    5.90    1.40
   0  -4   1    9.30    1.30
   0  -4   1    5.30    1.50
   0  -4   1    6.70    1.30
  -1   4  -1  149.39    7.40
  -1   4  -1  139.99    7.80
  -1   4  -1  143.99    7.50
   1  -4   1  156.88    7.40
   1  -4   1  157.38    7.40
   1  -4   1  150.78    7.70
  -2   4  -1  848.52   38.80
  -2   4  -1  860.91   39.20
  -2   4  -1  853.91   38.40
   2  -4   1  837.72   39.00
   2  -4   1  902.81   38.70
   2  -4   1  912.01   38.40
  -3   4  -1 1458.85   64.59
  -3   4  -1 1321.47   64.09
   3  -4   1 1498.65   63.59
   3  -4   1 1449.46   64.09
   3  -4   1 1499.65   64.59
   3  -4   1 1452.05   63.69
   3  -4   1 1455.55   64.29
  -4   4  -1   19.30    3.40
   4  -4   1   15.20    2.50
   4  -4   1   17.20    3.10
   4  -4   1   16.40    3.20
   4  -4   1   16.90    2.80
   4  -4   1   19.00    3.40
   5  -4   1  231.58   13.20
   5  -4   1  217.48   13.40
   5  -4   1  229.98   13.40
   5  -4   1  227.08   13.40
   5  -4   1  238.48   12.80
   5  -4   1  237.58   12.60
   6  -4   1    4.30    2.40
   6  -4   1    3.70    2.10
   6  -4   1    3.50    2.50
   6  -4   1   -1.00    2.10
   6  -4   1    2.40    2.00
   6  -4   1   -0.40    2.40
   7  -4   1    0.20    1.90
   7  -4   1    3.40    3.20
   7  -4   1    1.40    2.40
   7  -4   1    7.00    2.70
   8  -4   1   28.90    4.90
   8  -4   1   23.40    5.50
   8  -4   1   34.10    6.30
   8   3  -1   37.20    5.50
   8   3  -1   43.00    7.40
  -8  -3   1   47.80    7.10
   7   3  -1   70.99    7.80
   7   3  -1   72.09    6.50
   7   3  -1   73.09    6.90
  -7  -3   1   73.89    8.00
   6   3  -1   80.49    7.40
   6   3  -1   64.79    5.70
   6   3  -1   63.69    6.30
  -6  -3   1   69.49    6.20
  -6  -3   1   73.79    7.10
   5   3  -1    8.00    2.90
   5   3  -1    8.70    2.50
   5   3  -1    9.90    3.00
  -5  -3   1    5.40    2.60
  -5  -3   1    9.70    3.20
  -5  -3   1   11.30    2.70
   4   3  -1   48.80    4.00
   4   3  -1   43.70    4.40
   4   3  -1   41.80    4.40
  -4  -3   1   47.00    4.80
  -4  -3   1   40.50    4.60
  -4  -3   1   44.40    4.10
   3   3  -1 1469.15   63.69
   3   3  -1 1500.15   63.89
   3   3  -1 1438.16   62.79
  -3  -3   1 1453.85   62.99
  -3  -3   1 1477.75   63.89
  -3  -3   1 1248.98   63.49
   2   3  -1  215.08   10.40
   2   3  -1  210.68   10.40
   2   3  -1  207.08    9.60
  -2  -3   1  181.38    9.60
  -2  -3   1  180.78   10.20
  -2  -3   1  195.28   10.50
   1   3  -1  240.18   11.30
   1   3  -1  232.38   10.80
   1   3  -1  237.68   11.10
  -1  -3   1  228.28   10.80
  -1  -3   1  225.08   11.10
  -1  -3   1  236.28   11.30
   0   3  -1   21.80    2.00
   0   3  -1   22.70    1.90
   0   3  -1   23.00    1.70
   0  -3   1   21.60    1.90
   0  -3   1   22.60    1.70
   0  -3   1   21.90    2.10
  -1   3  -1   31.20    2.30
  -1   3  -1   31.70    2.30
  -1   3  -1   33.70    2.80
   1  -3   1   32.20    2.20
   1  -3   1   30.70    2.60
   1  -3   1   33.10    2.30
   2  -3   1 2923.61  150.38
   2  -3   1 3074.89  144.79
  -3   3  -1  310.67   16.00
   3  -3   1  305.07   16.60
   3  -3   1  324.07   15.60
   3  -3   1  348.47   16.20
   3  -3   1  315.47   15.40
   3  -3   1  321.77   15.90
  -4   3  -1  128.89    7.50
   4  -3   1  103.79    7.20
   4  -3   1  118.59    7.60
   4  -3   1  111.89    7.60
   4  -3   1  125.39    7.20
   4  -3   1  119.19    8.70
   4  -3   1  113.69    7.60
  -5   3  -1  155.48    9.40
   5  -3   1  152.28    9.80
   5  -3   1  146.89    9.90
   5  -3   1  159.68    9.90
   5  -3   1  163.28    9.50
   5  -3   1  145.99    9.40
   5  -3   1  153.28   10.10
  -6   3  -1  102.69    7.70
   6  -3   1  108.39    8.70
   6  -3   1  113.99    7.90
   6  -3   1  117.09    8.30
   6  -3   1  109.19    9.20
   6  -3   1  112.69    8.60
   6  -3   1   95.79    8.40
   7  -3   1  132.79   10.50
   7  -3   1  134.89    9.70
   7  -3   1  140.39    9.50
   7  -3   1  130.09    9.90
   8  -3   1   29.80    6.00
   8  -3   1   25.80    5.70
   8   2  -1    3.20    3.60
   8   2  -1    0.10    2.60
  -8  -2   1   -1.00    3.00
   7   2  -1    6.20    3.40
   7   2  -1    9.70    3.50
   7   2  -1   15.20    3.80
  -7  -2   1   13.90    4.00
   6   2  -1   95.39    8.40
   6   2  -1   97.99    7.70
   6   2  -1   97.99    7.30
  -6  -2   1   96.79    7.30
  -6  -2   1   86.69    7.80
   5   2  -1    2.60    2.50
   5   2  -1    0.60    2.20
   5   2  -1   -0.50    1.90
   5   2  -1    0.60    2.00
  -5  -2   1   -1.40    1.60
  -5  -2   1    1.20    1.80
  -5  -2   1    2.50    2.30
   4   2  -1    1.30    2.00
   4   2  -1    0.10    1.60
  -4  -2   1    0.80    1.90
  -4  -2   1   -1.10    1.60
  -4  -2   1   -1.20    1.70
   3   2  -1   36.10    4.00
   3   2  -1   34.70    3.70
   3   2  -1   29.00    3.30
  -3  -2   1   34.70    3.90
  -3  -2   1   26.40    3.70
  -3  -2   1   35.20    3.50
   2   2  -1   84.49    5.40
   2   2  -1   93.39    5.40
   2   2  -1   86.89    4.90
  -2  -2   1   75.99    5.30
  -2  -2   1   86.29    5.00
  -2  -2   1   93.89    5.50
   1   2  -1  283.67   12.80
   1   2  -1  294.57   13.20
   1   2  -1  280.17   13.10
  -1  -2   1  283.87   12.90
  -1  -2   1  279.97   13.20
  -1  -2   1  278.07   13.10
  -1   2  -1 1245.98   69.69
   1  -2   1 1389.96   71.49
  -2   2  -1    1.80    1.40
  -2   2  -1    0.20    1.40
   2  -2   1    2.30    1.30
   2  -2   1    4.20    1.40
   2  -2   1    2.20    1.10
   2  -2   1    2.90    1.30
  -3   2  -1  178.58   10.40
  -3   2  -1  191.58   10.00
   3  -2   1  191.38   10.10
   3  -2   1  200.98   10.30
   3  -2   1  178.98   10.30
   3  -2   1  197.98   10.30
  -4   2  -1    2.80    1.70
   4  -2   1    1.10    1.60
   4  -2   1    2.50    1.60
   4  -2   1   -1.30    1.80
   4  -2   1   -1.30    1.70
   4  -2   1    3.50    1.80
  -5   2  -1   73.39    5.80
   5  -2   1   76.89    6.30
   5  -2   1   72.29    6.40
   5  -2   1   72.19    5.90
   5  -2   1   72.69    5.90
   5  -2   1   68.49    6.20
  -6   2  -1   -3.80    1.50
   6  -2   1   -1.20    2.10
   6  -2   1   -1.70    1.90
   6  -2   1    3.30    2.40
   6  -2   1   -2.00    1.80
   6  -2   1    1.90    2.60
  -7   2  -1   -1.90    2.20
   7  -2   1   -0.90    2.80
   7  -2   1    3.80    2.60
   7  -2   1   -0.50    2.60
   7  -2   1    2.30    2.40
  -8   2  -1  199.78   12.50
   8  -2   1  148.69   12.60
   8  -2   1  185.18   13.80
   8   1  -1   18.40    4.60
   8   1  -1   19.80    5.20
  -8  -1   1   32.20    5.60
   7   1  -1   88.09    7.30
   7   1  -1   82.89    8.20
   7   1  -1   73.89    7.10
  -7  -1   1   67.29    7.40
   6   1  -1   81.19    7.80
   6   1  -1   78.89    6.80
   6   1  -1   84.39    6.80
   6   1  -1   84.89    7.20
  -6  -1   1   98.69    7.80
  -6  -1   1   81.89    7.00
   5   1  -1  124.19    8.30
   5   1  -1  118.19    8.90
   5   1  -1  128.59    8.20
  -5  -1   1  127.69    8.60
  -5  -1   1  121.99    8.20
   4   1  -1    9.90    2.50
   4   1  -1    8.90    2.30
   4   1  -1    8.60    2.70
   4   1  -1    8.70    2.90
  -4  -1   1   10.30    2.50
  -4  -1   1   10.80    2.70
   3   1  -1  712.53   30.80
   3   1  -1  699.13   30.90
   3   1  -1  659.93   31.30
  -3  -1   1  619.84   31.10
  -3  -1   1  669.53   30.80
  -3  -1   1  686.33   31.00
   2   1  -1  106.99    5.40
   2   1  -1   98.69    5.50
   2   1  -1   97.49    5.80
  -2  -1   1  100.49    5.60
  -2  -1   1   81.09    5.30
  -2  -1   1   84.79    5.60
   1   1  -1   23.60    2.00
   1   1  -1   22.30    1.90
   1   1  -1   27.60    1.90
  -1  -1   1   23.50    2.10
  -1  -1   1   25.10    2.00
  -1  -1   1   24.50    2.10
  -1   1  -1    5.90    1.10
  -1   1  -1    6.50    1.20
   1  -1   1    5.10    1.00
   1  -1   1    7.40    1.20
   1  -1   1    7.00    1.10
   1  -1   1    7.70    1.20
  -2   1  -1   55.49    3.80
   2  -1   1   52.79    3.80
   2  -1   1   58.79    3.70
   2  -1   1   50.69    3.70
   2  -1   1   51.59    3.80
   2  -1   1   57.69    3.80
  -3   1  -1 1506.35   64.69
   3  -1   1 1574.04   64.89
   3  -1   1 1534.95   64.69
   3  -1   1 1351.06   64.79
   3  -1   1 1367.06   64.49
  -4   1  -1  826.32   37.70
   4  -1   1  803.42   38.20
   4  -1   1  835.42   37.60
   4  -1   1  834.32   37.80
   4  -1   1  818.02   38.20
   4  -1   1  801.02   37.50
  -5   1  -1    1.30    2.00
   5  -1   1    1.50    2.30
   5  -1   1    0.40    1.80
   5  -1   1    3.00    2.00
   5  -1   1    2.10    1.90
   5  -1   1    1.30    1.90
  -6   1  -1   34.00    5.00
   6  -1   1   39.20    5.10
   6  -1   1   31.20    5.20
   6  -1   1   34.10    5.50
   6  -1   1   38.10    5.20
  -7   1  -1   31.40    5.30
   7  -1   1   27.10    4.90
   7  -1   1   36.70    5.10
   7  -1   1   29.70    5.60
  -8   1  -1   41.80    6.50
   8  -1   1   33.10    6.00
   8  -1   1   43.90    6.70
   8   0  -1    5.80    3.30
  -8   0   1    8.90    3.50
   7   0  -1   38.50    6.50
   7   0  -1   55.79    5.90
   7   0  -1   50.99    6.60
   7   0  -1   49.10    7.10
  -7   0   1   58.69    6.00
   6   0  -1   39.10    5.30
   6   0  -1   43.00    6.20
   6   0  -1   37.90    5.30
   6   0  -1   41.30    5.40
  -6   0   1   32.60    5.10
   5   0  -1   62.79    6.10
   5   0  -1   73.69    6.50
   5   0  -1   66.59    5.60
   5   0  -1   68.39    5.70
  -5   0   1   73.39    5.80
  -5   0   1   67.89    5.70
   4   0  -1  765.72   34.10
   4   0  -1  731.13   33.90
   4   0  -1  681.23   34.50
   4   0  -1  706.63   34.70
  -4   0   1  771.72   34.10
  -4   0   1  755.22   34.10
   3   0  -1  612.84   29.60
   3   0  -1  674.83   29.10
   3   0  -1  624.54   28.90
   3   0  -1  637.04   29.60
  -3   0   1  621.14   29.10
  -3   0   1  629.34   29.00
   2   0  -1    4.20    1.40
   2   0  -1    6.80    1.50
   2   0  -1    5.20    1.90
   2   0  -1    3.20    1.70
  -2   0   1    4.60    1.60
  -2   0   1    5.40    1.40
   1   0  -1  303.27   13.40
   1   0  -1  293.37   13.50
  -1   0   1  291.47   13.20
  -1   0  -1   41.60    2.70
  -1   0  -1   36.50    2.40
  -1   0  -1   41.70    2.30
   1   0   1   44.80    2.50
   1   0   1   35.20    2.60
   1   0   1   36.50    2.20
   2   0   1 1905.61   83.29
   2   0   1 1920.31   82.89
  -3   0  -1   41.00    4.00
   3   0   1   47.40    3.70
   3   0   1   48.70    4.80
   3   0   1   39.90    4.10
   3   0   1   41.90    3.60
  -4   0  -1   43.80    4.40
   4   0   1   43.40    4.60
   4   0   1   46.40    4.60
   4   0   1   54.19    4.30
   4   0   1   48.20    4.10
   4   0   1   54.49    4.70
  -5   0  -1    3.00    2.20
   5   0   1    1.40    2.20
   5   0   1    1.30    1.80
   5   0   1    0.40    1.90
   5   0   1    3.80    2.50
  -6   0  -1  300.57   16.70
   6   0   1  272.37   18.30
   6   0   1  303.87   16.10
   6   0   1  298.97   16.70
   6   0   1  303.97   17.20
   6   0   1  286.97   16.00
  -7   0  -1   74.19    7.20
   7   0   1   59.99    6.30
   7   0   1   74.39    6.80
   7   0   1   89.99    8.20
  -8   0  -1  155.88   11.50
   8   0   1  165.08   12.40
   8   0   1  147.49   11.00
   8  -1  -1    0.50    3.20
   8  -1  -1    0.10    3.10
   7  -1  -1    6.00    3.10
   7  -1  -1   -0.30    2.60
   7  -1  -1   -1.20    1.90
   7  -1  -1    4.10    3.30
  -7   1   1    2.00    2.50
   6  -1  -1   73.19    6.60
   6  -1  -1   71.29    6.20
   6  -1  -1   61.09    6.00
   6  -1  -1   59.69    6.70
  -6   1   1   48.70    5.30
   5  -1  -1    5.70    3.00
   5  -1  -1   10.90    3.00
   5  -1  -1   14.40    3.20
   5  -1  -1   11.60    2.70
   5  -1  -1    9.30    2.70
  -5   1   1    7.60    2.60
  -5   1   1   11.00    3.10
   4  -1  -1  546.25   28.50
   4  -1  -1  617.54   28.20
   4  -1  -1  568.64   28.50
   4  -1  -1  583.44   27.60
  -4   1   1  624.74   28.30
  -4   1   1  623.74   27.80
   3  -1  -1  820.12   38.40
   3  -1  -1  865.91   38.60
   3  -1  -1  816.92   38.10
   3  -1  -1  853.51   37.60
  -3   1   1  843.22   38.10
  -3   1   1  850.61   37.70
   2  -1  -1 1160.88   50.39
   2  -1  -1 1089.39   50.49
   2  -1  -1 1152.18   49.90
  -2   1   1 1183.08   49.90
  -2   1   1 1177.58   50.69
  -2   1   1 1095.69   50.29
   1  -1  -1  140.29    6.40
   1  -1  -1  116.79    5.80
  -1   1   1  129.79    5.80
  -1   1   1  129.39    6.40
  -1  -1  -1 1207.08   52.49
   1   1   1 1199.58   52.39
  -2  -1  -1 9960.90  442.26
   2   1   1 9259.77  439.76
  -3  -1  -1   -1.20    1.80
  -3  -1  -1   -0.90    1.70
  -3  -1  -1    0.00    1.30
   3   1   1   -0.90    1.80
   3   1   1   -0.30    1.40
   3   1   1    0.20    1.90
  -4  -1  -1   22.90    3.70
  -4  -1  -1   21.90    3.80
   4   1   1   23.60    3.60
   4   1   1   28.70    4.10
   4   1   1   22.00    3.60
   4   1   1   23.70    3.90
   4   1   1   26.00    3.30
  -5  -1  -1  344.17   18.60
   5   1   1  376.56   19.00
   5   1   1  359.56   17.90
   5   1   1  359.56   17.70
   5   1   1  344.57   18.50
   5   1   1  322.47   18.70
  -6  -1  -1  107.09    8.50
   6   1   1  107.59    8.30
   6   1   1  104.99    8.60
   6   1   1   93.69    7.40
   6   1   1  111.59    7.70
  -7  -1  -1   61.59    6.80
   7   1   1   54.89    5.90
   7   1   1   67.99    7.00
   7   1   1   64.79    7.30
  -8  -1  -1   94.69    9.00
   8   1   1   95.99    8.10
   8   1   1  106.39    9.70
   8  -2  -1   68.29    8.20
   8  -2  -1   68.09    7.50
  -8   2   1   77.19    7.20
   7  -2  -1    3.20    2.80
   7  -2  -1    1.80    3.20
   7  -2  -1    2.60    2.50
  -7   2   1    4.10    2.80
   6  -2  -1  221.78   13.60
   6  -2  -1  225.08   13.00
   6  -2  -1  217.08   14.10
   6  -2  -1  234.18   13.70
  -6   2   1  228.28   13.00
   5  -2  -1   24.30    4.10
   5  -2  -1   15.70    3.70
   5  -2  -1   20.30    3.20
   5  -2  -1   20.00    3.70
   5  -2  -1   22.20    4.20
  -5   2   1   23.10    3.40
   4  -2  -1   92.39    7.00
   4  -2  -1   93.69    6.70
   4  -2  -1   97.89    6.20
   4  -2  -1  107.89    7.00
   4  -2  -1   89.49    6.90
  -4   2   1   88.59    6.50
  -4   2   1   95.89    6.00
   3  -2  -1   51.49    4.70
   3  -2  -1   47.60    4.40
   3  -2  -1   51.19    3.70
  -3   2   1   46.60    4.60
  -3   2   1   55.99    3.70
  -3   2   1   48.80    4.90
   2  -2  -1 9927.51  451.75
  -2   2   1 9999.00  451.15
   1  -2  -1  331.17   15.30
   1  -2  -1  343.37   15.40
   1  -2  -1  330.27   15.20
   1  -2  -1  321.77   14.60
  -1   2   1  333.67   14.50
  -1   2   1  345.57   15.30
  -1   2   1  328.57   15.20
   0  -2  -1   51.59    2.70
   0   2   1   41.90    2.50
  -1  -2  -1    4.80    0.70
  -1  -2  -1    2.10    1.00
  -1  -2  -1    1.20    1.50
   1   2   1    5.00    1.60
   1   2   1    4.60    1.20
   1   2   1    3.80    0.60
  -2  -2  -1 1127.29   48.90
  -2  -2  -1 1070.29   47.80
   2   2   1 1117.49   48.80
   2   2   1 1132.39   47.70
   2   2   1 1044.00   48.40
  -3  -2  -1 2160.18   96.59
  -3  -2  -1 2231.38   96.89
  -3  -2  -1 2218.98   95.69
   3   2   1 2068.19   96.49
   3   2   1 2347.47   96.99
  -4  -2  -1  617.44   32.90
  -4  -2  -1  724.73   33.40
  -4  -2  -1  713.83   32.10
   4   2   1  703.53   33.20
   4   2   1  731.03   32.10
   4   2   1  729.93   33.30
  -5  -2  -1    6.80    2.90
   5   2   1    6.60    2.80
   5   2   1    4.80    2.60
   5   2   1    5.20    2.10
   5   2   1    9.90    2.50
   5   2   1    5.90    3.00
  -6  -2  -1    2.00    3.00
   6   2   1    1.00    2.70
   6   2   1    4.20    2.30
   6   2   1    1.90    2.30
   6   2   1    1.10    1.90
  -7  -2  -1   46.90    6.70
   7   2   1   34.80    5.00
   7   2   1   44.80    6.70
   7   2   1   54.29    5.40
  -8  -2  -1  103.19    9.40
   8   2   1   98.09    7.90
   8   2   1  103.19    9.60
   8   2   1   84.99    7.60
   8  -3  -1   75.19    8.00
   8  -3  -1   86.49    7.10
   8  -3  -1   65.49    8.10
   7  -3  -1   14.20    3.10
   7  -3  -1   13.30    4.10
   7  -3  -1   15.20    3.80
   7  -3  -1   12.70    3.90
  -7   3   1   16.20    3.60
   6  -3  -1   76.59    6.30
   6  -3  -1   86.19    7.10
   6  -3  -1   78.39    7.50
   6  -3  -1   80.19    7.30
  -6   3   1   83.29    6.50
   5  -3  -1   -2.00    1.40
   5  -3  -1   -1.90    1.50
   5  -3  -1    4.00    2.30
   5  -3  -1    0.40    2.20
   5  -3  -1    2.90    2.00
  -5   3   1    1.60    1.70
   4  -3  -1  223.78   11.40
   4  -3  -1  221.88   12.60
   4  -3  -1  233.48   12.60
   4  -3  -1  229.88   12.60
  -4   3   1  207.08   12.60
  -4   3   1  217.28   11.30
   3  -3  -1  930.41   43.00
   3  -3  -1  940.31   41.90
   3  -3  -1  913.31   42.90
   3  -3  -1 1052.79   43.30
   3  -3  -1  957.00   41.80
  -3   3   1  954.40   41.80
  -3   3   1  889.61   43.00
   2  -3  -1   39.80    3.50
   2  -3  -1   38.00    2.30
   2  -3  -1   34.30    3.20
   2  -3  -1   32.50    2.40
   2  -3  -1   34.80    3.40
  -2   3   1   34.40    3.30
   1  -3  -1  427.26   18.50
   1  -3  -1  422.46   19.40
   1  -3  -1  430.96   19.40
   1  -3  -1  420.36   19.10
  -1   3   1  428.36   18.50
  -1   3   1  420.66   19.40
  -1   3   1  416.06   19.20
   0  -3  -1   69.79    3.90
   0  -3  -1   71.99    3.70
   0  -3  -1   66.59    3.70
   0   3   1   67.69    3.70
   0   3   1   66.09    3.90
   0   3   1   67.49    3.70
  -1  -3  -1  445.16   19.60
  -1  -3  -1  442.46   20.40
  -1  -3  -1  446.56   20.70
   1   3   1  455.35   20.70
   1   3   1  447.16   20.30
   1   3   1  466.85   19.70
  -2  -3  -1  433.06   20.10
  -2  -3  -1  414.96   21.00
  -2  -3  -1  464.65   21.50
   2   3   1  471.15   21.40
   2   3   1  478.75   21.10
   2   3   1  455.65   20.00
  -3  -3  -1   65.99    5.10
  -3  -3  -1   54.49    3.80
  -3  -3  -1   53.49    4.80
   3   3   1   54.99    4.80
   3   3   1   53.59    3.70
   3   3   1   58.39    5.10
  -4  -3  -1  127.59    7.40
  -4  -3  -1  134.99    9.00
  -4  -3  -1  118.49    8.40
   4   3   1  132.09    8.50
   4   3   1  136.89    8.60
   4   3   1  129.19    7.20
  -5  -3  -1   77.79    6.90
  -5  -3  -1   74.59    5.40
  -5  -3  -1   58.69    6.20
   5   3   1   70.19    7.20
   5   3   1   70.19    5.50
   5   3   1   78.19    6.70
   5   3   1   75.59    5.30
  -6  -3  -1  134.59   10.10
   6   3   1  134.99   10.20
   6   3   1  138.49    8.80
   6   3   1  136.99    8.50
  -7  -3  -1   75.49    8.00
   7   3   1   96.39    8.70
   7   3   1   94.79    7.00
   7   3   1   78.09    6.60
  -8  -3  -1   42.70    7.00
   8   3   1   41.60    5.40
   8   3   1   48.90    5.10
   8   3   1   45.80    7.30
   8  -4  -1    3.10    3.60
   8  -4  -1    4.70    2.70
   8  -4  -1   11.60    4.00
   8  -4  -1    4.20    3.40
   7  -4  -1   29.10    4.40
   7  -4  -1   30.90    5.70
   7  -4  -1   26.60    5.50
   7  -4  -1   26.40    4.10
   6  -4  -1   22.90    4.20
   6  -4  -1   22.00    3.70
   6  -4  -1   24.60    4.80
   6  -4  -1   20.10    3.40
   6  -4  -1   19.80    4.60
   5  -4  -1  363.86   17.40
   5  -4  -1  372.56   17.20
   5  -4  -1  345.37   18.70
   5  -4  -1  366.56   18.80
   5  -4  -1  323.47   18.60
   5  -4  -1  335.67   18.60
  -5   4   1  314.87   18.60
   4  -4  -1 1423.96   61.79
   4  -4  -1 1368.66   63.39
   4  -4  -1 1375.26   63.29
   4  -4  -1 1552.44   63.79
   4  -4  -1 1407.86   61.99
  -4   4   1 1309.37   63.29
   3  -4  -1  118.79    7.50
   3  -4  -1  120.89    6.20
   3  -4  -1  110.19    7.60
   3  -4  -1  117.39    6.40
   3  -4  -1  127.39    7.60
  -3   4   1  105.79    7.40
   2  -4  -1   27.30    3.20
   2  -4  -1   22.90    2.80
   2  -4  -1   28.20    2.00
   2  -4  -1   27.80    2.90
  -2   4   1   27.10    3.00
  -2   4   1   27.70    2.00
   1  -4  -1  334.07   15.70
   1  -4  -1  347.37   15.50
   1  -4  -1  310.97   14.90
  -1   4   1  324.27   15.50
  -1   4   1  334.57   15.80
  -1   4   1  357.36   15.00
   0  -4  -1  969.70   40.20
   0  -4  -1  920.31   40.30
   0  -4  -1  875.41   40.00
   0   4   1  922.41   40.20
   0   4   1  890.11   40.10
  -1  -4  -1 1406.76   61.89
   1   4   1 1404.96   61.69
  -2  -4  -1 2045.50   87.89
  -2  -4  -1 2062.89   89.49
  -2  -4  -1 2016.70   88.99
   2   4   1 2019.70   89.29
  -3  -4  -1   41.10    4.60
  -3  -4  -1   43.70    3.20
  -3  -4  -1   42.00    4.20
   3   4   1   43.60    4.50
   3   4   1   43.60    3.00
  -4  -4  -1  709.83   30.90
  -4  -4  -1  656.93   32.70
  -4  -4  -1  612.44   32.10
   4   4   1  713.23   32.40
   4   4   1  693.03   30.50
   4   4   1  674.93   32.50
  -5  -4  -1   45.40    6.20
  -5  -4  -1   51.99    4.40
  -5  -4  -1   49.10    5.60
   5   4   1   48.70    4.20
   5   4   1   56.89    5.80
   5   4   1   43.20    5.80
  -6  -4  -1   86.49    8.10
   6   4   1   84.59    6.00
   6   4   1   84.29    6.30
   6   4   1   78.89    7.70
  -7  -4  -1    1.30    3.10
   7   4   1    6.50    2.40
   7   4   1    1.00    2.20
   7   4   1    4.10    3.30
  -8  -4  -1    7.20    3.60
   8   4   1    1.50    3.10
   8   4   1    5.50    2.60
   8  -5  -1   45.70    4.90
   8  -5  -1   36.80    6.60
   8  -5  -1   31.70    4.80
   8  -5  -1   40.60    6.80
   7  -5  -1   81.29    6.40
   7  -5  -1   71.79    8.00
   7  -5  -1   83.69    6.50
   6  -5  -1    6.50    3.20
   6  -5  -1    3.30    2.80
   6  -5  -1    1.60    1.90
   6  -5  -1    3.40    2.80
   6  -5  -1    1.00    1.60
   5  -5  -1  744.03   32.70
   5  -5  -1  721.53   34.70
   5  -5  -1  736.63   34.70
   5  -5  -1  719.93   35.90
   5  -5  -1  709.73   32.80
  -5   5   1  642.34   34.40
   4  -5  -1    0.80    1.40
   4  -5  -1   -1.20    2.00
   4  -5  -1    3.40    1.70
   4  -5  -1    3.30    2.10
   4  -5  -1    1.10    1.30
  -4   5   1   -0.90    1.70
   3  -5  -1   -0.20    1.70
   3  -5  -1    0.30    1.60
   3  -5  -1    3.10    2.30
   3  -5  -1    1.00    1.10
   3  -5  -1   -0.40    1.20
  -3   5   1    2.50    2.10
   2  -5  -1  508.55   22.50
   2  -5  -1  513.15   24.70
   2  -5  -1  522.15   24.00
  -2   5   1  513.55   24.00
  -2   5   1  491.85   23.60
  -2   5   1  497.15   22.50
   1  -5  -1  755.62   34.10
   1  -5  -1  793.82   33.80
   1  -5  -1  757.02   33.40
  -1   5   1  761.92   33.90
  -1   5   1  745.73   34.20
  -1   5   1  741.23   33.30
   0  -5  -1  473.65   22.20
   0  -5  -1  498.85   22.50
   0  -5  -1  519.95   22.40
   0   5   1  478.95   22.40
   0   5   1  504.55   22.30
   0   5   1  490.65   22.30
  -1  -5  -1 1962.00   84.99
   1   5   1 1916.41   84.79
   1   5   1 1943.51   83.79
  -2  -5  -1 3230.88  137.29
   2   5   1 3061.59  136.89
  -3  -5  -1   33.20    3.90
  -3  -5  -1   31.30    4.50
  -3  -5  -1   38.80    3.00
   3   5   1   37.90    2.70
   3   5   1   34.30    4.50
   3   5   1   39.10    3.90
  -4  -5  -1  296.67   16.60
  -4  -5  -1  255.27   15.70
  -4  -5  -1  293.27   14.40
   4   5   1  305.67   14.10
   4   5   1  306.07   15.80
   4   5   1  315.77   16.50
  -5  -5  -1    9.00    3.50
  -5  -5  -1    7.90    3.50
  -5  -5  -1    8.90    2.40
   5   5   1   16.40    3.90
   5   5   1   11.40    3.40
   5   5   1    9.80    2.10
   6   5   1   24.10    4.80
   6   5   1   27.40    3.70
  -7  -5  -1    1.00    3.30
   7   5   1    3.60    3.00
   7   5   1    3.20    1.80
   7   5   1    5.80    2.10
  -8  -5  -1   27.20    5.80
   8   5   1   12.20    2.90
   8  -6  -1    2.30    3.30
   8  -6  -1    6.20    3.70
   8  -6  -1    1.80    2.50
   8  -6  -1    9.70    3.10
   7  -6  -1    3.10    1.90
   7  -6  -1    1.10    2.10
   7  -6  -1    6.50    3.80
   7  -6  -1    4.70    3.50
   6  -6  -1   43.30    4.80
   6  -6  -1   49.30    6.90
   6  -6  -1   35.30    5.80
   6  -6  -1   44.60    4.40
  -6   6   1   48.70    6.00
   5  -6  -1  100.99    6.10
   5  -6  -1   98.89    7.80
   5  -6  -1   99.09    6.30
   5  -6  -1   94.99    7.50
   5  -6  -1   87.99    7.70
  -5   6   1   87.49    7.70
   4  -6  -1   12.50    2.20
   4  -6  -1   13.10    2.00
   4  -6  -1   16.60    3.50
   4  -6  -1   11.00    2.70
   4  -6  -1   12.80    3.40
  -4   6   1   10.60    2.70
   3  -6  -1   18.40    2.20
   3  -6  -1   26.40    2.30
   3  -6  -1   24.00    3.70
   3  -6  -1   22.80    3.30
   3  -6  -1   16.10    3.40
  -3   6   1   20.40    3.40
   2  -6  -1  522.45   25.50
   2  -6  -1  619.94   26.60
   2  -6  -1  581.84   27.00
  -2   6   1  574.14   27.20
  -2   6   1  570.54   25.60
  -2   6   1  591.24   26.80
   1  -6  -1 1700.73   74.09
   1  -6  -1 1730.73   73.49
  -1   6   1 1678.43   74.19
  -1   6   1 1651.73   73.29
   0  -6  -1   57.19    4.10
   0  -6  -1   53.19    3.60
   0  -6  -1   57.09    3.80
   0   6   1   56.59    3.90
   0   6   1   52.19    3.80
   0   6   1   53.79    3.80
  -1  -6  -1   13.10    2.10
  -1  -6  -1    9.40    1.50
  -1  -6  -1    9.40    2.60
   1   6   1   11.90    1.80
   1   6   1    8.60    1.90
   1   6   1    8.90    2.40
  -2  -6  -1   43.90    3.10
  -2  -6  -1   45.40    4.20
  -2  -6  -1   47.90    4.90
   2   6   1   46.70    3.00
   2   6   1   47.50    4.10
   2   6   1   44.80    4.50
  -3  -6  -1   24.50    4.10
  -3  -6  -1   21.40    2.30
  -3  -6  -1   25.40    3.80
   3   6   1   25.20    3.60
   3   6   1   24.10    2.20
   3   6   1   27.30    3.90
  -4  -6  -1  111.39    6.70
  -4  -6  -1  108.89    8.80
  -4  -6  -1  113.79    9.20
   4   6   1  117.19    8.10
   4   6   1  124.09    8.70
   4   6   1  124.79    6.40
  -5  -6  -1    0.70    1.90
  -5  -6  -1    0.70    2.80
   5   6   1    1.90    1.50
   5   6   1    1.10    2.50
  -6  -6  -1  362.86   21.80
  -6  -6  -1  365.56   18.70
   6   6   1  409.46   21.40
   6   6   1  370.16   18.90
   6   6   1  391.96   18.40
  -7  -6  -1    1.50    3.00
   7   6   1    2.20    1.70
   7   6   1    5.70    2.10
   7   6   1    2.20    3.00
   8  -7  -1   15.10    4.80
   8  -7  -1   11.70    4.30
   8  -7  -1   24.20    4.00
   8  -7  -1   13.40    3.20
   7  -7  -1   49.99    4.90
   7  -7  -1   62.29    5.30
   7  -7  -1   57.29    7.90
   7  -7  -1   35.80    6.60
   6  -7  -1   64.59    5.50
   6  -7  -1   58.49    5.00
   6  -7  -1   67.59    7.20
  -6   7   1   44.20    6.70
   5  -7  -1    9.80    2.40
   5  -7  -1    4.70    3.00
   5  -7  -1   16.00    3.70
   5  -7  -1    9.90    2.10
   5  -7  -1   11.40    3.10
  -5   7   1    4.50    2.90
   4  -7  -1    7.80    1.70
   4  -7  -1    5.90    2.60
   4  -7  -1    9.00    2.60
   4  -7  -1    7.70    2.90
   4  -7  -1   10.60    2.00
  -4   7   1    8.70    2.80
   3  -7  -1   26.20    2.30
   3  -7  -1   25.90    3.90
   3  -7  -1   20.70    3.20
   3  -7  -1   25.90    4.00
  -3   7   1   19.40    2.30
  -3   7   1   20.60    3.40
   2  -7  -1   26.00    2.50
   2  -7  -1   23.50    3.30
   2  -7  -1   24.30    3.00
  -2   7   1   20.40    3.50
  -2   7   1   20.70    2.30
  -2   7   1   21.20    3.10
   1  -7  -1    7.90    2.60
   1  -7  -1    6.80    1.90
   1  -7  -1    8.00    1.90
  -1   7   1    6.10    1.60
  -1   7   1    7.00    2.10
  -1   7   1    9.00    2.40
   0  -7  -1 2149.98   91.79
   0  -7  -1 2096.19   91.19
   0   7   1 2036.00   91.39
   0   7   1 2113.09   91.49
  -1  -7  -1   34.00    3.30
  -1  -7  -1   34.90    4.20
  -1  -7  -1   28.90    2.60
   1   7   1   34.70    3.40
   1   7   1   27.80    2.80
   1   7   1   28.40    3.10
  -2  -7  -1   46.80    3.30
  -2  -7  -1   50.59    5.10
  -2  -7  -1   55.69    4.50
   2   7   1   50.99    4.30
   2   7   1   52.19    3.40
   2   7   1   48.00    4.70
  -3  -7  -1   10.00    2.60
  -3  -7  -1    9.10    1.80
  -3  -7  -1   13.10    3.10
   3   7   1    8.10    2.70
   3   7   1   10.20    1.60
   3   7   1    7.20    2.30
  -4  -7  -1  220.18   13.60
  -4  -7  -1  186.78   12.50
  -4  -7  -1  206.28   10.90
   4   7   1  217.38   12.50
   4   7   1  205.28   12.90
   4   7   1  232.78   10.60
  -5  -7  -1   10.70    4.30
   5   7   1   10.00    2.00
   5   7   1    8.30    3.40
  -6  -7  -1   28.20    5.50
  -6  -7  -1   30.80    3.60
   6   7   1   29.30    3.10
   6   7   1   30.50    5.30
  -7  -7  -1   14.20    4.00
   7   7   1   33.70    3.30
   7   7   1   24.40    3.70
   7   7   1   27.50    5.70
   8  -8  -1    0.70    3.20
   8  -8  -1   -1.80    2.70
   8  -8  -1   -1.00    1.90
   7  -8  -1    7.10    3.50
   7  -8  -1    7.40    4.10
   7  -8  -1    5.20    2.10
   7  -8  -1    8.50    2.30
  -7   8   1   11.10    4.00
   6  -8  -1  324.97   19.60
   6  -8  -1  353.06   17.10
   6  -8  -1  360.56   16.80
  -6   8   1  286.67   18.80
   5  -8  -1   31.80    3.40
   5  -8  -1   30.40    3.10
   5  -8  -1   31.10    5.40
   5  -8  -1   34.70    5.10
   5  -8  -1   31.00    4.70
  -5   8   1   28.60    4.80
   4  -8  -1    1.50    1.40
   4  -8  -1    1.00    1.10
   4  -8  -1    1.80    2.40
   4  -8  -1    3.60    2.30
   4  -8  -1    3.50    2.10
  -4   8   1    0.50    1.70
   3  -8  -1   20.00    2.20
   3  -8  -1   16.10    3.40
   3  -8  -1   17.90    3.20
   3  -8  -1   18.00    3.00
  -3   8   1   17.40    2.10
  -3   8   1   16.50    3.50
  -3   8   1   16.00    3.10
   2  -8  -1  282.77   13.50
   2  -8  -1  256.27   12.80
   2  -8  -1  273.47   14.10
  -2   8   1  260.57   12.70
  -2   8   1  245.08   15.10
  -2   8   1  269.27   14.70
   1  -8  -1    5.90    1.60
   1  -8  -1    4.40    1.80
   1  -8  -1    2.10    1.80
  -1   8   1    5.20    1.90
  -1   8   1    2.40    2.00
  -1   8   1    3.80    1.50
   0  -8  -1    1.00    1.90
   0  -8  -1    2.00    1.60
   0  -8  -1    4.40    1.50
   0   8   1    1.50    1.60
   0   8   1    2.60    1.70
   0   8   1    2.90    1.70
  -1  -8  -1  807.52   36.20
  -1  -8  -1  813.12   37.10
   1   8   1  805.12   36.50
   1   8   1  798.12   37.40
   1   8   1  860.91   37.10
  -2  -8  -1 1127.29   54.59
  -2  -8  -1 1218.88   55.59
  -2  -8  -1 1186.48   53.19
   2   8   1 1258.87   54.49
   2   8   1 1265.67   53.39
   2   8   1 1237.28   55.19
  -3  -8  -1    6.10    2.70
  -3  -8  -1    7.40    2.90
  -3  -8  -1    4.90    1.60
   3   8   1    4.80    2.20
   3   8   1    4.60    1.40
   3   8   1    0.50    2.40
  -4  -8  -1  209.28   10.90
  -4  -8  -1  186.38   12.60
  -4  -8  -1  215.28   13.50
   4   8   1  218.88   10.50
   4   8   1  215.18   13.30
   4   8   1  221.88   12.70
  -5  -8  -1    5.60    4.40
   5   8   1    5.50    3.50
   5   8   1   11.20    1.90
  -6  -8  -1    7.70    4.30
  -6  -8  -1    4.10    2.00
   6   8   1    9.50    2.00
   6   8   1    2.60    2.80
  -7  -8  -1   39.30    7.10
   7   8   1   39.20    6.50
   7   8   1   39.70    3.90
   8  -9  -1  125.49    8.40
   8  -9  -1  137.49    8.80
   8  -9  -1  130.29   11.60
   8  -9  -1  117.19   10.90
   7  -9  -1   52.49    4.70
   7  -9  -1   55.29    5.00
   7  -9  -1   49.80    7.70
  -7   9   1   56.69    8.10
   6  -9  -1    0.10    1.60
   6  -9  -1   -0.70    1.40
   6  -9  -1    2.50    3.00
  -6   9   1    1.60    2.90
   5  -9  -1  297.07   13.70
   5  -9  -1  263.47   16.30
   5  -9  -1  263.77   13.90
   5  -9  -1  293.57   15.70
  -5   9   1  236.88   15.60
   4  -9  -1  365.06   16.30
   4  -9  -1  360.46   18.70
   4  -9  -1  352.06   16.50
   4  -9  -1  302.77   18.50
  -4   9   1  308.47   18.00
   3  -9  -1   37.30    5.10
   3  -9  -1   40.20    3.20
   3  -9  -1   39.00    3.90
   3  -9  -1   39.40    4.60
  -3   9   1   35.30    3.00
  -3   9   1   34.30    4.90
  -3   9   1   37.40    4.30
   2  -9  -1   47.40    4.50
   2  -9  -1   41.10    3.50
   2  -9  -1   39.40    3.70
  -2   9   1   41.20    3.30
  -2   9   1   42.60    4.10
  -2   9   1   37.30    4.40
   1  -9  -1    1.60    1.50
   1  -9  -1   -0.30    1.50
   1  -9  -1    1.00    1.60
  -1   9   1    3.80    1.60
  -1   9   1    1.60    1.80
  -1   9   1    2.00    1.60
   0  -9  -1  109.89    6.60
   0  -9  -1  103.79    7.20
   0  -9  -1  118.99    7.00
   0   9   1  117.29    7.00
   0   9   1  113.59    7.00
   0   9   1  115.69    7.00
  -1  -9  -1    1.20    1.20
  -1  -9  -1    1.60    1.20
  -1  -9  -1   -0.10    2.00
   1   9   1    0.70    1.20
   1   9   1    3.00    2.00
   1   9   1    1.40    1.50
  -2  -9  -1   13.90    3.00
  -2  -9  -1   11.80    3.20
  -2  -9  -1   11.00    1.90
   2   9   1    9.90    2.40
   2   9   1    8.90    2.60
   2   9   1   10.20    1.90
  -3  -9  -1    4.40    3.00
  -3  -9  -1    8.00    2.80
  -3  -9  -1    7.20    1.90
   3   9   1   11.40    2.80
   3   9   1    7.50    2.90
   3   9   1    8.30    1.80
  -4  -9  -1    7.10    2.00
  -4  -9  -1   10.70    3.20
   4   9   1    9.90    2.00
   4   9   1   14.10    3.30
  -5  -9  -1  171.08   13.30
   5   9   1  193.58   12.30
   5   9   1  188.18    9.60
  -6  -9  -1   22.10    5.70
  -6  -9  -1   29.30    3.40
   6   9   1   34.50    5.70
   6   9   1   34.50    3.10
  -7  -9  -1   58.09    8.60
   7   9   1   55.79    4.10
   8 -10  -1   39.70    4.30
   8 -10  -1   38.90    4.60
   8 -10  -1   28.70    6.60
   8 -10  -1   36.90    6.60
   7 -10  -1   54.19    8.30
   7 -10  -1   71.99    5.50
   7 -10  -1   56.79    4.70
  -7  10   1   45.90    7.00
   6 -10  -1   30.80    3.70
   6 -10  -1   31.80    6.10
   6 -10  -1   33.00    3.40
  -6  10   1   30.90    5.50
   5 -10  -1   -0.40    1.40
   5 -10  -1    1.40    1.40
   5 -10  -1   -1.50    2.60
  -5  10   1   -1.00    2.30
   4 -10  -1    1.60    2.20
   4 -10  -1   -0.70    1.60
   4 -10  -1    1.60    1.50
   4 -10  -1    1.70    1.90
  -4  10   1    1.50    1.40
  -4  10   1    2.00    1.90
   3 -10  -1   59.39    5.00
   3 -10  -1   57.19    5.50
   3 -10  -1   56.39    4.20
   3 -10  -1   63.29    6.00
  -3  10   1   56.59    5.40
  -3  10   1   52.99    5.80
  -3  10   1   55.69    4.50
   2 -10  -1  135.19    8.80
   2 -10  -1  156.68    8.50
   2 -10  -1  142.19    8.10
  -2  10   1  133.29    8.60
  -2  10   1  135.49    9.10
  -2  10   1  138.09    7.70
   1 -10  -1 1003.30   43.50
   1 -10  -1  951.30   43.50
   1 -10  -1  952.60   43.60
  -1  10   1  954.60   43.60
  -1  10   1  914.91   44.00
  -1  10   1  982.90   43.20
   0 -10  -1  263.67   13.30
   0 -10  -1  281.87   13.80
   0 -10  -1  272.57   14.20
   0  10   1  266.57   13.70
   0  10   1  239.48   13.50
   0  10   1  261.47   13.70
  -1 -10  -1    4.90    1.60
  -1 -10  -1    1.10    1.70
  -1 -10  -1    2.90    2.40
   1  10   1    3.70    1.90
   1  10   1    4.60    2.00
   1  10   1    3.50    1.60
  -2 -10  -1   63.89    5.60
  -2 -10  -1   69.09    6.50
   2  10   1   63.99    4.70
   2  10   1   69.49    5.40
  -3 -10  -1   23.00    4.80
  -3 -10  -1   22.50    2.70
  -3 -10  -1   17.80    3.80
   3  10   1   22.70    2.80
   3  10   1   24.60    4.40
   3  10   1   22.50    3.90
  -4 -10  -1   87.59    7.50
  -4 -10  -1   73.79    9.00
   4  10   1   82.69    5.30
   4  10   1   93.99    7.40
  -5 -10  -1   24.00    5.40
   5  10   1   20.50    2.40
   5  10   1   22.30    4.60
  -6 -10  -1   11.90    3.30
  -6 -10  -1   11.60    4.20
   6  10   1   15.40    4.00
   6  10   1   13.00    2.10
  -7 -10  -1   61.99    8.90
   7  10   1   84.79    8.60
   7  10   1   85.59    5.00
   8 -11  -1    3.00    3.90
   8 -11  -1   -2.60    2.60
  -8  11   1    4.40    3.30
   7 -11  -1   75.69    5.80
   7 -11  -1   71.49    8.60
   7 -11  -1   73.09    5.50
  -7  11   1   66.29    7.70
   6 -11  -1   43.00    4.20
   6 -11  -1   47.10    7.00
   6 -11  -1   46.40    4.10
  -6  11   1   45.40    6.80
   5 -11  -1  198.28   10.00
   5 -11  -1  182.88   10.10
  -5  11   1  159.98   12.00
   4 -11  -1    9.50    3.90
   4 -11  -1   12.50    2.30
   4 -11  -1   10.90    2.60
  -4  11   1    8.20    2.00
  -4  11   1    9.30    3.30
   3 -11  -1  117.49    6.90
   3 -11  -1  119.39    7.60
   3 -11  -1  109.09    8.10
  -3  11   1  101.99    6.50
  -3  11   1  105.19    8.00
  -3  11   1  105.59    8.50
   2 -11  -1  204.08   11.00
   2 -11  -1  191.08   10.70
   2 -11  -1  213.88   11.80
  -2  11   1  204.38   12.00
  -2  11   1  195.48   10.40
  -2  11   1  176.38   11.20
   1 -11  -1  207.98   10.80
   1 -11  -1  188.88   10.90
   1 -11  -1  186.08   10.70
  -1  11   1  189.68   11.30
  -1  11   1  175.98   10.30
  -1  11   1  194.78   10.90
   0 -11  -1  231.28   12.00
   0 -11  -1  211.98   11.40
   0 -11  -1  210.48   12.30
   0  11   1  218.98   11.90
   0  11   1  215.58   11.90
   0  11   1  217.58   12.10
  -1 -11  -1   78.09    5.30
  -1 -11  -1   79.09    6.80
  -1 -11  -1   85.79    7.10
   1  11   1   88.49    6.20
   1  11   1   81.69    6.40
   1  11   1   86.39    5.90
  -2 -11  -1  425.16   20.70
  -2 -11  -1  431.06   22.50
  -2 -11  -1  449.95   23.50
   2  11   1  446.46   21.20
   2  11   1  472.45   22.20
   2  11   1  443.86   22.80
  -3 -11  -1  138.09   10.50
  -3 -11  -1  122.39    7.60
   3  11   1  141.19    7.80
   3  11   1  142.09    9.20
  -4 -11  -1   -0.50    2.20
  -4 -11  -1   -0.70    1.60
   4  11   1    2.00    1.40
   4  11   1   -1.50    2.20
  -5 -11  -1   14.80    5.10
  -5 -11  -1    9.30    3.70
   5  11   1   11.50    3.80
   5  11   1   17.80    2.40
  -6 -11  -1  186.68   15.00
   6  11   1  205.98   10.20
   6  11   1  194.98   13.30
   7 -12  -1   31.70    6.60
   7 -12  -1   37.00    3.90
   7 -12  -1   39.30    4.20
  -7  12   1   30.20    6.30
   6 -12  -1   69.89    5.40
   6 -12  -1   69.69    8.20
  -6  12   1   56.99    7.00
   5 -12  -1  461.85   22.70
   5 -12  -1  453.25   25.80
   5 -12  -1  499.65   22.60
   4 -12  -1   19.80    3.20
   4 -12  -1   31.90    5.70
  -4  12   1   18.80    4.20
  -4  12   1   26.70    3.10
   3 -12  -1   84.19    7.00
   3 -12  -1   85.49    6.40
   3 -12  -1   89.69    6.00
  -3  12   1   84.19    7.70
  -3  12   1   69.29    6.60
  -3  12   1   77.49    5.50
   2 -12  -1  173.28   11.80
   2 -12  -1  175.78   10.30
   2 -12  -1  175.48   10.30
  -2  12   1  175.78   10.90
  -2  12   1  185.18   11.60
  -2  12   1  185.68    9.80
   1 -12  -1   17.50    3.10
   1 -12  -1   17.60    3.10
   1 -12  -1   14.50    3.20
  -1  12   1   18.60    3.60
  -1  12   1   13.60    2.70
  -1  12   1   15.60    3.20
   0 -12  -1   90.69    6.10
   0 -12  -1   87.69    6.40
   0 -12  -1   85.59    7.00
   0  12   1   91.19    6.60
   0  12   1   90.39    6.80
   0  12   1   91.19    6.40
  -1 -12  -1    5.60    3.00
  -1 -12  -1    6.30    1.90
  -1 -12  -1    4.30    2.30
   1  12   1    4.20    2.30
   1  12   1    3.80    2.30
   1  12   1    6.80    2.40
  -2 -12  -1   78.29    7.60
  -2 -12  -1   83.29    5.40
   2  12   1   72.99    6.60
   2  12   1   87.09    6.60
   2  12   1   79.89    5.80
  -3 -12  -1  117.59    7.40
  -3 -12  -1  122.19   11.60
   3  12   1  135.89    7.70
  -4 -12  -1    9.70    2.50
  -4 -12  -1   16.30    4.80
   4  12   1   13.90    2.40
   4  12   1   10.50    3.40
  -5 -12  -1   17.30    4.20
  -5 -12  -1   27.50    5.90
   5  12   1   26.20    5.10
   5  12   1   28.80    2.80
  -6 -12  -1   52.09   10.10
   6  12   1   78.69    4.50
   6  12   1   51.09    8.70
   7 -13  -1    1.30    1.90
   7 -13  -1    5.10    2.10
   7 -13  -1    5.00    4.60
  -7  13   1    1.50    3.00
   6 -13  -1   22.80    3.30
   6 -13  -1   19.80    3.40
   6 -13  -1   23.00    5.80
  -6  13   1   22.40    5.00
   5 -13  -1   50.89    4.50
   5 -13  -1   56.79    7.80
  -5  13   1   39.80    6.30
   4 -13  -1   48.00    8.20
  -4  13   1   46.70    5.70
  -4  13   1   44.90    4.00
   3 -13  -1   30.00    3.90
  -3  13   1   17.70    4.40
  -3  13   1   30.30    3.30
  -3  13   1   24.90    4.60
   2 -13  -1  243.78   13.60
   2 -13  -1  237.28   13.00
   2 -13  -1  241.88   13.10
  -2  13   1  229.98   12.40
  -2  13   1  220.68   14.00
  -2  13   1  228.88   13.50
   1 -13  -1  401.06   19.80
   1 -13  -1  391.46   20.20
   1 -13  -1  395.66   19.90
  -1  13   1  383.76   20.50
  -1  13   1  367.96   19.90
  -1  13   1  407.56   19.60
   0 -13  -1  162.38    9.20
   0 -13  -1  153.58   10.40
   0 -13  -1  148.39    9.50
   0  13   1  151.08    9.70
   0  13   1  154.18    9.70
  -1 -13  -1   17.70    2.90
  -1 -13  -1   16.50    4.30
   1  13   1   18.50    3.70
   1  13   1   10.70    3.00
   1  13   1   16.90    3.20
  -2 -13  -1    5.10    3.30
  -2 -13  -1    5.80    1.90
   2  13   1    4.50    2.40
   2  13   1    2.70    2.00
  -3 -13  -1   31.80    5.90
  -3 -13  -1   23.90    3.40
   3  13   1   28.40    3.30
   3  13   1   33.70    4.90
  -4 -13  -1   55.79    4.80
  -4 -13  -1   54.39    8.00
   4  13   1   62.79    6.40
   4  13   1   66.19    4.70
  -5 -13  -1   33.60    4.90
  -5 -13  -1   31.30    6.50
   5  13   1   43.10    6.30
   5  13   1   53.59    3.80
   7 -14  -1   65.19   10.00
   7 -14  -1  104.89    6.80
  -7  14   1  108.09    9.80
   6 -14  -1    6.80    2.10
   6 -14  -1    3.60    2.20
   6 -14  -1    5.90    3.80
  -6  14   1    1.80    2.60
   5 -14  -1   -1.70    1.60
   5 -14  -1   -0.70    2.80
   5 -14  -1    0.20    1.50
  -5  14   1    0.50    2.40
   4 -14  -1   44.10    4.40
   4 -14  -1   35.50    6.50
  -4  14   1   38.50    5.90
  -4  14   1   38.30    4.00
   3 -14  -1    3.90    2.20
  -3  14   1    4.10    2.00
  -3  14   1    3.20    2.70
  -3  14   1    5.10    3.40
   2 -14  -1  117.29    8.00
   2 -14  -1  121.29    8.60
  -2  14   1  114.09    7.50
  -2  14   1  119.59    9.40
  -2  14   1  109.89    8.50
   1 -14  -1  266.17   13.90
   1 -14  -1  239.68   14.10
  -1  14   1  241.38   14.50
  -1  14   1  232.48   13.30
  -1  14   1  247.28   14.10
   0 -14  -1    3.40    2.90
   0 -14  -1    2.10    1.70
   0  14   1    1.60    2.50
   0  14   1   -1.00    1.90
   0  14   1    3.00    2.30
  -1 -14  -1  124.39    7.60
  -1 -14  -1  137.39   10.00
   1  14   1  109.39    8.30
   1  14   1  116.99    8.30
  -2 -14  -1   18.80    3.00
  -2 -14  -1   11.60    5.10
   2  14   1   13.60    3.00
   2  14   1   17.10    3.70
  -3 -14  -1  106.09    7.00
  -3 -14  -1   97.79    9.50
   3  14   1  114.29    8.60
   3  14   1  116.89    7.30
  -4 -14  -1   60.49    8.80
  -4 -14  -1   50.59    4.90
   4  14   1   70.89    6.90
   4  14   1   69.49    5.00
  -5 -14  -1    0.90    2.50
   5  14   1    7.90    1.70
   6 -15  -1   92.69    6.50
   6 -15  -1  100.59   10.20
   6 -15  -1   87.09    6.40
  -6  15   1   89.99    9.10
   5 -15  -1  104.09    6.70
   5 -15  -1   88.69    8.90
  -5  15   1   76.69    6.10
  -5  15   1   77.39    8.10
   4 -15  -1    7.20    4.20
   4 -15  -1    2.60    2.10
  -4  15   1   -0.20    1.80
  -4  15   1    2.90    3.00
   3 -15  -1   59.09    6.60
   3 -15  -1   59.89    5.40
  -3  15   1   51.09    4.70
  -3  15   1   47.70    5.90
  -3  15   1   55.09    6.70
   2 -15  -1  251.47   14.30
  -2  15   1  234.28   13.40
  -2  15   1  251.37   15.30
   1 -15  -1  430.86   22.20
   1 -15  -1  463.25   23.10
  -1  15   1  421.86   23.80
  -1  15   1  431.46   22.00
  -1  15   1  440.26   23.20
   0 -15  -1  318.27   16.30
   0 -15  -1  310.87   18.00
   0  15   1  309.07   17.20
   0  15   1  302.77   18.20
  -1 -15  -1    2.00    1.70
  -1 -15  -1    3.80    3.30
   1  15   1    2.20    2.30
   1  15   1    2.90    2.30
  -2 -15  -1  213.48   12.10
  -2 -15  -1  238.98   15.50
   2  15   1  225.48   12.80
   2  15   1  232.98   13.70
  -3 -15  -1  248.88   16.50
  -3 -15  -1  222.08   12.50
   3  15   1  241.78   14.40
   3  15   1  237.58   13.00
  -4 -15  -1    2.20    3.20
   4  15   1   -1.90    2.30
  -5 -15  -1  177.88   14.70
   6 -16  -1    7.60    5.40
   6 -16  -1    9.70    2.50
   6 -16  -1    5.70    2.40
  -6  16   1   13.40    4.20
   5 -16  -1    1.30    2.60
   5 -16  -1    0.20    2.00
  -5  16   1   -1.00    1.70
  -5  16   1   -0.30    2.50
   4 -16  -1    0.40    2.00
   4 -16  -1    5.60    3.70
  -4  16   1    2.70    2.10
  -4  16   1    5.20    3.10
   3 -16  -1  129.49   10.60
   3 -16  -1  130.09    8.90
  -3  16   1  112.39    9.40
  -3  16   1  113.99   10.10
   2 -16  -1   36.90    5.00
  -2  16   1   30.10    5.10
  -2  16   1   30.90    4.30
  -2  16   1   32.50    5.90
   1 -16  -1   62.29    6.90
  -1  16   1   73.79    6.80
  -1  16   1   68.29    6.90
  -1  16   1   65.79    6.90
   0 -16  -1   10.50    2.60
   0 -16  -1   11.90    4.20
   0  16   1    4.40    2.80
   0  16   1    6.10    2.80
  -1 -16  -1   16.40    3.10
  -1 -16  -1   19.10    5.10
   1  16   1   20.30    4.10
   1  16   1   15.80    3.90
  -2 -16  -1   54.19    5.00
  -2 -16  -1   62.49    8.40
   2  16   1   61.89    5.70
   2  16   1   62.49    6.40
  -3 -16  -1   95.19    9.70
  -3 -16  -1   70.19    6.10
   3  16   1   91.59    7.90
   3  16   1  100.69    6.80
  -4 -16  -1  498.15   33.80
   4  16   1  564.44   26.80
   4  16   1  602.34   29.90
   5 -17  -1    0.80    3.40
   5 -17  -1   -1.90    2.00
  -5  17   1   -3.00    2.00
  -5  17   1    3.60    3.00
   4 -17  -1    0.10    3.10
   4 -17  -1    3.80    2.50
  -4  17   1    3.30    2.30
  -4  17   1   -1.40    2.10
   3 -17  -1  571.04   28.80
   3 -17  -1  626.04   31.50
  -3  17   1  564.44   30.00
  -3  17   1  558.64   27.90
  -3  17   1  574.54   31.00
   2 -17  -1   53.99    5.90
  -2  17   1   46.90    6.30
  -2  17   1   47.80    5.90
  -2  17   1   50.59    7.40
   1 -17  -1    2.20    3.20
  -1  17   1    2.00    2.40
  -1  17   1    2.60    3.10
   0 -17  -1    4.60    3.20
   0  17   1    0.40    2.40
   0  17   1    5.50    2.90
  -1 -17  -1   21.80    5.20
  -1 -17  -1   14.30    3.00
   1  17   1    7.70    3.30
   1  17   1   10.40    3.40
  -2 -17  -1    0.60    3.20
  -2 -17  -1    0.60    2.20
   2  17   1    3.10    2.60
   2  17   1   -0.50    2.20
  -3 -17  -1   32.20    6.10
  -3 -17  -1   22.60    4.00
   3  17   1   32.00    4.40
   3  17   1   31.30    6.00
   5 -18  -1   18.60    3.70
   5 -18  -1   15.70    5.20
  -5  18   1   18.20    4.40
   4 -18  -1   -1.90    2.90
   4 -18  -1   -3.00    2.20
  -4  18   1    2.30    2.90
  -4  18   1   -2.60    2.20
   3 -18  -1   11.50    3.60
   3 -18  -1    5.70    3.80
  -3  18   1    6.80    3.70
  -3  18   1    6.10    3.10
   2 -18  -1    7.20    3.50
  -2  18   1    6.70    3.20
  -2  18   1    6.80    3.50
   1 -18  -1    3.30    3.00
  -1  18   1    7.60    3.50
  -1  18   1   -0.90    1.90
   0 -18  -1    5.30    3.30
   0  18   1    0.20    2.50
   0  18   1    1.20    2.70
  -1 -18  -1    9.30    4.40
   1  18   1   13.60    3.70
   1  18   1    5.30    3.00
  -2 -18  -1   19.20    4.90
  -2 -18  -1    9.40    3.10
   2  18   1   15.70    4.20
   2  18   1   17.90    3.60
  -3 -18  -1    9.90    3.60
   3  18   1    0.90    2.80
   3  18   1    9.00    2.80
   4 -19  -1   45.70    9.20
   4 -19  -1   72.49    6.70
  -4  19   1   54.29    8.70
   3 -19  -1   -1.00    3.00
   3 -19  -1    6.70    3.20
  -3  19   1    4.60    3.30
  -3  19   1    5.10    2.90
   2 -19  -1   12.10    3.90
  -2  19   1    2.90    2.60
  -2  19   1    3.60    3.20
   1 -19  -1   74.19    7.80
  -1  19   1   64.89    7.60
  -1  19   1   71.59    7.30
   0 -19  -1    1.10    3.00
   0  19   1    0.60    2.50
   0  19   1    1.10    2.40
  -1 -19  -1   -1.00    2.90
   1  19   1    1.30    2.40
   2  19   1   46.60    5.20
   2  19   1   32.50    5.80
   3 -20  -1   94.59    8.40
  -3  20   1   89.49    8.60
   2 -20  -1   47.70    7.20
   2 -20  -1   50.69    6.80
  -2  20   1   43.10    6.70
   1 -20  -1   47.20    7.30
  -1  20   1   40.60    7.30
  -1  20   1   53.29    7.50
   0 -20  -1    0.40    2.90
   0  20   1    4.60    2.90
   0  20   1    8.00    3.30
   0  20  -2   86.39    8.60
   0 -20   2   74.49    8.50
  -1  20  -2   33.30    5.80
  -1  20  -2   29.10    5.70
   1 -20   2   43.40    7.20
  -2  20  -2    1.30    2.30
  -2  20  -2    3.90    2.70
   2 -20   2   -0.30    3.10
  -3  20  -2   91.49   10.90
  -3  20  -2   94.19    9.00
   2  19  -2   25.70    4.90
   2  19  -2   20.20    4.60
  -2 -19   2   23.60    5.50
   1  19  -2    5.40    3.10
   1  19  -2   -1.40    2.30
  -1 -19   2   -3.40    3.40
   0  19  -2   16.50    3.90
   0  19  -2   35.40    6.10
   0 -19   2   18.60    4.80
  -1  19  -2    1.40    2.50
  -1  19  -2    3.60    3.20
   1 -19   2    6.50    3.60
  -2  19  -2   71.89    7.30
  -2  19  -2   77.79    8.50
   2 -19   2   91.79    8.60
  -3  19  -2  163.68   13.30
   3 -19   2  180.68   12.40
  -4  19  -2   -1.10    2.40
  -4  19  -2    4.20    2.80
   4 -19   2   -1.60    2.80
   3  18  -2  134.59   11.10
  -3 -18   2  128.09   12.20
   2  18  -2  230.58   14.50
   2  18  -2  225.88   15.80
  -2 -18   2  233.28   16.30
   1  18  -2   46.00    5.60
   1  18  -2   40.90    5.90
  -1 -18   2   45.60    7.20
   0  18  -2   38.70    5.80
   0  18  -2   27.10    4.80
   0 -18   2   42.40    6.60
  -1  18  -2   79.59    8.00
  -1  18  -2   73.19    7.10
   1 -18   2   78.99    7.90
  -2  18  -2    8.30    3.90
  -2  18  -2    4.50    2.70
   2 -18   2    1.00    3.40
  -3  18  -2   12.70    4.30
  -3  18  -2    8.10    3.30
   3 -18   2    9.90    3.70
  -4  18  -2   98.19    9.00
  -4  18  -2  107.89   10.50
  -5  18  -2   40.50    7.40
  -5  18  -2   41.80    6.50
   5 -18   2   40.20    7.40
   3  17  -2    2.30    2.40
   3  17  -2    4.40    3.00
  -3 -17   2    0.80    3.00
   2  17  -2   60.39    6.50
   2  17  -2   55.49    6.10
  -2 -17   2   62.49    8.50
   1  17  -2   -1.10    2.10
   1  17  -2    4.70    2.90
  -1 -17   2    0.30    3.30
   0  17  -2    2.60    2.40
   0 -17   2   -1.20    2.70
  -1  17  -2   16.50    4.40
  -1  17  -2   10.70    3.40
   1 -17   2   18.00    4.10
  -2  17  -2   72.79    6.90
  -2  17  -2   74.79    8.00
   2 -17   2   67.79    7.00
  -3  17  -2    4.90    3.20
  -3  17  -2    2.50    2.50
   3 -17   2    1.40    2.50
  -4  17  -2   12.20    4.40
  -4  17  -2   12.90    3.80
   4 -17   2   11.00    3.70
  -5  17  -2   59.19    8.50
  -5  17  -2   55.69    6.70
   5 -17   2   39.90    5.80
   5 -17   2   53.09    8.50
   4  16  -2   95.99    7.50
  -4 -16   2   81.79   12.60
   3  16  -2   22.80    4.60
   3  16  -2   25.30    4.30
  -3 -16   2   13.70    3.80
  -3 -16   2   15.40    4.20
   2  16  -2   33.50    5.10
   2  16  -2   49.80    5.30
  -2 -16   2   31.80    4.70
  -2 -16   2   38.60    6.60
   1  16  -2    4.50    2.50
   1  16  -2    7.10    2.90
  -1 -16   2    1.00    3.20
   0  16  -2    9.10    3.30
   0  16  -2    9.60    3.10
   0 -16   2   13.00    4.10
  -1  16  -2    1.30    2.50
  -1  16  -2    5.30    3.10
   1 -16   2    6.90    3.50
  -2  16  -2   -0.60    2.10
  -2  16  -2   -0.70    2.50
   2 -16   2    3.30    2.90
  -3  16  -2   12.20    3.40
  -3  16  -2   11.20    4.20
  -3  16  -2   16.10    3.60
   3 -16   2   20.70    4.20
  -4  16  -2    2.00    2.40
  -4  16  -2    5.10    3.50
  -4  16  -2    3.40    2.30
   4 -16   2    0.10    2.20
  -5  16  -2   20.60    5.50
  -5  16  -2   13.90    4.00
   5 -16   2   16.90    5.10
   5 -16   2   17.80    3.90
  -6  16  -2   76.79    8.40
   6 -16   2   84.69    9.60
   6 -16   2   83.49    7.20
   5  15  -2    2.30    2.10
   5  15  -2    1.20    2.90
  -5 -15   2   -6.10    3.40
   4  15  -2    2.50    2.10
   4  15  -2   -0.30    2.40
  -4 -15   2   -5.30    2.40
  -4 -15   2    6.10    3.90
   3  15  -2    7.10    2.70
   3  15  -2    7.80    3.30
  -3 -15   2    3.50    2.70
  -3 -15   2    4.40    3.70
   2  15  -2   18.80    3.80
   2  15  -2   13.70    3.60
  -2 -15   2   20.80    5.10
  -2 -15   2   11.80    3.00
   1  15  -2   -0.30    2.10
   1  15  -2    0.50    2.30
  -1 -15   2    3.70    3.70
  -1 -15   2    0.70    1.80
   0  15  -2  319.77   17.00
   0  15  -2  313.17   17.60
   0 -15   2  305.27   16.50
   0 -15   2  300.67   17.90
  -1  15  -2  136.39    9.90
  -1  15  -2  123.49    8.90
   1 -15   2  126.29    9.60
  -2  15  -2   24.70    5.00
  -2  15  -2   29.50    4.50
  -2  15  -2   26.10    4.10
   2 -15   2   26.10    4.50
  -3  15  -2   14.70    4.10
  -3  15  -2   10.00    2.90
  -3  15  -2   10.50    3.40
   3 -15   2   11.30    3.30
  -4  15  -2   62.39    6.80
  -4  15  -2   59.49    8.20
  -4  15  -2   56.79    5.50
   4 -15   2   67.69    6.10
  -5  15  -2   16.30    4.40
  -5  15  -2   16.80    3.70
  -5  15  -2   12.90    3.70
   5 -15   2   12.40    4.60
   5 -15   2   14.00    3.50
  -6  15  -2   16.60    4.30
   6 -15   2    9.10    3.20
   6 -15   2   19.40    3.70
   6 -15   2   13.60    5.00
   5  14  -2  169.68   13.40
   5  14  -2  189.68   10.70
  -5 -14   2  146.69   10.90
  -5 -14   2  174.18   15.80
   4  14  -2   66.59    5.80
   4  14  -2   57.79    6.50
  -4 -14   2   63.69    9.00
   3  14  -2   64.19    6.50
   3  14  -2   68.89    6.00
  -3 -14   2   73.09    8.20
   2  14  -2   12.40    3.40
   2  14  -2   10.40    3.10
  -2 -14   2   15.30    4.40
   1  14  -2   16.90    3.40
   1  14  -2   15.60    3.60
  -1 -14   2   11.70    3.70
  -1 -14   2   12.40    2.90
   0  14  -2  136.49    9.00
   0  14  -2  128.49    9.10
   0  14  -2  132.19    9.40
   0 -14   2  135.39    9.90
   0 -14   2  137.19    8.80
  -1  14  -2  196.58   11.90
  -1  14  -2  193.78   12.60
  -1  14  -2  208.28   11.90
   1 -14   2  210.98   12.90
   1 -14   2  198.38   11.60
   1 -14   2  200.58   11.90
  -2  14  -2  851.21   41.00
  -2  14  -2  807.32   39.20
  -2  14  -2  770.52   39.50
   2 -14   2  881.11   39.30
   2 -14   2  906.61   40.10
  -3  14  -2   40.10    6.30
  -3  14  -2   41.50    5.00
   3 -14   2   44.40    5.50
  -4  14  -2  158.58   12.10
  -4  14  -2  154.38   11.00
  -4  14  -2  158.18   11.20
   4 -14   2  164.48   10.30
  -5  14  -2   24.90    5.00
  -5  14  -2   23.60    4.10
  -5  14  -2   28.20    6.10
   5 -14   2   27.10    4.40
   5 -14   2   23.90    5.70
  -6  14  -2   12.50    4.30
   6 -14   2   18.50    5.20
   6 -14   2   16.00    3.40
   6 -14   2   10.40    3.20
  -7  14  -2   23.50    5.10
   7 -14   2   30.30    6.70
   7 -14   2   33.70    4.90
   5  13  -2   11.50    2.60
   5  13  -2    7.10    3.40
  -5 -13   2   10.30    4.40
   4  13  -2   59.09    6.50
   4  13  -2   82.69    6.00
  -4 -13   2   63.69    5.90
  -4 -13   2   70.09    8.30
   3  13  -2  194.38   11.30
   3  13  -2  208.98   12.20
  -3 -13   2  184.18   13.50
  -3 -13   2  176.48   10.90
   2  13  -2  158.98    9.60
   2  13  -2  139.89    9.50
  -2 -13   2  157.98   11.30
  -2 -13   2  142.59    9.00
   1  13  -2    3.90    2.60
   1  13  -2    6.90    2.50
   1  13  -2    3.40    2.40
  -1 -13   2    3.90    2.10
  -1 -13   2    5.10    3.30
  -1 -13   2    2.80    2.10
   0  13  -2  109.69    7.90
   0  13  -2   93.99    7.40
   0  13  -2  110.89    7.50
   0 -13   2  106.69    8.30
   0 -13   2  104.09    7.10
   0 -13   2  100.89    7.20
  -1  13  -2  110.49    8.30
  -1  13  -2  100.49    7.50
   1 -13   2  112.69    7.80
   1 -13   2  111.99    8.20
   1 -13   2  117.69    7.50
  -2  13  -2  283.37   16.60
  -2  13  -2  279.77   15.20
  -2  13  -2  263.07   15.40
   2 -13   2  311.37   15.30
   2 -13   2  300.77   15.80
   2 -13   2  287.97   15.80
  -3  13  -2  219.18   14.20
  -3  13  -2  205.18   12.20
  -3  13  -2  205.58   13.00
   3 -13   2  252.37   13.20
   3 -13   2  236.88   12.60
  -4  13  -2  688.63   33.40
  -4  13  -2  678.83   36.00
  -4  13  -2  668.43   34.50
   4 -13   2  793.22   33.90
  -5  13  -2   41.70    4.50
  -5  13  -2   56.69    8.00
  -5  13  -2   42.30    6.10
   5 -13   2   45.80    4.90
   5 -13   2   56.29    8.10
   5 -13   2   53.39    5.20
  -6  13  -2  125.59   10.70
   6 -13   2  151.98   10.00
   6 -13   2  166.58    9.90
   6 -13   2  144.99   12.20
  -7  13  -2   26.80    5.30
   7 -13   2   25.30    4.30
   7 -13   2   24.20    5.50
   7 -13   2   21.90    4.00
   6  12  -2   29.60    3.50
   6  12  -2   18.10    5.70
   5  12  -2   58.29    6.50
   5  12  -2   48.10    4.50
  -5 -12   2   41.10    7.30
  -5 -12   2   43.10    5.50
   4  12  -2   76.09    5.70
   4  12  -2   77.19    6.90
  -4 -12   2   63.09    5.80
  -4 -12   2   54.09    8.10
   3  12  -2    8.40    3.10
   3  12  -2   13.20    2.70
  -3 -12   2    3.60    2.20
   2  12  -2   24.70    4.00
   2  12  -2   21.50    3.60
  -2 -12   2   25.10    3.40
  -2 -12   2   21.20    4.70
   1  12  -2  315.17   16.40
   1  12  -2  298.47   16.80
   1  12  -2  332.87   16.70
  -1 -12   2  324.07   16.10
  -1 -12   2  312.77   17.60
  -1 -12   2  309.97   16.70
   0  12  -2  191.68   10.80
   0  12  -2  198.28   11.40
   0  12  -2  199.08   11.30
   0 -12   2  183.18   10.70
   0 -12   2  180.98   11.60
  -1  12  -2    0.00    2.20
  -1  12  -2    0.40    1.60
  -1  12  -2    0.90    1.70
   1 -12   2    0.40    1.50
   1 -12   2    2.40    2.30
   1 -12   2    2.40    1.90
  -2  12  -2   63.89    5.20
  -2  12  -2   67.79    6.40
  -2  12  -2   56.89    5.30
   2 -12   2   75.79    5.30
   2 -12   2   60.99    5.50
   2 -12   2   67.79    5.60
  -3  12  -2   99.49    7.80
  -3  12  -2  118.79    9.10
  -3  12  -2   99.59    7.10
   3 -12   2  119.39    7.50
   3 -12   2  110.79    8.20
   3 -12   2  123.69    7.70
  -4  12  -2  344.47   20.00
  -4  12  -2  351.36   19.00
  -4  12  -2  380.06   21.30
   4 -12   2  403.96   19.60
   4 -12   2  415.66   19.40
  -5  12  -2   36.10    6.20
  -5  12  -2   36.30    5.60
   5 -12   2   37.70    4.40
   5 -12   2   28.00    5.80
   5 -12   2   40.00    4.50
  -6  12  -2    2.00    2.70
   6 -12   2    0.70    3.20
   6 -12   2    2.00    2.00
   6 -12   2    0.90    2.10
  -7  12  -2   97.29    9.20
   7 -12   2  108.89    8.10
   7 -12   2  109.89   10.30
   7 -12   2   88.39    7.30
   6  11  -2  111.39    9.70
   6  11  -2  114.89    7.40
  -6 -11   2  107.29   10.50
  -6 -11   2   89.99    9.10
   5  11  -2   73.99    5.60
   5  11  -2   78.79    7.40
  -5 -11   2   77.19    8.60
  -5 -11   2   61.49    6.10
   4  11  -2    3.90    1.90
   4  11  -2    0.80    2.40
  -4 -11   2    2.50    2.30
  -4 -11   2   -1.10    3.20
   3  11  -2   48.60    5.20
   3  11  -2   53.19    4.60
  -3 -11   2   43.90    6.50
  -3 -11   2   41.00    4.30
   2  11  -2   32.40    4.00
   2  11  -2   32.40    4.80
   2  11  -2   27.90    4.00
  -2 -11   2   24.60    4.70
  -2 -11   2   31.20    3.60
  -2 -11   2   25.70    4.20
   1  11  -2    9.70    2.70
   1  11  -2    4.70    2.40
   1  11  -2    6.70    2.30
  -1 -11   2    6.60    2.00
  -1 -11   2    7.80    3.00
  -1 -11   2    6.40    1.90
   0  11  -2    6.30    2.10
   0  11  -2    9.20    2.40
   0  11  -2    9.30    2.50
   0 -11   2    6.10    1.90
   0 -11   2    6.40    2.10
   0 -11   2    6.20    2.60
  -1  11  -2  239.28   13.80
  -1  11  -2  228.48   12.90
  -1  11  -2  240.58   13.10
   1 -11   2  274.47   13.10
   1 -11   2  241.28   13.50
   1 -11   2  263.67   13.40
  -2  11  -2  474.65   22.90
  -2  11  -2  459.85   23.20
  -2  11  -2  477.25   24.20
   2 -11   2  455.35   23.10
   2 -11   2  483.25   23.60
   2 -11   2  512.65   22.90
  -3  11  -2  124.69    9.40
  -3  11  -2  122.79    8.50
  -3  11  -2  115.69    7.80
   3 -11   2  134.39    9.00
   3 -11   2  136.09    8.20
   3 -11   2  143.99    8.40
  -4  11  -2    0.30    2.60
  -4  11  -2    2.00    1.70
  -4  11  -2   -0.60    2.00
   4 -11   2    4.00    2.10
   4 -11   2    1.50    2.00
  -5  11  -2  188.68   13.40
   5 -11   2  230.68   12.90
   5 -11   2  241.38   12.60
   6 -11   2   13.90    3.60
   6 -11   2    8.10    2.70
   6 -11   2   12.30    4.60
  -7  11  -2    2.80    3.10
   7 -11   2   -1.80    2.00
   7 -11   2    1.80    2.10
   7 -11   2   -1.80    3.40
   8 -11   2   -4.10    2.60
   8 -11   2   -2.10    2.20
   7  10  -2   41.50    6.70
   7  10  -2   44.70    4.30
  -7 -10   2   19.30    5.60
   6  10  -2   28.50    5.40
   6  10  -2   33.60    3.70
  -6 -10   2   21.90    5.50
  -6 -10   2   18.50    3.90
   5  10  -2   85.09    5.80
   5  10  -2   84.39    7.60
  -5 -10   2   77.79    8.50
  -5 -10   2   64.69    6.10
   4  10  -2  540.15   26.50
   4  10  -2  557.14   25.10
  -4 -10   2  497.25   25.20
  -4 -10   2  496.15   27.60
   3  10  -2   14.80    3.30
   3  10  -2    8.90    3.00
   3  10  -2    9.10    2.20
  -3 -10   2   10.20    2.80
  -3 -10   2   11.60    3.20
  -3 -10   2   14.10    4.00
   2  10  -2    5.30    2.20
   2  10  -2    8.20    2.30
   2  10  -2    4.00    1.80
  -2 -10   2    7.10    2.00
  -2 -10   2    5.50    2.90
   1  10  -2   40.90    3.90
   1  10  -2   44.60    4.00
   1  10  -2   42.80    4.40
  -1 -10   2   37.60    4.90
  -1 -10   2   39.10    3.60
  -1 -10   2   42.50    3.90
   0  10  -2   -0.30    1.60
   0  10  -2   -1.20    1.30
   0  10  -2   -2.10    1.50
   0 -10   2    1.20    1.40
   0 -10   2    2.10    2.10
   0 -10   2    0.40    1.20
  -1  10  -2   94.69    6.20
  -1  10  -2   89.09    6.80
  -1  10  -2  102.19    6.30
   1 -10   2   98.89    6.10
   1 -10   2   85.99    6.40
   1 -10   2   98.19    6.50
  -2  10  -2  972.40   45.10
  -2  10  -2  954.30   43.80
  -2  10  -2  926.21   44.10
   2 -10   2  969.30   44.60
   2 -10   2 1000.00   44.20
   2 -10   2 1006.50   43.80
  -3  10  -2  132.29    8.90
  -3  10  -2  137.99    9.80
  -3  10  -2  134.79    8.40
   3 -10   2  160.08    8.70
   3 -10   2  154.88    8.60
  -4  10  -2    2.80    2.30
  -4  10  -2    3.30    1.70
  -4  10  -2    4.70    2.40
   4 -10   2    3.30    1.80
   4 -10   2    1.70    2.00
   4 -10   2    2.30    2.10
  -5  10  -2  147.99   11.20
  -5  10  -2  178.28   12.60
   5 -10   2  187.28   11.10
   5 -10   2  186.38   10.90
   5 -10   2  182.98   12.60
   5 -10   2  185.88   10.50
  -6  10  -2   54.79    6.90
   6 -10   2   66.09    6.10
   6 -10   2   77.89    8.10
   6 -10   2   73.09    5.90
  -7  10  -2    9.10    4.00
   7 -10   2   14.70    3.70
   7 -10   2   13.80    3.30
   7 -10   2    4.00    2.80
   7 -10   2   16.10    4.80
   8 -10   2    1.10    3.40
   8 -10   2   -0.20    2.10
   8 -10   2   -0.80    2.50
   7   9  -2    1.60    4.00
   7   9  -2    4.90    2.20
  -7  -9   2    0.40    3.50
  -7  -9   2    2.10    3.50
   6   9  -2    7.90    3.60
   6   9  -2    4.90    1.90
  -6  -9   2   -0.40    2.40
  -6  -9   2    6.40    3.90
   5   9  -2   52.09    4.40
   5   9  -2   37.40    5.60
  -5  -9   2   32.10    4.60
  -5  -9   2   40.50    6.70
   4   9  -2  190.88   10.10
   4   9  -2  182.58   11.40
  -4  -9   2  172.78   10.50
  -4  -9   2  167.88   12.30
   3   9  -2   27.30    4.10
   3   9  -2   28.00    3.50
   3   9  -2   28.50    4.50
  -3  -9   2   28.60    4.40
  -3  -9   2   23.60    4.40
  -3  -9   2   28.60    3.40
   2   9  -2  174.68    9.60
   2   9  -2  172.88    9.20
   2   9  -2  164.08    9.90
  -2  -9   2  154.98    9.70
  -2  -9   2  160.58    9.00
  -2  -9   2  155.98   10.20
   1   9  -2  668.63   30.70
   1   9  -2  698.03   30.80
   1   9  -2  670.13   31.30
  -1  -9   2  675.13   31.70
  -1  -9   2  627.54   30.30
  -1  -9   2  660.93   30.90
   0   9  -2  349.57   16.40
   0   9  -2  328.97   16.60
   0   9  -2  317.47   16.60
   0  -9   2  346.27   17.00
   0  -9   2  343.87   16.30
   0  -9   2  312.07   16.20
  -1   9  -2  322.97   16.40
  -1   9  -2  344.07   17.30
  -1   9  -2  336.17   16.60
   1  -9   2  357.56   16.40
   1  -9   2  340.87   16.90
   1  -9   2  330.67   16.80
  -2   9  -2   19.40    3.40
  -2   9  -2   16.90    3.30
  -2   9  -2   20.20    2.90
   2  -9   2   23.70    2.60
   2  -9   2   21.70    3.30
   2  -9   2   17.20    2.80
  -3   9  -2   43.60    4.60
  -3   9  -2   50.39    4.20
  -3   9  -2   43.90    4.70
   3  -9   2   46.90    4.00
   3  -9   2   44.30    4.40
   3  -9   2   50.59    4.10
  -4   9  -2    8.50    2.20
  -4   9  -2    9.60    3.40
  -4   9  -2    4.70    2.70
   4  -9   2   10.90    2.50
   4  -9   2   11.90    2.70
   4  -9   2    9.00    2.80
  -5   9  -2    1.00    2.40
   5  -9   2    3.10    1.80
   5  -9   2    6.10    2.30
   5  -9   2   11.30    2.80
   5  -9   2    5.90    3.50
  -6   9  -2  212.48   14.20
   6  -9   2  256.17   16.00
   6  -9   2  231.58   13.50
   6  -9   2  228.48   13.00
  -7   9  -2   62.69    7.20
   7  -9   2   62.29    7.20
   7  -9   2   71.69    8.10
   7  -9   2   74.09    6.40
   7  -9   2   73.99    6.60
   8  -9   2   82.29    8.50
   8  -9   2   90.49    7.50
   8  -9   2   86.39    9.20
   7   8  -2    5.50    2.20
   7   8  -2   -1.90    2.80
  -7  -8   2   -1.10    3.20
  -7  -8   2    4.90    2.80
   6   8  -2  310.17   15.40
   6   8  -2  299.07   17.80
  -6  -8   2  280.57   16.10
  -6  -8   2  279.87   18.20
   5   8  -2   11.80    3.90
   5   8  -2   12.00    2.60
  -5  -8   2    8.30    2.90
  -5  -8   2    6.20    3.70
   4   8  -2   11.70    3.30
   4   8  -2   23.80    3.90
   4   8  -2   19.10    2.80
  -4  -8   2   16.30    4.20
  -4  -8   2   17.50    3.80
  -4  -8   2   15.10    3.20
   3   8  -2  152.98    8.40
   3   8  -2  152.18    9.40
   3   8  -2  147.09    9.70
  -3  -8   2  148.79    9.70
  -3  -8   2  154.38   10.30
  -3  -8   2  147.99    8.60
   2   8  -2  370.46   17.00
   2   8  -2  348.17   16.40
   2   8  -2  342.47   17.40
  -2  -8   2  323.57   16.30
  -2  -8   2  314.77   17.10
  -2  -8   2  333.07   17.80
   1   8  -2   10.20    2.20
   1   8  -2    8.20    2.50
  -1  -8   2   10.60    2.80
  -1  -8   2   10.80    2.00
  -1  -8   2   12.80    2.30
   0   8  -2  281.17   13.60
   0   8  -2  274.67   13.90
   0   8  -2  275.77   13.90
   0  -8   2  276.37   13.70
   0  -8   2  280.17   13.50
   0  -8   2  262.67   14.10
  -1   8  -2  959.20   44.20
  -1   8  -2  965.00   44.80
  -1   8  -2  979.10   44.20
   1  -8   2  994.60   44.50
   1  -8   2 1002.00   44.60
   1  -8   2 1043.70   44.10
  -2   8  -2  669.53   30.70
  -2   8  -2  650.03   30.90
  -2   8  -2  651.53   31.70
   2  -8   2  711.43   30.70
   2  -8   2  675.73   30.80
   2  -8   2  685.23   31.50
  -3   8  -2   30.10    3.30
  -3   8  -2   27.60    3.50
  -3   8  -2   29.30    4.50
   3  -8   2   34.60    3.30
   3  -8   2   32.80    3.90
   3  -8   2   29.00    3.10
  -4   8  -2    8.10    3.00
  -4   8  -2    3.10    2.20
   4  -8   2    5.30    2.20
   4  -8   2    5.20    1.80
   4  -8   2    3.40    2.00
   4  -8   2    6.80    2.40
  -5   8  -2    9.90    3.10
   5  -8   2    7.30    2.20
   5  -8   2    8.20    3.10
   5  -8   2    4.30    2.40
   5  -8   2    6.30    2.80
   5  -8   2   11.30    2.60
  -6   8  -2   40.60    6.60
   6  -8   2   17.80    3.30
   6  -8   2   23.40    4.10
   6  -8   2   19.10    4.40
   7  -8   2   85.99    8.60
   7  -8   2   85.59    7.40
   7  -8   2   89.89    7.10
   7  -8   2   81.69    8.10
   8  -8   2    3.10    2.70
   8  -8   2    0.30    3.70
   8  -8   2    5.10    2.60
   7   7  -2   46.90    7.20
   7   7  -2   56.39    5.20
  -7  -7   2   43.10    5.90
  -7  -7   2   61.69    8.40
   6   7  -2   18.70    4.70
   6   7  -2   20.30    3.30
  -6  -7   2   15.30    3.50
  -6  -7   2   15.70    4.70
   5   7  -2  410.56   21.00
   5   7  -2  391.66   18.90
  -5  -7   2  371.36   19.50
  -5  -7   2  352.76   21.10
   4   7  -2    4.60    2.20
   4   7  -2   10.20    2.30
   4   7  -2    4.50    2.60
  -4  -7   2    5.40    3.30
  -4  -7   2    5.50    2.20
  -4  -7   2    4.50    2.80
   3   7  -2  121.69    7.90
   3   7  -2  117.79    8.20
   3   7  -2  129.19    7.10
  -3  -7   2  120.89    8.60
  -3  -7   2  106.09    7.90
  -3  -7   2  126.79    7.40
   2   7  -2  237.08   11.60
   2   7  -2  234.48   12.20
   2   7  -2  234.58   12.60
  -2  -7   2  218.98   12.30
  -2  -7   2  235.38   13.00
  -2  -7   2  228.38   11.60
   1   7  -2  407.76   19.70
   1   7  -2  431.76   19.30
   1   7  -2  406.26   19.10
  -1  -7   2  388.66   19.90
  -1  -7   2  403.76   19.40
   0   7  -2  139.89    7.50
   0   7  -2  130.59    7.80
   0   7  -2  147.29    7.90
   0  -7   2  134.29    7.60
   0  -7   2  136.89    8.00
   0  -7   2  141.09    7.50
  -1   7  -2   86.99    5.90
  -1   7  -2   91.99    5.40
  -1   7  -2   87.29    6.00
   1  -7   2   84.19    5.70
   1  -7   2   83.29    5.50
  -2   7  -2   38.60    3.90
  -2   7  -2   44.40    3.80
  -2   7  -2   38.30    3.80
   2  -7   2   39.60    4.00
   2  -7   2   44.00    3.50
   2  -7   2   47.40    3.90
  -3   7  -2    6.20    2.20
  -3   7  -2    5.00    1.80
  -3   7  -2    4.00    2.00
   3  -7   2    5.70    2.30
   3  -7   2    6.30    1.80
   3  -7   2    5.70    1.90
  -4   7  -2  177.58   11.50
  -4   7  -2  171.78   10.90
   4  -7   2  188.28   10.40
   4  -7   2  191.08   10.20
   4  -7   2  189.28   11.20
   4  -7   2  189.28   10.60
  -5   7  -2  302.87   17.50
   5  -7   2  331.07   16.60
   5  -7   2  336.37   17.00
   5  -7   2  317.97   18.10
   5  -7   2  331.17   17.60
   5  -7   2  307.67   17.10
  -6   7  -2  101.29    8.50
   6  -7   2  110.39    9.00
   6  -7   2  111.49    7.50
   6  -7   2   90.69    8.10
   6  -7   2   89.89    8.50
   6  -7   2  108.49    7.80
   7  -7   2  187.28   13.20
   7  -7   2  214.18   12.30
   7  -7   2  206.68   12.60
   7  -7   2  177.68   13.40
   8  -7   2    2.70    3.60
   8  -7   2   12.70    3.40
   8  -7   2    9.80    4.00
   8   6  -2  115.09   10.80
   8   6  -2  116.19    8.30
   7   6  -2   -3.80    2.70
   7   6  -2    1.20    2.20
  -7  -6   2    5.60    3.30
  -7  -6   2    2.00    2.50
   6   6  -2   53.89    5.00
   6   6  -2   58.69    6.80
  -6  -6   2   54.09    5.50
   5   6  -2    7.20    3.20
   5   6  -2    6.40    3.10
   5   6  -2   11.30    2.40
  -5  -6   2    8.40    2.80
  -5  -6   2    6.80    2.90
   4   6  -2  229.88   13.40
   4   6  -2  239.58   12.10
   4   6  -2  247.58   13.60
  -4  -6   2  249.97   14.20
  -4  -6   2  204.28   13.30
  -4  -6   2  229.68   12.50
   3   6  -2  325.17   17.00
   3   6  -2  342.07   16.00
   3   6  -2  350.46   17.10
  -3  -6   2  302.97   17.00
  -3  -6   2  338.97   17.60
  -3  -6   2  329.77   16.30
   2   6  -2  543.05   25.40
   2   6  -2  551.14   25.10
   2   6  -2  553.84   24.50
  -2  -6   2  529.95   24.50
  -2  -6   2  501.25   25.10
  -2  -6   2  532.65   25.90
   1   6  -2 2044.20   89.89
  -1  -6   2 2072.09   89.69
  -1  -6   2 2052.29   90.09
   0   6  -2  419.56   18.80
   0   6  -2  397.46   19.10
   0   6  -2  402.06   19.20
   0  -6   2  397.26   19.20
   0  -6   2  412.56   19.00
   0  -6   2  428.96   18.90
  -1   6  -2    3.80    1.50
  -1   6  -2    3.60    1.90
  -1   6  -2    4.00    1.50
   1  -6   2    5.40    1.30
   1  -6   2    2.00    1.20
   1  -6   2    3.10    1.50
  -2   6  -2   99.09    5.90
  -2   6  -2  100.59    6.80
  -2   6  -2   90.49    6.00
   2  -6   2   93.69    6.40
   2  -6   2  109.29    5.90
   2  -6   2  110.69    6.10
  -3   6  -2  140.49    8.00
  -3   6  -2  133.29    8.40
  -3   6  -2  148.89    9.10
   3  -6   2  154.78    8.10
   3  -6   2  141.29    8.50
   3  -6   2  138.69    8.20
  -4   6  -2   28.00    4.40
  -4   6  -2   27.70    4.00
   4  -6   2   28.50    3.50
   4  -6   2   31.20    4.30
   4  -6   2   29.00    3.30
   4  -6   2   31.40    3.40
   4  -6   2   27.30    4.10
  -5   6  -2   13.30    3.30
   5  -6   2   13.00    3.30
   5  -6   2    8.00    2.30
   5  -6   2   10.50    3.00
   5  -6   2   13.10    2.90
   6  -6   2  217.48   13.30
   6  -6   2  212.88   13.10
   6  -6   2  213.68   12.70
   6  -6   2  203.78   13.50
   6  -6   2  228.98   12.40
   6  -6   2  188.38   13.10
   7  -6   2   83.49    8.30
   7  -6   2   73.79    6.80
   7  -6   2   96.09    7.60
   8  -6   2    6.10    3.50
   8  -6   2    5.00    3.90
   8  -6   2    7.90    3.10
   8   5  -2    0.30    2.40
   8   5  -2    4.00    3.60
  -8  -5   2   16.90    4.00
   7   5  -2   31.80    4.60
   7   5  -2   20.80    4.90
  -7  -5   2   21.30    4.20
  -7  -5   2   26.70    5.50
   6   5  -2    3.90    2.30
   6   5  -2   -0.10    2.20
  -6  -5   2   -2.00    2.60
  -6  -5   2    3.80    2.20
   5   5  -2   43.50    4.10
   5   5  -2   43.70    5.10
   5   5  -2   46.90    5.60
  -5  -5   2   43.70    6.10
  -5  -5   2   41.90    4.60
   4   5  -2   39.70    4.50
   4   5  -2   43.40    4.80
   4   5  -2   46.30    4.00
  -4  -5   2   43.90    4.10
  -4  -5   2   43.50    4.80
  -4  -5   2   50.99    5.00
   3   5  -2  271.17   13.40
   3   5  -2  250.37   12.30
   3   5  -2  246.58   13.30
  -3  -5   2  244.08   13.60
  -3  -5   2  223.58   13.20
  -3  -5   2  243.18   12.60
   2   5  -2  600.74   26.50
   2   5  -2  592.44   27.30
   2   5  -2  634.64   27.30
  -2  -5   2  578.04   27.60
  -2  -5   2  538.15   27.10
  -2  -5   2  576.04   26.60
   1   5  -2  124.69    6.50
   1   5  -2  113.99    6.70
   1   5  -2  117.49    6.20
  -1  -5   2  114.09    6.40
  -1  -5   2  114.49    6.90
  -1  -5   2  109.99    6.20
   0   5  -2  207.18   10.40
   0   5  -2  205.68   10.30
   0   5  -2  221.48   10.10
   0  -5   2  215.68   10.10
   0  -5   2  207.68   10.50
   0  -5   2  202.98   10.20
  -1   5  -2  529.45   23.40
  -1   5  -2  482.05   23.50
  -1   5  -2  524.35   24.00
   1  -5   2  507.35   23.50
   1  -5   2  535.55   23.90
   1  -5   2  544.15   23.30
  -2   5  -2  528.75   25.20
  -2   5  -2  559.14   25.20
  -2   5  -2  574.94   25.90
   2  -5   2  539.45   25.60
   2  -5   2  559.64   25.10
   2  -5   2  554.44   25.20
  -3   5  -2   71.29    5.70
  -3   5  -2   86.39    5.80
   3  -5   2   85.49    5.30
   3  -5   2   77.69    5.40
   3  -5   2   82.99    5.90
  -4   5  -2  290.57   15.80
  -4   5  -2  287.27   15.50
   4  -5   2  278.87   15.60
   4  -5   2  303.87   15.30
   4  -5   2  287.97   15.40
   4  -5   2  304.57   14.90
   4  -5   2  287.37   15.00
  -5   5  -2    2.20    2.20
   5  -5   2    2.10    1.70
   5  -5   2    3.70    2.10
   5  -5   2   -1.10    1.90
   5  -5   2    1.10    1.80
   5  -5   2    0.50    1.90
   5  -5   2    3.00    2.10
   6  -5   2   29.50    5.00
   6  -5   2   27.50    4.30
   6  -5   2   25.50    4.00
   6  -5   2   29.00    4.60
   6  -5   2   28.70    4.80
   6  -5   2   27.90    5.00
   7  -5   2   19.30    4.60
   7  -5   2   10.70    3.20
   7  -5   2   21.00    5.60
   7  -5   2   16.70    3.60
   8  -5   2    1.50    2.90
   8  -5   2   -0.30    3.20
   8   4  -2  105.59   10.30
  -8  -4   2  104.39    9.70
   7   4  -2   -1.40    2.70
   7   4  -2   -2.40    2.20
  -7  -4   2   -1.40    2.60
  -7  -4   2   -2.00    2.40
   6   4  -2  169.38   10.30
   6   4  -2  181.08   13.80
  -6  -4   2  160.78   10.70
  -6  -4   2  172.58   11.90
   5   4  -2  251.37   14.90
   5   4  -2  284.67   13.70
  -5  -4   2  240.48   14.70
  -5  -4   2  257.57   14.00
  -5  -4   2  227.08   14.50
   4   4  -2    2.20    1.60
   4   4  -2    3.00    1.80
   4   4  -2    2.80    2.20
  -4  -4   2    4.50    1.90
  -4  -4   2    3.00    2.10
  -4  -4   2    0.60    1.60
   3   4  -2  597.14   27.00
   3   4  -2  588.64   26.00
   3   4  -2  568.34   26.70
  -3  -4   2  510.45   26.70
  -3  -4   2  578.84   27.10
  -3  -4   2  553.34   26.90
   2   4  -2  112.19    6.00
   2   4  -2  111.99    6.60
   2   4  -2  107.59    6.60
  -2  -4   2  106.59    6.10
  -2  -4   2  100.69    6.70
  -2  -4   2   93.59    6.40
   1   4  -2   28.50    2.40
   1   4  -2   27.50    2.80
   1   4  -2   26.60    2.30
  -1  -4   2   25.60    2.50
  -1  -4   2   29.00    2.90
  -1  -4   2   27.20    2.30
   0   4  -2   24.60    2.20
   0   4  -2   26.30    2.40
   0   4  -2   27.20    2.10
   0  -4   2   27.30    2.30
   0  -4   2   24.90    2.60
   0  -4   2   30.50    2.10
  -1   4  -2  582.24   25.70
  -1   4  -2  547.15   25.80
  -1   4  -2  579.84   26.20
   1  -4   2  585.64   26.10
   1  -4   2  604.94   25.60
   1  -4   2  574.64   25.90
  -2   4  -2  177.38    9.30
  -2   4  -2  190.58   10.00
  -2   4  -2  176.38    9.40
   2  -4   2  186.18    9.70
   2  -4   2  185.18    9.30
   2  -4   2  195.98    9.40
  -3   4  -2    1.30    1.70
  -3   4  -2   -0.80    1.70
   3  -4   2   -0.10    1.50
   3  -4   2   -1.00    1.70
   3  -4   2    0.60    1.40
   3  -4   2   -0.30    1.30
   4  -4   2  144.79    8.50
   4  -4   2  137.19    8.20
   4  -4   2  137.59    8.60
   4  -4   2  130.59    8.70
   4  -4   2  143.19    8.70
   5  -4   2  571.04   26.90
   5  -4   2  511.85   26.70
   5  -4   2  549.85   27.10
   5  -4   2  539.55   26.20
   5  -4   2  547.65   26.60
   5  -4   2  552.54   27.10
   6  -4   2  360.46   18.80
   6  -4   2  350.06   19.10
   6  -4   2  354.86   19.60
   6  -4   2  372.56   19.30
   6  -4   2  356.06   19.70
   6  -4   2  353.16   19.50
   7  -4   2   -2.50    2.30
   7  -4   2    2.90    2.10
   7  -4   2    0.90    2.10
   8  -4   2   -0.50    2.90
   8  -4   2    0.70    2.60
   8  -4   2    1.00    3.30
   8   3  -2    0.20    3.70
   8   3  -2    0.00    2.40
  -8  -3   2    1.90    2.90
   7   3  -2    5.10    3.40
   7   3  -2    2.80    2.70
  -7  -3   2    3.00    2.90
   6   3  -2   67.39    6.20
   6   3  -2   66.89    7.00
   6   3  -2   61.79    5.80
  -6  -3   2   61.39    6.60
  -6  -3   2   58.49    5.70
   5   3  -2  118.09    8.20
   5   3  -2  136.49    8.00
   5   3  -2  112.69    8.70
   5   3  -2  118.09    9.00
  -5  -3   2  116.49    7.90
  -5  -3   2   92.49    8.20
  -5  -3   2  116.99    8.50
   4   3  -2   10.70    2.90
   4   3  -2   12.80    2.80
   4   3  -2   11.60    2.40
  -4  -3   2   10.80    2.90
  -4  -3   2   16.10    3.00
  -4  -3   2   16.10    3.30
   3   3  -2   13.20    2.50
   3   3  -2   11.80    2.50
   3   3  -2    8.30    2.40
  -3  -3   2    9.30    2.20
  -3  -3   2   10.70    2.80
  -3  -3   2    9.40    2.70
   2   3  -2    0.90    1.20
   2   3  -2    0.50    1.10
   2   3  -2   -0.70    1.50
  -2  -3   2   -2.20    1.00
  -2  -3   2    2.30    1.70
  -2  -3   2    1.30    1.30
   1   3  -2  187.08    9.30
   1   3  -2  186.08    8.90
   1   3  -2  192.28    9.20
  -1  -3   2  185.88    9.20
  -1  -3   2  177.78    9.00
  -1  -3   2  189.88    9.30
   0   3  -2  603.14   25.60
   0   3  -2  575.04   25.90
   0   3  -2  572.24   25.90
   0  -3   2  596.44   25.60
   0  -3   2  577.34   25.80
   0  -3   2  583.74   26.00
  -1   3  -2   -0.10    1.20
  -1   3  -2    0.70    1.10
  -1   3  -2    0.30    0.80
   1  -3   2   -0.40    0.60
   1  -3   2    0.90    0.90
   1  -3   2    0.30    0.90
  -2   3  -2    0.70    1.40
  -2   3  -2    2.80    1.50
  -2   3  -2    2.20    1.30
   2  -3   2    2.50    1.30
   2  -3   2    2.80    1.30
   2  -3   2    2.40    1.30
   2  -3   2    2.20    1.40
  -3   3  -2   78.19    5.70
  -3   3  -2   76.29    5.70
   3  -3   2   80.29    5.60
   3  -3   2   73.69    5.30
   3  -3   2   86.59    5.40
   3  -3   2   79.09    5.40
   4  -3   2   40.80    3.80
   4  -3   2   42.50    4.00
   4  -3   2   40.10    4.00
   4  -3   2   41.30    4.10
   4  -3   2   42.70    4.20
   4  -3   2   32.10    3.90
   5  -3   2  228.58   13.30
   5  -3   2  234.58   13.60
   5  -3   2  244.88   13.30
   5  -3   2  218.98   13.40
   5  -3   2  249.68   13.30
   5  -3   2  244.38   13.50
   6  -3   2   40.60    5.60
   6  -3   2   32.10    5.30
   6  -3   2   35.90    4.80
   6  -3   2   43.30    6.00
   6  -3   2   42.60    6.30
   6  -3   2   40.80    5.50
   7  -3   2  162.68   13.30
   7  -3   2  161.98   10.70
   7  -3   2  151.18   11.20
   7  -3   2  166.08   12.10
   8  -3   2    0.50    3.10
   8  -3   2    5.20    3.10
   8  -3   2    0.30    2.70
   8   2  -2  198.18   14.50
  -8  -2   2  206.68   14.00
   7   2  -2  241.38   15.30
   7   2  -2  275.67   16.90
   7   2  -2  254.37   14.90
  -7  -2   2  257.97   15.80
  -7  -2   2  262.27   15.40
   6   2  -2   31.40    5.50
   6   2  -2   40.50    5.30
   6   2  -2   33.70    4.80
  -6  -2   2   32.40    5.00
  -6  -2   2   32.10    5.00
   5   2  -2  129.89    9.60
   5   2  -2  126.59    8.60
   5   2  -2  126.99    9.20
   5   2  -2  145.79    8.70
  -5  -2   2  137.09    8.90
  -5  -2   2  139.59    9.20
   4   2  -2   -2.20    1.50
   4   2  -2    1.70    1.80
   4   2  -2    1.80    1.70
   4   2  -2    0.90    1.80
  -4  -2   2    0.20    2.10
  -4  -2   2    3.90    1.90
  -4  -2   2    5.10    2.20
   3   2  -2   32.00    3.50
   3   2  -2   24.30    3.20
   3   2  -2   26.10    3.60
  -3  -2   2   27.90    3.80
  -3  -2   2   21.20    3.10
  -3  -2   2   30.80    3.60
   2   2  -2 1753.32   75.99
  -2  -2   2 1816.22   76.19
  -2  -2   2 1659.53   76.29
   1   2  -2  527.45   23.40
   1   2  -2  537.85   23.30
   1   2  -2  537.55   23.40
  -1  -2   2  530.05   23.30
  -1  -2   2  520.15   23.40
  -1  -2   2  485.15   23.40
   0   2  -2    1.20    0.90
   0   2  -2    2.00    0.90
   0   2  -2    2.00    0.50
   0  -2   2    1.10    0.90
   0  -2   2    1.80    1.00
   0  -2   2    1.60    0.60
  -1   2  -2  451.95   20.40
  -1   2  -2  454.25   20.10
  -1   2  -2  468.65   20.50
   1  -2   2  443.86   20.30
   1  -2   2  455.75   20.00
   1  -2   2  455.35   20.40
  -2   2  -2  260.47   12.50
  -2   2  -2  270.37   12.60
   2  -2   2  247.38   12.30
   2  -2   2  258.07   12.40
   2  -2   2  254.77   12.40
   2  -2   2  254.37   12.50
  -3   2  -2  448.46   20.00
   3  -2   2  431.06   19.80
   3  -2   2  396.26   19.90
   3  -2   2  409.46   19.80
   3  -2   2  419.26   20.10
   3  -2   2  392.26   19.90
  -4   2  -2  109.29    7.20
   4  -2   2  105.99    7.30
   4  -2   2  126.69    7.40
   4  -2   2  101.79    7.30
   4  -2   2  111.59    7.40
   4  -2   2  120.79    7.70
  -5   2  -2  117.09    8.00
   5  -2   2  111.59    8.20
   5  -2   2  101.49    8.00
   5  -2   2  122.39    8.00
   5  -2   2  126.79    8.30
   5  -2   2  122.49    8.10
  -6   2  -2   96.59    8.00
   6  -2   2  105.09    8.10
   6  -2   2  119.09    8.90
   6  -2   2  115.29    8.10
   6  -2   2  109.89    8.40
   6  -2   2  124.99    9.30
  -7   2  -2    4.80    2.80
   7  -2   2    7.10    3.40
   7  -2   2    3.50    2.40
   7  -2   2    2.80    3.00
   7  -2   2    6.60    2.70
   8  -2   2    0.80    3.10
   8  -2   2   -3.50    2.80
   8  -2   2   -1.20    2.30
   8   1  -2  136.39   10.70
   8   1  -2  164.48   12.50
  -8  -1   2  136.59   10.90
   7   1  -2  131.59   10.70
   7   1  -2  140.09    9.50
   7   1  -2  108.29    9.10
  -7  -1   2  121.19    9.20
  -7  -1   2  120.39    9.40
   6   1  -2   10.70    3.20
   6   1  -2   14.80    4.20
   6   1  -2   15.20    3.90
  -6  -1   2   18.30    3.80
  -6  -1   2   15.70    3.60
   5   1  -2  135.09    9.70
   5   1  -2  141.79    9.70
   5   1  -2  123.29    8.50
   5   1  -2  151.98    9.10
  -5  -1   2  126.09    8.70
  -5  -1   2  136.29    8.90
   4   1  -2  805.12   38.40
   4   1  -2  764.82   38.40
   4   1  -2  798.72   37.40
   4   1  -2  878.41   37.80
  -4  -1   2  877.51   37.90
  -4  -1   2  791.12   37.70
   3   1  -2  200.98   10.60
   3   1  -2  202.68   11.30
   3   1  -2  219.78   10.80
   3   1  -2  201.08   11.40
  -3  -1   2  190.28   10.80
  -3  -1   2  192.08   11.10
  -3  -1   2  209.58   10.70
   2   1  -2  290.67   14.00
   2   1  -2  311.07   13.70
   2   1  -2  281.97   13.50
  -2  -1   2  272.77   13.70
  -2  -1   2  293.57   13.70
  -2  -1   2  263.67   13.90
   1   1  -2  646.54   28.80
   1   1  -2  678.03   28.70
   1   1  -2  635.84   28.90
  -1  -1   2  678.03   28.80
  -1  -1   2  677.93   28.90
  -1  -1   2  606.74   28.90
  -1   1  -2    9.70    1.20
  -1   1  -2    8.90    1.30
  -1   1  -2   10.50    1.50
   1  -1   2   11.50    1.50
   1  -1   2    9.30    1.20
   1  -1   2    9.50    1.20
   1  -1   2   10.50    1.60
  -2   1  -2  642.84   29.10
  -2   1  -2  664.23   28.90
   2  -1   2  632.64   28.70
   2  -1   2  659.63   29.00
   2  -1   2  621.34   28.90
   2  -1   2  646.84   29.20
   3  -1   2   12.80    3.10
   3  -1   2    8.40    2.20
   3  -1   2   14.40    2.70
   3  -1   2   14.40    2.40
   3  -1   2   10.80    2.10
  -4   1  -2   30.20    4.00
   4  -1   2   31.00    3.50
   4  -1   2   30.70    4.20
   4  -1   2   30.60    3.40
   4  -1   2   34.90    4.20
  -5   1  -2  545.95   27.10
   5  -1   2  554.14   27.30
   5  -1   2  537.35   27.30
   5  -1   2  566.34   26.70
   5  -1   2  611.84   27.20
   5  -1   2  513.55   27.30
  -6   1  -2   -0.20    2.30
   6  -1   2    1.90    2.50
   6  -1   2    1.10    2.30
   6  -1   2    2.40    2.50
   6  -1   2    2.30    2.40
   6  -1   2    3.10    2.40
  -7   1  -2    8.70    3.20
   7  -1   2    1.60    3.20
   7  -1   2    8.60    2.80
   7  -1   2    3.50    2.80
  -8   1  -2    3.00    2.80
   8  -1   2    8.20    3.50
   8  -1   2    0.80    3.40
   8   0  -2   59.59    8.50
   8   0  -2   44.30    6.50
  -8   0   2   49.50    7.80
   7   0  -2   58.19    6.50
   7   0  -2   53.89    7.70
   7   0  -2   47.50    5.40
  -7   0   2   55.79    5.90
   6   0  -2   62.79    6.20
   6   0  -2   60.69    6.40
   6   0  -2   69.79    5.90
  -6   0   2   63.99    5.90
   5   0  -2    8.10    3.30
   5   0  -2    5.20    2.20
   5   0  -2   10.50    2.50
  -5   0   2    5.60    2.80
  -5   0   2    5.70    2.40
   4   0  -2  242.78   12.60
   4   0  -2  250.97   13.00
   4   0  -2  227.78   13.50
   4   0  -2  240.58   13.50
  -4   0   2  234.88   12.90
  -4   0   2  242.18   12.70
   3   0  -2  373.46   18.50
   3   0  -2  378.26   17.60
   3   0  -2  351.56   17.90
   3   0  -2  372.36   18.50
  -3   0   2  387.46   17.70
  -3   0   2  360.66   18.80
   2   0  -2 2006.00   87.49
  -2   0   2 1999.90   87.19
   1   0  -2 1576.24   94.19
   0   0  -2    0.00    0.30
   0   0  -2    0.30    0.30
   0   0  -2    0.30    0.30
   0   0   2   -0.10    0.30
   0   0   2   -0.10    0.40
  -1   0  -2  455.65   20.50
  -1   0  -2  471.45   21.10
  -1   0  -2  428.46   20.60
   1   0   2  523.75   20.70
   1   0   2  465.85   20.50
   1   0   2  464.45   21.10
  -2   0  -2  111.39    6.40
  -2   0  -2  116.79    6.80
   2   0   2  120.29    6.90
   2   0   2  120.99    6.20
   2   0   2  124.09    6.50
   2   0   2  117.99    6.10
  -3   0  -2 1270.07   57.19
   3   0   2 1298.77   56.49
   3   0   2 1249.28   56.39
   3   0   2 1317.37   57.29
   3   0   2 1283.87   57.09
  -4   0  -2  286.57   14.30
   4   0   2  275.87   14.20
   4   0   2  255.27   14.10
   4   0   2  210.68   13.60
   4   0   2  277.57   13.40
  -5   0  -2    1.60    1.80
   5   0   2    3.20    2.30
   5   0   2    3.50    2.10
   5   0   2    0.20    2.10
   5   0   2    3.00    1.80
   5   0   2    4.60    2.50
  -6   0  -2  151.48   10.50
   6   0   2  150.98    9.50
   6   0   2  155.28   10.70
   6   0   2  138.89   10.50
   6   0   2  146.79   10.30
   6   0   2  154.88    9.70
  -7   0  -2  272.97   16.40
   7   0   2  291.37   16.80
   7   0   2  246.68   15.00
   7   0   2  265.47   16.50
  -8   0  -2    3.20    2.90
   8   0   2   -1.60    2.70
   8   0   2   -5.40    2.30
   8  -1  -2   86.59    9.00
   8  -1  -2   72.49    7.80
  -8   1   2   89.19    7.80
   7  -1  -2  319.27   17.70
   7  -1  -2  312.57   19.40
   7  -1  -2  327.47   18.50
  -7   1   2  341.87   18.10
   6  -1  -2   40.50    6.20
   6  -1  -2   49.40    5.60
   6  -1  -2   39.10    5.00
   6  -1  -2   48.60    5.40
  -6   1   2   40.20    5.10
  -6   1   2   41.70    5.60
   5  -1  -2   94.39    6.90
   5  -1  -2   76.09    7.10
   5  -1  -2   79.29    6.00
   5  -1  -2   84.69    7.90
  -5   1   2   86.29    6.10
  -5   1   2   90.29    6.80
   4  -1  -2    1.50    2.00
   4  -1  -2    0.60    2.10
   4  -1  -2    0.50    1.80
  -4   1   2   -1.40    1.70
  -4   1   2    2.70    1.60
   3  -1  -2  187.58    9.40
   3  -1  -2  179.38   10.40
   3  -1  -2  182.18   10.40
   3  -1  -2  186.08   10.20
  -3   1   2  188.28   10.30
  -3   1   2  177.68    9.40
   2  -1  -2 4047.00  207.58
  -2   1   2 4027.40  206.88
   1  -1  -2   15.30    1.00
   1  -1  -2   15.30    2.00
   1  -1  -2   14.90    1.80
  -1   1   2   13.30    1.70
  -1   1   2   16.60    1.70
   0  -1  -2    0.30    0.30
   0   1   2    0.40    0.50
   0   1   2   -0.30    0.30
  -1  -1  -2  105.09    6.10
  -1  -1  -2  113.29    5.70
   1   1   2  119.59    6.10
   1   1   2  118.49    5.10
   1   1   2  112.09    5.60
  -2  -1  -2 3170.58  165.08
  -3  -1  -2   88.79    6.20
  -3  -1  -2   81.09    5.80
   3   1   2   91.89    6.00
   3   1   2   84.99    5.20
   3   1   2   91.69    5.30
   3   1   2   76.29    6.00
  -4  -1  -2   94.49    6.90
  -4  -1  -2   95.39    7.10
   4   1   2  105.69    7.10
   4   1   2   95.09    6.90
   4   1   2  102.29    6.20
   4   1   2   98.19    6.20
  -5  -1  -2   52.39    5.70
   5   1   2   63.69    5.00
   5   1   2   57.59    5.70
   5   1   2   68.09    6.00
   5   1   2   51.69    5.60
   5   1   2   59.79    4.90
  -6  -1  -2   12.10    3.60
   6   1   2    5.90    3.00
   6   1   2   13.50    3.20
   6   1   2   12.40    3.00
   6   1   2   10.30    3.50
  -7  -1  -2    4.90    3.60
   7   1   2    7.20    2.50
   7   1   2    0.30    2.40
   7   1   2    2.80    3.20
  -8  -1  -2   38.20    6.50
   8   1   2   22.90    5.20
   8   1   2   21.30    4.40
   8  -2  -2   36.70    6.80
   8  -2  -2   43.40    7.00
  -8   2   2   39.30    5.60
   7  -2  -2   15.60    4.70
   7  -2  -2   19.50    4.60
   7  -2  -2   15.10    3.90
  -7   2   2   18.00    3.80
   6  -2  -2   36.50    5.90
   6  -2  -2   39.00    5.40
   6  -2  -2   40.80    5.50
   6  -2  -2   39.80    4.20
  -6   2   2   29.80    4.40
   5  -2  -2   56.99    5.60
   5  -2  -2   67.49    6.00
   5  -2  -2   52.79    5.80
   5  -2  -2   58.09    4.80
   5  -2  -2   57.39    5.60
  -5   2   2   64.79    5.70
  -5   2   2   59.49    4.80
   4  -2  -2    3.80    2.40
   4  -2  -2    1.60    2.10
   4  -2  -2    1.80    1.40
   4  -2  -2    0.70    1.60
  -4   2   2    2.70    1.90
  -4   2   2    3.50    1.60
   3  -2  -2 1347.57   60.19
   3  -2  -2 1363.56   59.09
  -3   2   2 1304.67   60.09
  -3   2   2 1413.96   59.09
  -3   2   2 1324.07   60.39
   2  -2  -2 2984.30  164.58
  -2   2   2 3147.19  164.58
   1  -2  -2  516.45   23.30
  -1   2   2  534.65   23.50
  -1   2   2  511.65   23.30
   0  -2  -2  272.97   12.60
   0  -2  -2  284.87   12.50
   0  -2  -2  274.47   12.40
   0   2   2  288.07   12.50
   0   2   2  276.97   12.40
   0   2   2  266.47   12.50
  -1  -2  -2   49.80    3.60
  -1  -2  -2   47.00    3.10
   1   2   2   50.19    3.60
   1   2   2   51.49    3.10
  -2  -2  -2  176.98    8.70
  -2  -2  -2  162.78    9.10
   2   2   2  165.68    9.10
   2   2   2  152.78    7.60
   2   2   2  165.38    8.50
   2   2   2  167.68    7.70
  -3  -2  -2  522.65   25.00
  -3  -2  -2  473.85   24.40
   3   2   2  549.25   23.50
   3   2   2  546.55   25.00
   3   2   2  523.75   23.50
   3   2   2  500.85   24.40
  -4  -2  -2 3624.84  172.48
  -4  -2  -2 4057.79  173.18
   4   2   2 3980.80  172.98
   4   2   2 4202.78  171.58
  -5  -2  -2    0.40    2.00
   5   2   2    2.60    1.90
   5   2   2    4.10    1.90
   5   2   2    2.90    2.50
   5   2   2    1.60    1.80
  -6  -2  -2   92.99    8.10
   6   2   2   81.49    6.50
   6   2   2   93.69    8.00
   6   2   2   93.29    6.70
  -7  -2  -2   -3.60    2.00
   7   2   2   -3.20    2.30
   7   2   2    2.30    1.90
   7   2   2   -4.00    1.70
  -8  -2  -2    4.50    3.00
   8   2   2   -1.80    2.60
   8   2   2    6.20    2.20
   8   2   2   -3.60    2.50
   8  -3  -2   61.99    5.90
   8  -3  -2   52.09    5.90
   8  -3  -2   49.99    8.20
   8  -3  -2   49.40    7.20
  -8   3   2   64.19    6.00
   7  -3  -2  131.09   11.10
   7  -3  -2  158.28   11.50
   7  -3  -2  145.99    9.50
  -7   3   2  150.48    9.60
   6  -3  -2  188.48   10.90
   6  -3  -2  199.68   12.50
   6  -3  -2  191.28   12.30
   6  -3  -2  169.78   12.40
  -6   3   2  191.08   10.90
   5  -3  -2   58.99    5.70
   5  -3  -2   51.39    5.40
   5  -3  -2   56.19    4.50
   5  -3  -2   55.09    6.40
   5  -3  -2   44.70    5.50
  -5   3   2   57.89    4.50
   4  -3  -2 2599.24  114.89
   4  -3  -2 2675.23  116.59
   4  -3  -2 2585.14  116.49
   4  -3  -2 2834.82  116.69
  -4   3   2 2657.63  114.89
  -4   3   2 2464.85  116.49
  -4   3   2 2713.23  116.39
   3  -3  -2    8.70    1.60
   3  -3  -2    8.50    2.70
   3  -3  -2    6.30    2.40
  -3   3   2    9.00    1.50
  -3   3   2    5.90    2.40
  -3   3   2    9.00    2.70
   2  -3  -2    1.00    0.60
   2  -3  -2    1.10    1.50
   2  -3  -2    0.30    0.70
   2  -3  -2   -0.20    1.50
  -2   3   2    0.10    1.60
  -2   3   2   -0.90    1.40
   1  -3  -2    8.20    1.60
   1  -3  -2    7.10    0.80
   1  -3  -2    7.50    1.80
   1  -3  -2    6.70    1.50
  -1   3   2    7.30    1.80
  -1   3   2    6.80    0.70
  -1   3   2    8.90    1.50
   0  -3  -2    9.60    1.40
   0  -3  -2    7.00    1.50
   0  -3  -2   13.50    1.50
   0  -3  -2    9.50    1.40
   0   3   2   10.20    1.40
   0   3   2    8.50    1.50
  -1  -3  -2   71.79    3.30
  -1  -3  -2   69.39    4.20
  -1  -3  -2   69.59    4.70
   1   3   2   81.59    4.30
   1   3   2   73.79    4.80
  -2  -3  -2  336.97   16.50
  -2  -3  -2  324.87   14.70
  -2  -3  -2  318.07   15.80
   2   3   2  320.97   15.70
   2   3   2  349.67   14.60
  -3  -3  -2 1276.07   57.19
  -3  -3  -2 1143.09   56.49
  -3  -3  -2 1248.78   55.29
   3   3   2 1329.47   55.19
   3   3   2 1301.57   57.19
   3   3   2 1308.77   56.59
  -4  -3  -2    1.50    2.00
  -4  -3  -2    2.90    2.30
   4   3   2    1.00    1.30
   4   3   2   -0.30    1.80
   4   3   2    1.90    1.50
   4   3   2    0.70    1.80
  -5  -3  -2  318.57   19.10
  -5  -3  -2  355.66   19.80
   5   3   2  352.96   19.60
   5   3   2  382.36   18.00
   5   3   2  378.86   17.70
   5   3   2  397.86   19.70
  -6  -3  -2  187.78   12.80
   6   3   2  180.38   10.60
   6   3   2  194.18   12.40
  -7  -3  -2    6.30    3.60
   7   3   2    1.00    3.30
   7   3   2    5.30    2.00
   7   3   2    0.60    2.10
  -8  -3  -2   10.40    3.50
   8   3   2   16.70    2.80
   8   3   2    7.20    3.50
   8  -4  -2    2.30    2.30
   8  -4  -2    2.40    2.30
   8  -4  -2   -1.50    3.10
   8  -4  -2    2.30    3.30
   7  -4  -2  117.59   11.10
   7  -4  -2  107.69    7.60
   7  -4  -2   99.59    7.40
   7  -4  -2  108.29    9.70
   6  -4  -2   43.20    6.40
   6  -4  -2   59.99    6.40
   6  -4  -2   49.90    4.70
   6  -4  -2   53.89    5.30
   6  -4  -2   44.90    5.30
   5  -4  -2  586.44   29.90
   5  -4  -2  610.94   28.00
   5  -4  -2  605.74   29.90
   5  -4  -2  641.84   28.00
   5  -4  -2  597.04   29.80
  -5   4   2  568.84   29.80
   4  -4  -2  286.77   15.50
   4  -4  -2  291.67   13.60
   4  -4  -2  271.77   15.30
   4  -4  -2  287.67   15.30
   4  -4  -2  285.77   13.70
  -4   4   2  265.77   15.20
   3  -4  -2 3144.59  138.59
   3  -4  -2 3053.89  136.69
   3  -4  -2 3329.17  138.59
   2  -4  -2  285.47   13.80
   2  -4  -2  261.07   13.30
   2  -4  -2  266.07   13.70
   2  -4  -2  273.57   12.10
   2  -4  -2  290.27   12.00
  -2   4   2  245.18   13.40
   1  -4  -2   59.89    3.30
   1  -4  -2   65.19    4.30
   1  -4  -2   57.29    4.10
   1  -4  -2   60.69    3.80
  -1   4   2   57.39    3.10
  -1   4   2   63.49    4.00
   0  -4  -2   15.50    1.70
   0  -4  -2   17.00    1.80
   0  -4  -2   17.20    2.10
   0   4   2   19.20    2.00
   0   4   2   13.90    1.70
   0   4   2   14.00    1.90
  -1  -4  -2  348.37   16.60
  -1  -4  -2  357.26   15.80
  -1  -4  -2  352.76   17.20
   1   4   2  360.36   17.20
   1   4   2  374.96   16.70
   1   4   2  367.16   15.90
  -2  -4  -2  191.38   10.90
  -2  -4  -2  192.18    9.00
  -2  -4  -2  209.78   10.50
   2   4   2  201.38    8.90
   2   4   2  192.48   10.20
   2   4   2  197.88   10.90
  -3  -4  -2  178.48   11.20
  -3  -4  -2  192.68    9.20
   3   4   2  201.58    9.10
   3   4   2  186.48   11.10
  -4  -4  -2  394.36   21.10
  -4  -4  -2  402.86   18.90
  -4  -4  -2  404.36   20.70
   4   4   2  423.56   20.50
   4   4   2  396.66   20.90
   4   4   2  408.46   18.60
  -5  -4  -2  350.76   21.10
  -5  -4  -2  396.26   21.90
   5   4   2  433.36   21.50
   5   4   2  418.26   20.50
   5   4   2  405.06   21.70
   5   4   2  440.86   19.40
  -6  -4  -2   53.69    7.40
   6   4   2   54.09    4.50
   6   4   2   56.59    4.70
   6   4   2   49.70    6.70
  -7  -4  -2   28.00    5.70
   7   4   2   28.30    3.70
   7   4   2   25.40    5.20
   7   4   2   27.80    3.80
  -8  -4  -2   29.90    6.20
   8   4   2   47.80    4.60
   8   4   2   36.80    4.30
   8   4   2   34.10    6.20
   8  -5  -2   52.99    7.90
   8  -5  -2   44.90    7.40
   8  -5  -2   47.70    5.00
   8  -5  -2   45.90    5.00
   7  -5  -2    1.10    1.80
   7  -5  -2   -5.20    2.30
   7  -5  -2    4.70    3.40
   7  -5  -2    0.90    1.90
   6  -5  -2  286.67   14.50
   6  -5  -2  242.58   16.20
   6  -5  -2  289.77   16.80
   6  -5  -2  286.97   14.40
   5  -5  -2  290.27   15.40
   5  -5  -2  309.17   16.90
   5  -5  -2  316.27   14.70
   5  -5  -2  292.37   16.50
  -5   5   2  272.07   16.60
   4  -5  -2   62.39    5.70
   4  -5  -2   65.79    5.60
   4  -5  -2   61.79    5.50
   4  -5  -2   60.99    4.20
   4  -5  -2   69.19    4.10
  -4   5   2   59.09    5.60
   3  -5  -2  117.99    7.80
   3  -5  -2  112.79    6.00
   3  -5  -2  125.59    5.90
   3  -5  -2  122.89    8.00
   3  -5  -2  116.49    7.50
  -3   5   2  104.69    7.50
   2  -5  -2   88.29    6.00
   2  -5  -2   91.89    6.10
   2  -5  -2   82.39    4.30
   2  -5  -2   87.39    5.60
  -2   5   2   83.19    4.30
  -2   5   2   86.29    5.70
   1  -5  -2   31.50    3.20
   1  -5  -2   36.80    2.90
   1  -5  -2   32.80    2.50
   1  -5  -2   37.20    3.30
  -1   5   2   40.90    3.00
  -1   5   2   33.80    3.30
  -1   5   2   34.60    2.40
   0  -5  -2  429.66   20.00
   0  -5  -2  435.96   20.40
   0  -5  -2  457.65   20.20
   0   5   2  469.45   20.30
   0   5   2  429.36   20.30
   0   5   2  441.06   20.20
  -1  -5  -2 2259.57   97.99
   1   5   2 2283.87   96.59
   1   5   2 2181.88   97.79
  -2  -5  -2  123.69    7.50
  -2  -5  -2  124.09    6.10
  -2  -5  -2  123.09    7.90
   2   5   2  130.49    7.20
   2   5   2  129.49    6.00
   2   5   2  122.09    7.70
  -3  -5  -2  108.99    7.00
  -3  -5  -2  105.39    7.70
  -3  -5  -2   97.39    5.40
   3   5   2  108.49    6.90
   3   5   2  104.59    7.30
   3   5   2  104.39    5.20
  -4  -5  -2    3.10    2.50
  -4  -5  -2    8.60    1.70
  -4  -5  -2    5.00    2.60
   4   5   2    9.30    3.10
   4   5   2    6.10    1.40
   4   5   2    5.20    2.50
  -5  -5  -2   39.50    6.10
  -5  -5  -2   37.10    5.60
   5   5   2   49.40    3.60
   5   5   2   45.20    5.20
   5   5   2   40.80    5.50
   5   5   2   46.20    3.90
  -6  -5  -2    5.70    3.00
   6   5   2    5.30    2.00
   6   5   2    0.60    2.80
   6   5   2    3.30    1.70
  -7  -5  -2    4.60    3.30
   7   5   2   -3.30    1.40
   7   5   2    4.10    1.80
   7   5   2   -0.40    2.90
  -8  -5  -2  331.17   21.30
   8   5   2  358.86   17.60
   8  -6  -2  173.48   13.30
   8  -6  -2  168.68   13.30
   7  -6  -2   34.90    3.90
   7  -6  -2   28.30    5.50
   7  -6  -2   30.00    5.90
   7  -6  -2   40.80    4.20
   6  -6  -2  246.38   12.60
   6  -6  -2  235.38   12.80
   6  -6  -2  251.67   15.40
   6  -6  -2  244.58   15.20
  -6   6   2  230.58   15.20
   5  -6  -2  107.49    8.50
   5  -6  -2  115.39    6.40
   5  -6  -2  105.99    8.10
   5  -6  -2  106.19    6.50
   5  -6  -2  103.99    8.30
  -5   6   2   93.29    8.20
   4  -6  -2  553.34   23.10
   4  -6  -2  507.95   23.30
   4  -6  -2  523.45   25.60
   4  -6  -2  518.55   25.10
   4  -6  -2  484.15   25.30
  -4   6   2  464.25   25.10
   3  -6  -2   51.69    3.20
   3  -6  -2   52.19    4.50
   3  -6  -2   46.60    3.00
   3  -6  -2   48.20    5.00
   3  -6  -2   51.29    4.90
  -3   6   2   43.40    4.50
   2  -6  -2 3053.29  136.19
   2  -6  -2 3201.08  136.29
   1  -6  -2  283.37   13.20
   1  -6  -2  289.07   13.60
   1  -6  -2  285.27   13.80
  -1   6   2  278.57   13.70
  -1   6   2  271.17   13.90
  -1   6   2  273.37   13.00
   0  -6  -2  323.47   15.60
   0  -6  -2  363.96   16.50
   0  -6  -2  325.77   16.10
   0   6   2  335.37   15.90
   0   6   2  330.67   15.90
   0   6   2  342.17   15.90
  -1  -6  -2    0.40    2.10
  -1  -6  -2    2.70    1.40
  -1  -6  -2    2.30    1.00
   1   6   2    2.40    1.70
   1   6   2    4.20    1.30
   1   6   2    3.00    1.70
  -2  -6  -2  855.31   37.00
  -2  -6  -2  752.52   38.40
   2   6   2  837.92   39.10
   2   6   2  865.61   37.00
   2   6   2  935.01   39.40
  -3  -6  -2  542.45   25.70
  -3  -6  -2  605.64   27.80
  -3  -6  -2  566.74   28.30
   3   6   2  620.04   27.50
   3   6   2  588.04   25.50
   3   6   2  550.74   28.00
  -4  -6  -2    5.10    3.10
  -4  -6  -2    8.30    1.70
  -4  -6  -2    6.50    3.20
   4   6   2    6.50    1.30
   4   6   2    4.60    2.40
   4   6   2    5.60    2.40
  -5  -6  -2   12.30    2.20
  -5  -6  -2   13.10    4.40
   5   6   2   16.00    3.70
   5   6   2   15.60    2.10
  -6  -6  -2  104.49    9.70
   6   6   2  102.19    6.60
   6   6   2  107.39    6.30
   6   6   2  105.39    8.80
  -7  -6  -2    6.10    3.20
   7   6   2   -4.10    2.60
   8  -7  -2  145.09   12.40
   8  -7  -2  140.59    9.00
   8  -7  -2  134.39   11.80
   7  -7  -2  105.29    6.90
   7  -7  -2   89.19    8.60
   7  -7  -2   83.39    9.00
   7  -7  -2  103.49    6.70
   6  -7  -2   28.20    5.20
   6  -7  -2   29.90    3.40
   6  -7  -2   28.90    3.30
  -6   7   2   22.30    5.00
   5  -7  -2   62.09    4.20
   5  -7  -2   60.99    5.90
   5  -7  -2   61.79    4.50
   5  -7  -2   64.89    6.40
   5  -7  -2   52.69    6.30
  -5   7   2   48.40    5.90
   4  -7  -2  173.78    8.40
   4  -7  -2  158.18   10.70
   4  -7  -2  172.68   11.00
   4  -7  -2  175.58    8.70
   4  -7  -2  175.38   10.40
  -4   7   2  146.69   10.30
   3  -7  -2   15.80    3.10
   3  -7  -2   11.70    2.60
   3  -7  -2   14.00    3.00
   3  -7  -2   12.30    1.60
  -3   7   2    8.50    2.60
  -3   7   2   12.60    1.60
   2  -7  -2   34.10    4.10
   2  -7  -2   43.40    3.80
   2  -7  -2   38.40    2.90
   2  -7  -2   38.90    4.30
  -2   7   2   45.30    2.90
  -2   7   2   34.60    3.80
  -2   7   2   38.90    4.00
   1  -7  -2   84.69    5.30
   1  -7  -2   95.19    5.40
  -1   7   2   85.39    5.90
  -1   7   2   86.09    5.00
  -1   7   2   84.09    5.70
   0  -7  -2    0.40    1.50
   0  -7  -2   -1.50    1.70
   0  -7  -2   -0.50    1.40
   0   7   2    2.30    1.70
   0   7   2    1.00    1.60
   0   7   2    0.50    1.40
  -1  -7  -2   15.70    1.80
  -1  -7  -2   10.00    2.80
  -1  -7  -2   12.00    2.30
   1   7   2   15.30    2.90
   1   7   2   17.20    2.50
   1   7   2   11.50    1.90
  -2  -7  -2    5.40    1.20
  -2  -7  -2    4.90    2.00
  -2  -7  -2    6.70    2.70
   2   7   2    4.80    2.30
   2   7   2    4.70    1.20
   2   7   2    6.10    1.90
  -3  -7  -2   15.70    3.50
  -3  -7  -2   16.70    2.00
  -3  -7  -2   17.30    3.30
   3   7   2   21.60    3.20
   3   7   2   21.00    1.80
   3   7   2   16.30    3.50
  -4  -7  -2  133.39    7.20
  -4  -7  -2  130.89    9.40
  -4  -7  -2  125.29    9.90
   4   7   2  146.09    7.00
   4   7   2  151.98    9.30
   4   7   2  128.19    9.60
  -5  -7  -2  307.07   15.60
  -5  -7  -2  332.57   19.40
   5   7   2  338.67   18.20
   5   7   2  334.77   15.30
  -6  -7  -2   57.09    8.10
   6   7   2   63.69    6.60
   6   7   2   60.19    4.10
  -7  -7  -2   30.10    6.20
   7   7   2   31.50    3.10
   7   7   2   25.80    2.80
   7   7   2   21.20    5.00
   8  -8  -2   13.10    4.30
   8  -8  -2   21.60    3.30
   8  -8  -2   19.20    3.20
   8  -8  -2   13.70    4.40
   7  -8  -2    2.70    3.30
   7  -8  -2    3.30    1.70
   7  -8  -2    2.00    2.90
   7  -8  -2   -0.30    2.50
  -7   8   2    7.30    3.90
   6  -8  -2   28.70    3.40
   6  -8  -2   29.80    3.30
   6  -8  -2   31.70    6.40
  -6   8   2   21.10    4.90
   5  -8  -2   12.50    3.30
   5  -8  -2   16.70    2.50
   5  -8  -2   14.20    2.20
   5  -8  -2    7.60    3.20
   5  -8  -2   13.70    4.00
  -5   8   2   10.10    3.50
   4  -8  -2  170.98   11.30
   4  -8  -2  167.78    8.90
   4  -8  -2  193.28   10.70
   4  -8  -2  178.98    8.70
   4  -8  -2  170.78   12.10
  -4   8   2  156.08   10.70
   3  -8  -2   92.59    7.00
   3  -8  -2   93.49    6.40
   3  -8  -2   93.19    5.10
   3  -8  -2   89.49    6.90
  -3   8   2   88.29    5.00
  -3   8   2   86.29    6.60
   2  -8  -2  535.75   25.40
   2  -8  -2  511.95   23.90
   2  -8  -2  560.04   24.90
   2  -8  -2  567.74   27.00
  -2   8   2  513.45   23.70
  -2   8   2  516.25   25.10
  -2   8   2  494.55   26.60
   1  -8  -2   65.79    4.80
   1  -8  -2   72.19    4.90
   1  -8  -2   73.39    5.20
  -1   8   2   68.89    5.70
  -1   8   2   66.89    4.40
  -1   8   2   66.99    5.20
   0  -8  -2 1029.70   44.70
   0  -8  -2  986.50   44.30
   0  -8  -2  976.60   45.00
   0   8   2 1025.60   44.80
   0   8   2  975.10   44.60
  -1  -8  -2  476.25   21.60
  -1  -8  -2  461.45   22.60
   1   8   2  473.45   21.90
   1   8   2  483.25   23.10
   1   8   2  493.55   22.50
  -2  -8  -2  172.68   10.30
  -2  -8  -2  166.48    8.70
  -2  -8  -2  195.18   11.30
   2   8   2  193.78   10.20
   2   8   2  179.38   10.80
   2   8   2  182.18    8.90
  -3  -8  -2  146.59    7.60
  -3  -8  -2  140.69    9.90
   3   8   2  155.58    9.20
   3   8   2  150.38    7.40
   3   8   2  141.29   10.70
  -4  -8  -2   98.69    8.40
  -4  -8  -2  127.79    9.80
  -4  -8  -2  116.39    6.50
   4   8   2  119.99    8.40
   4   8   2  123.39    6.20
  -5  -8  -2   -0.50    3.30
  -5  -8  -2    2.70    1.40
   5   8   2    4.70    1.30
   5   8   2   -1.70    2.70
  -6  -8  -2    6.20    4.10
   6   8   2    5.60    1.50
   6   8   2    2.90    1.20
   6   8   2    0.80    2.60
  -7  -8  -2   18.00    5.00
   7   8   2   26.10    2.50
   7   8   2   16.70    4.30
   8  -9  -2  216.98   15.60
   8  -9  -2  202.48   11.10
   8  -9  -2  192.28   11.10
   8  -9  -2  174.98   14.30
   7  -9  -2   -2.90    2.60
   7  -9  -2    4.00    1.90
   7  -9  -2    1.20    1.70
  -7   9   2    5.20    3.50
   6  -9  -2   -1.80    3.00
   6  -9  -2    3.90    1.60
   6  -9  -2    4.60    1.70
  -6   9   2    3.40    2.60
   5  -9  -2  116.19    6.10
   5  -9  -2   98.59    6.20
   5  -9  -2  100.19    8.90
  -5   9   2   93.49    8.40
   4  -9  -2   78.49    4.90
   4  -9  -2   79.29    6.30
   4  -9  -2   79.39    4.70
   4  -9  -2   74.99    6.80
   4  -9  -2   84.69    7.10
  -4   9   2   66.69    6.50
   3  -9  -2    5.90    2.60
   3  -9  -2   11.00    2.60
   3  -9  -2    8.10    3.00
   3  -9  -2   14.30    2.00
  -3   9   2   10.20    1.70
  -3   9   2   10.40    2.70
   2  -9  -2    1.20    1.50
   2  -9  -2    1.80    1.60
   2  -9  -2    1.10    1.30
  -2   9   2    0.50    1.60
  -2   9   2    1.60    1.20
  -2   9   2    2.60    1.80
   1  -9  -2    1.30    1.50
   1  -9  -2    1.60    1.20
   1  -9  -2    0.30    1.30
  -1   9   2    3.70    2.00
  -1   9   2    1.20    1.40
  -1   9   2    1.50    1.60
   0  -9  -2   21.50    2.60
   0  -9  -2   19.60    3.30
   0  -9  -2   24.70    2.80
   0   9   2   23.00    2.70
   0   9   2   23.00    3.20
   0   9   2   21.50    3.00
  -1  -9  -2   43.00    4.50
  -1  -9  -2   38.10    3.00
  -1  -9  -2   42.90    4.00
   1   9   2   40.50    3.40
   1   9   2   41.90    3.60
   1   9   2   34.80    4.00
  -2  -9  -2  625.64   29.10
  -2  -9  -2  660.23   31.80
  -2  -9  -2  619.54   30.80
   2   9   2  662.73   29.40
   2   9   2  717.23   30.80
   2   9   2  633.54   31.20
  -3  -9  -2  444.46   20.40
  -3  -9  -2  430.36   23.40
  -3  -9  -2  422.26   22.60
   3   9   2  470.25   22.30
   3   9   2  432.86   23.00
   3   9   2  464.35   20.40
  -4  -9  -2  106.39    9.40
  -4  -9  -2  111.89    6.30
   4   9   2  116.99    6.10
   4   9   2  115.39    8.40
  -5  -9  -2    8.40    4.40
  -5  -9  -2   10.30    1.90
   5   9   2   10.20    1.60
   5   9   2   10.20    3.40
  -6  -9  -2    2.30    3.20
   6   9   2    2.50    1.10
   6   9   2    3.40    1.30
   6   9   2   -0.60    2.50
  -7  -9  -2   18.60    5.80
   7   9   2   33.90    2.40
   8 -10  -2   68.19    9.30
   8 -10  -2   62.79    9.10
   8 -10  -2   52.59    4.80
  -8  10   2   63.29    7.90
   7 -10  -2   48.30    4.00
   7 -10  -2   50.49    4.30
   7 -10  -2   34.10    6.80
  -7  10   2   55.69    8.00
   6 -10  -2   66.69    7.60
   6 -10  -2   59.99    4.30
   6 -10  -2   59.99    4.60
  -6  10   2   44.00    6.90
   5 -10  -2  280.27   13.80
   5 -10  -2  293.07   13.60
   5 -10  -2  270.57   16.90
  -5  10   2  252.37   16.20
   4 -10  -2  398.86   22.40
   4 -10  -2  433.66   21.40
   4 -10  -2  440.16   19.60
   4 -10  -2  390.66   21.90
   4 -10  -2  436.96   19.70
  -4  10   2  396.86   21.90
   3 -10  -2  126.79    8.80
   3 -10  -2  134.29    7.20
   3 -10  -2  131.89    9.30
   3 -10  -2  140.19    8.40
  -3  10   2  123.09    7.00
  -3  10   2  117.49    8.60
   2 -10  -2  315.07   15.90
   2 -10  -2  314.27   16.50
   2 -10  -2  323.47   15.40
  -2  10   2  317.97   16.90
  -2  10   2  293.27   16.20
   1 -10  -2    9.60    2.30
   1 -10  -2   10.30    2.30
   1 -10  -2   11.30    2.20
  -1  10   2    9.50    2.60
  -1  10   2    7.10    2.20
  -1  10   2   10.80    2.30
   0 -10  -2   62.99    5.40
   0 -10  -2   65.99    4.80
   0 -10  -2   72.29    5.20
   0  10   2   65.69    5.10
   0  10   2   65.59    4.90
   0  10   2   67.09    5.10
  -1 -10  -2    1.10    2.30
  -1 -10  -2   -0.30    1.40
   1  10   2   -0.40    1.30
   1  10   2    0.30    1.30
   1  10   2   -2.30    1.10
  -2 -10  -2    7.50    1.60
  -2 -10  -2    7.30    2.60
  -2 -10  -2    8.80    2.70
   2  10   2    6.60    2.30
   2  10   2    5.60    1.70
  -3 -10  -2  206.78   10.60
  -3 -10  -2  225.88   14.00
  -3 -10  -2  194.08   12.70
   3  10   2  204.38   13.00
   3  10   2  237.68   12.60
   3  10   2  213.08   10.60
  -4 -10  -2   59.89    4.20
   4  10   2   67.39    4.20
   4  10   2   69.59    6.40
  -5 -10  -2   24.20    6.00
  -5 -10  -2   23.50    2.50
   5  10   2   28.70    4.70
   5  10   2   27.10    2.40
  -6 -10  -2   13.20    5.00
   6  10   2   21.90    2.30
   6  10   2   25.90    2.10
   6  10   2   24.50    5.20
   8 -11  -2   14.40    5.40
   7 -11  -2   22.00    3.10
   7 -11  -2   12.90    2.50
   7 -11  -2   15.20    4.90
  -7  11   2   16.30    4.60
   6 -11  -2    4.50    1.70
   6 -11  -2    1.50    3.40
   6 -11  -2   -0.30    1.40
  -6  11   2    0.90    2.70
   5 -11  -2   91.59    5.50
  -5  11   2   77.19    7.80
   4 -11  -2   97.69    8.70
   4 -11  -2  120.19    8.00
   4 -11  -2  108.19    6.30
  -4  11   2  104.69    6.70
  -4  11   2   94.39    8.20
   3 -11  -2   20.50    2.90
   3 -11  -2   21.10    3.90
   3 -11  -2   21.70    4.50
   3 -11  -2   25.90    3.80
  -3  11   2   21.70    2.70
  -3  11   2   27.00    4.30
   2 -11  -2   34.80    3.50
   2 -11  -2   31.80    4.40
   2 -11  -2   31.20    3.40
  -2  11   2   34.70    4.90
  -2  11   2   27.40    4.10
  -2  11   2   33.90    3.10
   1 -11  -2    3.80    2.00
   1 -11  -2    5.50    2.40
   1 -11  -2    5.70    1.90
  -1  11   2    5.50    1.80
  -1  11   2    5.90    2.20
  -1  11   2    6.50    2.40
   0 -11  -2  173.68    9.90
   0 -11  -2  171.18    9.40
   0 -11  -2  180.08   10.50
   0  11   2  161.18   10.00
   0  11   2  171.48    9.90
   0  11   2  166.28    9.80
  -1 -11  -2  230.08   11.60
  -1 -11  -2  227.78   13.40
  -1 -11  -2  224.38   12.70
   1  11   2  232.58   12.20
   1  11   2  227.08   13.00
   1  11   2  236.78   12.60
  -2 -11  -2  129.19    9.00
  -2 -11  -2  143.69   10.20
   2  11   2  126.99    9.10
   2  11   2  134.29    7.90
   2  11   2  158.78    9.10
  -3 -11  -2    0.00    1.40
  -3 -11  -2   -3.00    1.90
   3  11   2   -0.10    2.00
   3  11   2    1.00    1.20
  -4 -11  -2   -0.40    2.40
  -4 -11  -2   -1.20    1.30
   4  11   2    0.00    2.10
   4  11   2    1.60    1.10
  -5 -11  -2    4.30    2.50
  -5 -11  -2    0.80    1.20
   5  11   2    5.30    1.20
   5  11   2    3.30    2.40
  -6 -11  -2   19.50    5.40
   6  11   2   22.00    1.60
   6  11   2   25.20    5.10
   6  11   2   24.00    1.70
   7 -12  -2    6.10    1.90
   7 -12  -2   14.60    2.20
   7 -12  -2   14.50    5.10
  -7  12   2    8.40    3.50
   6 -12  -2  132.49    7.90
   6 -12  -2  143.09   11.60
   6 -12  -2  141.69    7.70
  -6  12   2  118.19   10.50
   5 -12  -2   -0.30    2.30
   5 -12  -2    4.10    1.60
   5 -12  -2    3.50    1.60
  -5  12   2   -0.10    2.10
   4 -12  -2   31.60    3.40
   4 -12  -2   34.40    6.00
  -4  12   2   32.40    5.20
  -4  12   2   30.50    3.20
   3 -12  -2    8.10    2.60
   3 -12  -2    6.90    2.80
   3 -12  -2    4.90    3.00
   3 -12  -2    7.30    2.20
  -3  12   2    7.30    2.80
  -3  12   2   10.70    2.00
   2 -12  -2   27.10    3.80
   2 -12  -2   28.10    3.70
   2 -12  -2   24.40    4.00
  -2  12   2   21.80    2.90
  -2  12   2   23.20    4.00
  -2  12   2   24.60    4.40
   1 -12  -2   27.60    3.90
   1 -12  -2   30.30    4.00
   1 -12  -2   32.40    4.10
  -1  12   2   28.20    4.20
  -1  12   2   31.80    4.40
  -1  12   2   27.90    3.30
   0 -12  -2   43.20    4.00
   0 -12  -2   40.60    5.30
   0 -12  -2   50.39    4.60
   0  12   2   45.00    4.60
   0  12   2   49.60    4.60
   0  12   2   43.10    4.60
  -1 -12  -2   81.29    5.40
  -1 -12  -2   81.19    6.50
  -1 -12  -2   81.39    7.20
   1  12   2   78.09    6.60
   1  12   2   85.19    6.20
   1  12   2   76.49    5.80
  -2 -12  -2  815.92   39.60
  -2 -12  -2  795.32   36.40
   2  12   2  823.72   37.00
   2  12   2  850.61   38.20
   2  12   2  763.42   38.80
   3  12   2   96.59    6.00
  -4 -12  -2    3.80    4.00
  -4 -12  -2    9.40    2.00
   4  12   2   10.80    1.90
   4  12   2    5.90    3.00
  -5 -12  -2    8.50    3.90
  -5 -12  -2    1.30    1.30
   5  12   2    7.20    3.30
   5  12   2    3.70    1.00
  -6 -12  -2   33.30    7.00
   6  12   2   37.00    6.20
   7 -13  -2   27.30    6.40
   7 -13  -2   23.50    3.00
   7 -13  -2   26.70    3.10
  -7  13   2   24.80    5.40
   6 -13  -2  119.09    6.90
   6 -13  -2  114.59    7.00
   6 -13  -2  105.39   10.00
  -6  13   2  106.09    9.80
   5 -13  -2   36.10    6.70
   5 -13  -2   37.80    3.60
   5 -13  -2   30.10    3.40
  -5  13   2   26.20    5.40
   4 -13  -2  472.25   27.60
   4 -13  -2  469.15   22.20
  -4  13   2  465.45   22.00
  -4  13   2  456.45   24.70
   3 -13  -2   68.89    5.30
   3 -13  -2   61.39    6.80
  -3  13   2   65.79    4.80
  -3  13   2   64.69    6.40
   2 -13  -2    5.90    2.20
   2 -13  -2    3.70    2.40
   2 -13  -2    1.00    2.10
  -2  13   2    1.40    1.60
  -2  13   2    6.00    3.10
  -2  13   2    2.10    2.30
   1 -13  -2    3.30    2.20
   1 -13  -2    3.40    2.30
   1 -13  -2   -0.30    2.20
  -1  13   2    1.10    2.10
  -1  13   2    5.40    2.30
  -1  13   2    5.10    2.10
   0 -13  -2  360.36   19.50
   0 -13  -2  353.56   19.20
   0 -13  -2  373.06   18.00
   0  13   2  352.36   18.50
   0  13   2  348.47   18.60
   0  13   2  359.36   18.70
  -1 -13  -2    5.60    3.40
  -1 -13  -2   10.70    2.30
   1  13   2    7.30    2.40
   1  13   2    7.80    2.50
   1  13   2    6.90    2.80
  -2 -13  -2   18.00    4.70
  -2 -13  -2   24.70    2.90
   2  13   2   31.50    4.40
   2  13   2   23.30    3.40
  -3 -13  -2   98.39    6.40
  -3 -13  -2  112.59    9.80
   3  13   2  116.79    8.40
   3  13   2  103.09    6.60
  -4 -13  -2    9.30    2.40
  -4 -13  -2   10.00    4.50
   4  13   2   17.90    4.10
   4  13   2   15.30    2.10
  -5 -13  -2   23.40    2.40
  -5 -13  -2   31.50    6.60
   5  13   2   21.20    4.60
   5  13   2   31.90    2.20
   7 -14  -2   64.99    9.30
   7 -14  -2   62.69    4.50
  -7  14   2   57.49    8.40
   6 -14  -2    8.40    2.00
   6 -14  -2    5.50    4.10
   6 -14  -2    5.00    1.90
  -6  14   2    7.00    3.40
   5 -14  -2    3.80    3.40
   5 -14  -2    4.70    2.00
   5 -14  -2    7.30    1.90
  -5  14   2    2.70    2.80
   4 -14  -2    2.00    3.40
  -4  14   2    2.30    2.60
  -4  14   2   -0.70    1.30
   3 -14  -2   66.49    7.10
   3 -14  -2   62.49    5.20
  -3  14   2   51.59    6.00
  -3  14   2   52.39    4.50
   2 -14  -2  301.47   15.50
   2 -14  -2  281.67   15.80
  -2  14   2  292.57   16.90
  -2  14   2  255.67   15.70
  -2  14   2  286.47   14.70
   1 -14  -2   41.50    5.40
   1 -14  -2   43.80    4.40
  -1  14   2   35.10    4.40
  -1  14   2   35.20    5.20
  -1  14   2   38.20    4.80
   0 -14  -2  186.28   11.90
   0 -14  -2  180.78   10.40
   0  14   2  170.18   10.80
   0  14   2  175.68   11.10
   0  14   2  179.18   11.20
  -1 -14  -2    3.90    1.80
  -1 -14  -2   -2.70    2.70
   1  14   2    0.10    2.20
   1  14   2    2.10    2.00
  -2 -14  -2    6.10    2.00
  -2 -14  -2    2.60    3.50
   2  14   2    7.00    2.20
   2  14   2    7.90    2.90
  -3 -14  -2   22.00    3.20
  -3 -14  -2   26.00    5.50
   3  14   2   24.40    4.10
   3  14   2   27.90    3.30
  -4 -14  -2   48.40    7.50
   4  14   2   50.29    3.90
   4  14   2   52.19    6.00
  -5 -14  -2    2.40    4.40
   6 -15  -2  131.99   11.70
   6 -15  -2  131.89    8.00
   6 -15  -2  146.59    8.20
  -6  15   2  131.49   11.20
   5 -15  -2   17.30    2.60
   5 -15  -2   14.60    5.20
  -5  15   2    9.70    3.90
   4 -15  -2   18.30    3.20
   4 -15  -2   20.80    5.40
  -4  15   2   16.60    3.00
  -4  15   2   19.90    4.60
   3 -15  -2    3.50    2.30
   3 -15  -2   -1.30    3.30
  -3  15   2    3.50    2.70
  -3  15   2    1.00    1.80
   2 -15  -2  207.48   12.40
  -2  15   2  213.48   13.60
  -2  15   2  208.28   13.00
  -2  15   2  197.18   11.50
   1 -15  -2   74.59    6.80
   1 -15  -2   65.69    5.80
  -1  15   2   60.19    5.60
  -1  15   2   64.89    6.40
  -1  15   2   61.89    7.00
   0 -15  -2   65.39    7.00
   0  15   2   61.29    5.90
   0  15   2   68.19    6.30
   0  15   2   69.69    6.50
  -1 -15  -2  277.37   16.80
  -1 -15  -2  267.57   14.10
   1  15   2  260.57   15.30
   1  15   2  277.97   15.10
  -2 -15  -2    1.20    3.30
  -2 -15  -2    1.40    1.70
   2  15   2   -0.20    1.60
   2  15   2   -0.50    2.20
  -3 -15  -2   86.29    6.30
  -3 -15  -2  103.29    9.80
   3  15   2  114.19    8.60
  -4 -15  -2   -1.20    3.50
  -4 -15  -2   15.70    5.00
   4  15   2   12.20    1.90
   4  15   2   15.50    3.90
   6 -16  -2   -0.50    3.50
   6 -16  -2    1.60    2.70
  -6  16   2    1.00    2.70
   5 -16  -2  109.39   10.50
   5 -16  -2  110.29    7.20
  -5  16   2  102.19    9.50
  -5  16   2  100.79    7.00
   4 -16  -2  234.08   15.90
   4 -16  -2  241.08   13.00
  -4  16   2  215.68   14.80
  -4  16   2  222.18   12.40
   3 -16  -2   43.70    6.80
   3 -16  -2   47.30    5.00
  -3  16   2   39.40    6.10
  -3  16   2   35.80    4.30
   2 -16  -2  157.98   10.20
  -2  16   2  144.09   11.10
  -2  16   2  142.59   10.50
  -2  16   2  140.69    9.10
   1 -16  -2   11.60    3.70
  -1  16   2   10.70    3.00
  -1  16   2   11.10    3.30
  -1  16   2   13.00    3.60
   0 -16  -2  249.38   14.00
   0 -16  -2  251.67   15.70
   0  16   2  272.67   15.40
   0  16   2  256.27   15.20
  -1 -16  -2   65.79    5.40
  -1 -16  -2   58.69    8.00
   1  16   2   68.89    6.20
   1  16   2   70.19    6.70
  -2 -16  -2   64.19    7.50
  -2 -16  -2   51.49    4.70
   2  16   2   58.69    6.10
   2  16   2   59.29    5.40
  -3 -16  -2   15.70    4.20
  -3 -16  -2   -0.40    2.10
   3  16   2    2.70    2.70
   3  16   2    7.70    2.20
  -4 -16  -2    7.50    4.60
   4  16   2   14.60    4.20
   4  16   2   21.50    2.60
   5 -17  -2  132.29   11.80
   5 -17  -2  133.29    8.30
  -5  17   2  129.09    8.30
  -5  17   2  117.69   10.60
   4 -17  -2   53.29    8.20
   4 -17  -2   49.60    5.10
  -4  17   2   45.60    4.80
  -4  17   2   53.09    7.50
   3 -17  -2  108.29    8.20
   3 -17  -2  101.49    9.70
  -3  17   2   98.79    7.30
  -3  17   2  105.89    9.10
   2 -17  -2    0.20    2.80
   2 -17  -2    0.60    2.90
  -2  17   2   -0.40    2.40
  -2  17   2   -0.10    2.60
  -2  17   2   -2.40    1.50
   1 -17  -2   39.70    5.90
  -1  17   2   38.80    6.10
  -1  17   2   45.90    5.60
   0 -17  -2   10.80    2.90
   0 -17  -2   13.40    4.20
   0  17   2   11.10    3.40
   0  17   2    3.50    2.70
  -1 -17  -2  189.48   13.30
  -1 -17  -2  163.98   10.00
   1  17   2  164.88   11.40
   1  17   2  164.78   11.10
  -2 -17  -2    9.50    3.90
  -2 -17  -2   -1.40    1.60
   2  17   2    7.20    2.50
   2  17   2   -0.10    2.20
  -3 -17  -2   24.10    4.00
  -3 -17  -2   41.10    6.80
   3  17   2   42.60    4.20
   5 -18  -2   10.80    3.00
   5 -18  -2   12.70    4.60
   4 -18  -2  344.07   17.30
   4 -18  -2  329.57   20.40
  -4  18   2  281.07   16.20
  -4  18   2  289.97   18.90
   3 -18  -2    5.60    3.10
   3 -18  -2    9.30    3.90
  -3  18   2    0.30    2.50
  -3  18   2    7.10    3.00
   2 -18  -2   59.69    7.30
   2 -18  -2   70.39    7.20
  -2  18   2   62.79    6.70
  -2  18   2   76.89    7.70
   1 -18  -2   24.30    5.80
  -1  18   2   23.60    4.70
  -1  18   2   23.90    5.00
   0 -18  -2   72.19    7.80
   0  18   2   68.29    7.20
   0  18   2   69.69    7.00
  -1 -18  -2   63.79    5.80
  -1 -18  -2   64.79    7.80
   1  18   2   73.89    6.80
   1  18   2   70.29    7.10
  -2 -18  -2  114.29   10.90
   2  18   2  126.39    8.80
   4 -19  -2   56.29    8.70
   4 -19  -2   63.29    6.20
  -4  19   2   68.59    9.50
   3 -19  -2  120.29   10.90
   3 -19  -2  126.19    9.30
  -3  19   2  106.59    9.80
   2 -19  -2   56.69    8.10
  -2  19   2   67.19    7.30
  -2  19   2   65.79    7.60
   1 -19  -2    0.60    2.70
   1 -19  -2    2.10    2.90
  -1  19   2    2.70    2.50
  -1  19   2   -2.80    2.60
   0 -19  -2   37.60    6.50
   0  19   2   34.20    5.80
   0  19   2   39.00    6.00
  -1 -19  -2   23.90    5.50
   1  19   2   10.30    4.00
   1  19   2    7.30    3.40
   2 -20  -2   57.89    7.60
   2 -20  -2   58.79    8.60
  -2  20   2   49.40    7.20
   1 -20  -2   80.39    8.50
   1 -20  -2   78.59    8.20
  -1  20   2   63.69    7.40
  -1  20   2   79.69    8.30
   0 -20  -2   29.10    5.90
   0  20   2   22.50    4.90
   0  20   2   21.60    5.20
   0  20  -3   63.19    7.20
   0 -20   3   43.50    7.60
  -1  20  -3    2.40    2.70
  -1  20  -3    8.10    3.30
   1 -20   3    6.20    3.90
  -2  20  -3    4.10    2.80
  -2  20  -3    6.20    3.50
   2 -20   3    3.50    3.30
   1  19  -3   85.09    7.90
   1  19  -3   77.09    8.10
  -1 -19   3   96.59    9.70
   0  19  -3  126.89    9.90
   0  19  -3  134.59   10.90
   0 -19   3  133.19   11.40
  -1  19  -3    8.70    3.20
  -1  19  -3    4.90    2.70
   1 -19   3    8.80    4.00
  -2  19  -3   -0.10    2.10
  -2  19  -3    8.10    3.30
   2 -19   3    0.30    3.00
  -3  19  -3   19.20    4.90
  -3  19  -3   10.20    3.60
   3 -19   3   15.10    4.20
  -4  19  -3   15.10    4.00
  -4  19  -3   15.80    5.00
   4 -19   3   20.70    4.80
   2  18  -3   59.39    6.60
  -2 -18   3   46.40    7.50
   1  18  -3    1.30    2.80
   1  18  -3   -0.50    1.90
  -1 -18   3   -5.70    2.70
   0  18  -3   23.00    4.80
   0  18  -3   19.00    4.40
   0 -18   3   22.80    5.00
  -1  18  -3    9.50    3.10
  -1  18  -3   16.20    3.90
   1 -18   3    5.50    3.60
  -2  18  -3   -0.80    2.60
  -2  18  -3    2.30    2.60
   2 -18   3    5.50    3.40
  -3  18  -3   83.79    8.60
  -3  18  -3   74.19    7.30
   3 -18   3   67.69    7.40
  -4  18  -3   84.29    9.10
   4 -18   3   85.49    7.90
  -5  18  -3    5.00    3.10
  -5  18  -3    0.20    2.50
   5 -18   3   -3.40    3.10
   5 -18   3    0.90    3.30
   3  17  -3   54.39    5.90
  -3 -17   3   46.50    7.80
   2  17  -3   -0.50    2.20
   2  17  -3    2.60    2.90
  -2 -17   3    7.60    4.40
   1  17  -3  128.69    9.40
  -1 -17   3  123.99   10.50
   0  17  -3   63.69    6.20
   0  17  -3   50.89    6.20
   0 -17   3   55.29    7.40
  -1  17  -3  312.27   18.80
  -1  17  -3  309.47   17.70
   1 -17   3  327.47   18.90
  -2  17  -3   66.79    7.70
  -2  17  -3   71.09    6.90
   2 -17   3   82.29    7.60
  -3  17  -3    1.60    2.20
  -3  17  -3    4.30    3.10
   3 -17   3   -3.70    2.60
  -4  17  -3   27.90    5.40
  -4  17  -3   25.90    5.70
   4 -17   3   27.00    5.60
  -5  17  -3  175.58   15.60
  -5  17  -3  156.98   11.90
   5 -17   3  160.18   13.50
   4  16  -3   28.60    4.50
  -4 -16   3   23.70    5.80
   3  16  -3   16.50    3.70
   3  16  -3    9.70    3.30
  -3 -16   3    5.10    3.70
   2  16  -3   -2.10    1.90
   2  16  -3   -1.60    1.70
  -2 -16   3    0.70    2.30
   1  16  -3   49.99    6.10
   1  16  -3   45.00    5.30
  -1 -16   3   51.99    7.30
   0  16  -3   60.69    5.90
   0  16  -3   63.69    6.70
   0 -16   3   60.59    7.00
  -1  16  -3  237.18   15.80
  -1  16  -3  297.37   18.20
   1 -16   3  237.88   15.30
  -2  16  -3   54.69    7.40
   2 -16   3   52.29    6.20
  -3  16  -3  119.99    9.30
  -3  16  -3  139.89   11.10
   3 -16   3  129.59    9.70
  -4  16  -3    5.90    3.20
  -4  16  -3    4.20    2.70
   4 -16   3    2.70    2.90
  -5  16  -3    5.80    2.80
  -5  16  -3   -0.90    3.40
   5 -16   3    7.20    3.50
  -6  16  -3   30.90    5.90
   6 -16   3   23.60    4.60
   6 -16   3   30.50    7.00
   5  15  -3   38.60    6.20
   5  15  -3   57.29    5.30
  -5 -15   3   44.20    7.50
   4  15  -3   59.69    6.70
   4  15  -3   69.19    6.20
  -4 -15   3   75.79    8.80
  -4 -15   3   48.90    7.30
   3  15  -3  224.38   14.20
   3  15  -3  251.67   14.20
  -3 -15   3  238.78   16.30
   2  15  -3   66.49    6.40
   2  15  -3   68.79    6.40
  -2 -15   3   64.09    5.70
  -2 -15   3   59.79    8.10
   1  15  -3   19.10    3.80
   1  15  -3   17.90    3.60
  -1 -15   3   19.80    4.70
  -1 -15   3   18.10    3.40
   0  15  -3   38.70    5.70
   0  15  -3   34.90    4.90
   0 -15   3   40.10    6.00
  -1  15  -3   28.50    5.00
  -1  15  -3   23.00    4.10
   1 -15   3   17.60    4.40
  -2  15  -3   56.39    5.80
  -2  15  -3   58.59    6.30
   2 -15   3   65.29    6.40
  -3  15  -3  130.99    9.10
  -3  15  -3  143.79   11.10
  -3  15  -3  135.19    9.80
   3 -15   3  144.39    9.80
  -4  15  -3    1.30    3.00
  -4  15  -3   -2.80    2.20
   4 -15   3    1.70    2.60
  -5  15  -3   73.09    7.30
  -5  15  -3   75.29    8.40
   5 -15   3   82.29    7.10
  -6  15  -3    5.90    3.30
   6 -15   3    1.20    3.20
   6 -15   3    3.30    2.70
   5  14  -3   14.00    3.20
  -5 -14   3   -0.80    3.60
   4  14  -3   15.20    4.10
  -4 -14   3   24.60    5.60
  -4 -14   3   13.50    3.90
   3  14  -3   22.20    4.40
   3  14  -3   28.90    4.40
  -3 -14   3   17.40    5.00
  -3 -14   3   15.20    3.60
   2  14  -3   25.70    4.20
   2  14  -3   25.90    4.40
  -2 -14   3   18.90    5.00
  -2 -14   3   29.00    4.10
   1  14  -3  288.97   15.20
   1  14  -3  275.47   15.50
  -1 -14   3  263.17   14.70
  -1 -14   3  266.87   16.30
   0  14  -3   15.90    3.80
   0  14  -3   17.20    3.50
   0 -14   3   15.00    4.00
   0 -14   3   22.70    3.60
  -1  14  -3  109.89    8.00
  -1  14  -3  112.09    8.90
  -1  14  -3  111.69    8.10
   1 -14   3  121.69    8.00
   1 -14   3  116.89    8.70
   1 -14   3  119.59    8.30
  -2  14  -3  115.29    9.20
  -2  14  -3  113.39    7.90
  -2  14  -3   99.79    7.80
   2 -14   3  114.59    7.60
   2 -14   3  111.69    8.60
  -3  14  -3    4.80    2.50
  -3  14  -3    8.30    2.90
   3 -14   3    9.70    3.10
  -4  14  -3    7.30    2.50
  -4  14  -3    8.20    2.80
  -4  14  -3    4.80    3.60
   4 -14   3    8.70    3.10
  -5  14  -3  151.68   12.60
  -5  14  -3  160.08   10.60
  -5  14  -3  156.98   11.60
   5 -14   3  177.58   10.90
  -6  14  -3   12.20    3.90
   6 -14   3   16.60    5.10
   6 -14   3   16.50    3.90
  -7  14  -3    2.10    2.90
   7 -14   3   -2.10    2.20
   7 -14   3    0.30    3.40
   5  13  -3   74.89    7.60
   5  13  -3   79.29    6.30
  -5 -13   3   59.59    6.50
  -5 -13   3   91.69    9.20
   4  13  -3   23.40    4.60
   4  13  -3   14.90    3.30
  -4 -13   3   17.50    5.10
  -4 -13   3   14.40    3.60
   3  13  -3  101.09    8.00
   3  13  -3  115.69    7.80
  -3 -13   3  101.89    9.20
   2  13  -3  140.19    9.20
   2  13  -3  146.29    9.30
  -2 -13   3  131.09    9.40
  -2 -13   3  135.99   10.60
   1  13  -3  110.09    7.50
   1  13  -3  103.29    7.60
  -1 -13   3  114.19    8.90
  -1 -13   3   97.09    7.60
   0  13  -3  356.06   19.40
   0  13  -3  370.16   18.80
   0  13  -3  367.46   19.20
   0 -13   3  359.76   18.70
   0 -13   3  379.26   18.90
   0 -13   3  375.06   19.90
  -1  13  -3  167.18   10.10
  -1  13  -3  162.78   10.90
  -1  13  -3  164.98   10.10
   1 -13   3  174.08   10.10
   1 -13   3  167.68   10.40
   1 -13   3  171.18   10.90
  -2  13  -3   28.50    5.10
  -2  13  -3   32.70    4.10
   2 -13   3   30.30    4.40
   2 -13   3   29.40    4.30
   2 -13   3   31.50    3.70
  -3  13  -3   46.60    5.20
  -3  13  -3   40.70    5.10
  -3  13  -3   53.79    7.00
   3 -13   3   57.89    5.40
   3 -13   3   65.19    5.20
  -4  13  -3  218.28   14.00
  -4  13  -3  219.38   15.00
  -4  13  -3  233.38   13.60
   4 -13   3  255.57   13.60
   4 -13   3  268.57   13.90
  -5  13  -3   -2.60    2.20
  -5  13  -3    1.00    3.30
  -5  13  -3    4.00    2.40
   5 -13   3    4.40    2.60
   5 -13   3    1.00    2.10
  -6  13  -3   18.50    5.00
   6 -13   3   20.20    3.90
   6 -13   3   22.30    5.70
   6 -13   3   22.90    4.00
  -7  13  -3   25.20    5.00
   7 -13   3   20.20    5.30
   7 -13   3   16.70    4.10
   6  12  -3   -0.90    3.70
   6  12  -3    8.70    2.50
  -6 -12   3   -3.70    3.40
   5  12  -3   87.69    6.50
   5  12  -3   81.29    7.70
  -5 -12   3   67.29    6.70
  -5 -12   3   85.29    9.10
   4  12  -3   24.70    3.80
   4  12  -3   22.90    4.60
  -4 -12   3   14.00    3.50
  -4 -12   3   23.90    5.40
   3  12  -3  551.44   26.20
   3  12  -3  523.25   25.20
  -3 -12   3  474.45   24.90
  -3 -12   3  523.05   29.80
   2  12  -3    6.90    2.60
   2  12  -3    6.30    2.40
  -2 -12   3    4.10    3.10
  -2 -12   3    2.20    2.30
  -2 -12   3    4.70    2.10
   1  12  -3   39.60    4.40
   1  12  -3   34.70    4.80
   1  12  -3   43.50    4.30
  -1 -12   3   37.20    3.80
  -1 -12   3   37.50    5.50
  -1 -12   3   32.50    4.10
   0  12  -3   34.60    4.60
   0  12  -3   35.80    4.70
   0  12  -3   33.70    3.80
   0 -12   3   36.90    4.40
   0 -12   3   38.00    4.00
   0 -12   3   32.20    4.00
  -1  12  -3  121.59    8.10
  -1  12  -3  124.99    9.00
  -1  12  -3  134.99    8.30
   1 -12   3  132.29    8.90
   1 -12   3  144.99    8.30
  -2  12  -3   21.50    4.20
  -2  12  -3   16.20    3.20
  -2  12  -3   20.20    3.40
   2 -12   3   19.30    3.50
   2 -12   3   19.00    3.00
   2 -12   3   20.30    3.70
  -3  12  -3  855.81   41.40
  -3  12  -3  834.32   39.60
  -3  12  -3  826.42   40.10
   3 -12   3  914.31   40.00
  -4  12  -3   41.90    5.70
  -4  12  -3   39.10    4.90
  -4  12  -3   35.70    5.90
   4 -12   3   40.90    4.30
   4 -12   3   38.50    4.40
  -5  12  -3  277.37   17.00
  -5  12  -3  295.57   18.50
   5 -12   3  296.47   16.60
   5 -12   3  326.27   16.40
  -6  12  -3  128.49   10.00
   6 -12   3  136.19   11.40
   6 -12   3  124.29    9.10
   6 -12   3  133.29    9.10
  -7  12  -3   72.29    8.00
   7 -12   3   88.39    7.20
   6  11  -3   -0.70    2.60
   6  11  -3    1.70    2.00
  -6 -11   3   -2.40    3.40
  -6 -11   3   -3.20    2.90
   5  11  -3   -2.80    1.40
   5  11  -3    1.90    1.50
  -5 -11   3   -0.50    2.20
   4  11  -3   25.50    3.80
   4  11  -3   32.20    5.00
  -4 -11   3   29.70    6.00
  -4 -11   3   29.30    4.40
   3  11  -3   -1.00    2.10
   3  11  -3    1.10    1.60
  -3 -11   3   -0.10    2.10
  -3 -11   3    0.60    2.90
   2  11  -3  156.18    9.20
   2  11  -3  157.38   10.10
   2  11  -3  158.68    9.50
  -2 -11   3  146.69   10.30
  -2 -11   3  148.49    9.00
  -2 -11   3  141.79    9.60
   1  11  -3   16.80    3.00
   1  11  -3   13.80    3.20
   1  11  -3   11.90    2.60
  -1 -11   3   12.20    2.60
  -1 -11   3   11.90    3.10
  -1 -11   3    7.50    2.40
   0  11  -3    1.40    2.10
   0  11  -3    4.40    2.20
   0  11  -3    2.70    1.70
   0 -11   3    6.30    2.20
   0 -11   3    1.00    1.50
   0 -11   3    7.20    2.70
  -1  11  -3   32.90    3.50
  -1  11  -3   33.20    4.10
  -1  11  -3   32.10    4.50
   1 -11   3   31.30    3.70
   1 -11   3   30.80    4.20
   1 -11   3   35.10    3.40
  -2  11  -3   59.49    5.80
  -2  11  -3   58.09    4.90
  -2  11  -3   57.39    5.10
   2 -11   3   60.19    4.60
   2 -11   3   59.89    5.20
  -3  11  -3   27.90    4.10
  -3  11  -3   27.50    4.70
  -3  11  -3   29.60    3.80
   3 -11   3   31.20    4.40
   3 -11   3   29.60    3.30
   3 -11   3   31.30    4.00
  -4  11  -3  295.97   17.30
  -4  11  -3  308.87   16.70
  -4  11  -3  318.97   18.60
   4 -11   3  341.17   16.90
   4 -11   3  345.47   18.00
  -5  11  -3  599.34   37.70
  -5  11  -3  688.43   35.30
   5 -11   3  755.42   34.60
   5 -11   3  719.83   34.70
   5 -11   3  830.02   34.60
  -6  11  -3    2.60    2.60
   6 -11   3   -0.10    2.00
   6 -11   3    0.60    2.70
   6 -11   3    3.50    2.40
  -7  11  -3  193.68   14.20
   7 -11   3  221.78   12.80
   7 -11   3  196.78   14.80
   7  10  -3  163.18   12.30
  -7 -10   3  117.39   13.40
   6  10  -3   36.70    6.10
   6  10  -3   42.50    4.40
  -6 -10   3   33.80    6.40
  -6 -10   3   23.80    4.60
   5  10  -3  146.49    8.80
   5  10  -3  153.38   10.60
  -5 -10   3  124.49    9.10
  -5 -10   3  123.19   11.10
   4  10  -3   11.60    3.10
   4  10  -3    9.10    2.40
  -4 -10   3    6.00    2.70
  -4 -10   3   11.70    4.20
   3  10  -3  343.77   17.50
   3  10  -3  308.77   17.90
   3  10  -3  351.06   16.80
  -3 -10   3  339.27   18.70
  -3 -10   3  326.47   16.80
  -3 -10   3  308.77   17.80
   2  10  -3   46.50    4.90
   2  10  -3   44.70    4.40
   2  10  -3   45.30    4.30
  -2 -10   3   46.50    4.20
  -2 -10   3   42.60    7.20
  -2 -10   3   44.60    4.90
   1  10  -3   15.00    2.50
   1  10  -3   13.80    2.70
   1  10  -3   11.30    2.80
  -1 -10   3    7.70    2.80
  -1 -10   3   12.40    2.50
  -1 -10   3   15.60    2.90
   0  10  -3  261.67   14.30
   0  10  -3  274.67   13.70
   0  10  -3  263.97   14.20
   0 -10   3  269.07   14.50
   0 -10   3  284.87   13.90
   0 -10   3  266.67   13.90
  -1  10  -3   65.69    4.90
  -1  10  -3   60.99    4.90
  -1  10  -3   60.29    5.50
   1 -10   3   63.89    5.10
   1 -10   3   74.59    4.80
   1 -10   3   60.29    5.20
  -2  10  -3  247.58   13.40
  -2  10  -3  246.88   14.40
  -2  10  -3  257.37   13.60
   2 -10   3  256.77   13.90
   2 -10   3  277.17   13.30
   2 -10   3  267.57   13.80
  -3  10  -3  406.56   22.60
  -3  10  -3  433.96   21.40
  -3  10  -3  425.06   21.70
   3 -10   3  472.85   21.70
   3 -10   3  422.36   22.00
   3 -10   3  470.25   21.30
  -4  10  -3   92.79    6.60
  -4  10  -3   81.29    7.40
  -4  10  -3   90.49    7.20
   4 -10   3  100.69    6.60
   4 -10   3   96.59    6.60
   4 -10   3   79.99    6.90
  -5  10  -3    3.90    3.20
  -5  10  -3    5.40    2.90
   5 -10   3    4.30    2.60
   5 -10   3    8.30    2.60
   5 -10   3    1.00    2.10
   5 -10   3    4.60    2.10
  -6  10  -3  112.69    9.40
   6 -10   3  137.99   11.00
   6 -10   3  135.79    8.90
   6 -10   3  124.69    9.10
  -7  10  -3   19.50    4.60
   7 -10   3   14.30    5.00
   7 -10   3   17.80    4.20
   7 -10   3   16.60    3.70
   8 -10   3   66.89    7.90
   8 -10   3   86.79    9.30
   8 -10   3   81.29    7.20
   7   9  -3   19.80    3.60
   7   9  -3   21.20    5.40
  -7  -9   3   22.90    5.60
   6   9  -3   11.70    3.00
   6   9  -3   16.60    4.30
  -6  -9   3    0.60    2.90
  -6  -9   3    7.00    3.80
   5   9  -3   25.90    3.80
   5   9  -3   24.60    4.90
  -5  -9   3   28.00    5.70
  -5  -9   3   34.30    4.80
   4   9  -3  164.58    9.30
   4   9  -3  164.88   10.60
  -4  -9   3  145.29    9.50
  -4  -9   3  152.58   11.40
   3   9  -3   17.00    2.90
   3   9  -3   13.50    3.10
   3   9  -3   14.40    3.40
  -3  -9   3   14.70    2.70
  -3  -9   3   20.70    4.40
  -3  -9   3   13.60    3.30
   2   9  -3   31.30    4.30
   2   9  -3   35.70    3.50
   2   9  -3   39.20    4.00
  -2  -9   3   30.80    3.30
  -2  -9   3   32.20    4.30
  -2  -9   3   34.10    4.80
   1   9  -3   65.19    5.40
   1   9  -3   75.99    5.10
  -1  -9   3   65.59    5.00
  -1  -9   3   62.79    5.70
  -1  -9   3   77.09    5.10
   0   9  -3    7.10    2.20
   0   9  -3    6.80    2.10
   0  -9   3    8.40    2.00
   0  -9   3    4.60    2.30
   0  -9   3    5.80    1.90
  -1   9  -3  155.08    8.70
  -1   9  -3  151.48    9.40
  -1   9  -3  158.58    9.00
   1  -9   3  155.98    9.00
   1  -9   3  170.88    8.70
   1  -9   3  161.18    9.40
  -2   9  -3  118.59    7.10
  -2   9  -3  106.69    7.70
  -2   9  -3  102.19    6.70
   2  -9   3  116.99    8.00
   2  -9   3  113.89    6.50
   2  -9   3  105.09    7.20
  -3   9  -3  268.77   14.80
  -3   9  -3  277.57   15.10
  -3   9  -3  284.77   16.10
   3  -9   3  299.37   14.90
   3  -9   3  318.37   14.80
   3  -9   3  290.17   15.60
  -4   9  -3   11.40    2.60
  -4   9  -3    8.00    2.40
  -4   9  -3    7.00    3.30
   4  -9   3    9.10    2.40
   4  -9   3    7.60    2.60
   4  -9   3    9.60    2.50
  -5   9  -3   83.69    7.70
  -5   9  -3   76.59    7.10
   5  -9   3  100.89    7.20
   5  -9   3   92.69    6.80
   5  -9   3   94.19    6.80
   5  -9   3   87.69    8.00
  -6   9  -3   48.90    5.80
   6  -9   3   39.10    4.70
   6  -9   3   34.00    5.80
   6  -9   3   35.00    4.90
   7  -9   3  176.98   12.70
   7  -9   3  182.38   11.50
   7  -9   3  183.48   13.50
   8  -9   3    3.60    2.70
   8  -9   3    8.20    3.60
   8  -9   3    3.90    3.00
   7   8  -3   17.00    4.50
   7   8  -3   28.20    4.20
  -7  -8   3   21.80    5.00
  -7  -8   3   26.90    5.60
   6   8  -3   27.40    5.40
   6   8  -3   20.50    3.50
  -6  -8   3   19.10    5.00
  -6  -8   3   26.50    4.70
   5   8  -3    8.10    2.40
   5   8  -3    7.40    3.40
  -5  -8   3    5.50    2.90
  -5  -8   3    5.40    2.60
   4   8  -3   88.09    6.00
   4   8  -3   80.19    6.60
   4   8  -3   90.49    7.20
  -4  -8   3   78.49    7.60
  -4  -8   3   76.69    6.30
  -4  -8   3   72.29    6.90
   3   8  -3  294.07   15.50
   3   8  -3  269.07   16.60
   3   8  -3  308.17   15.50
  -3  -8   3  281.37   14.80
  -3  -8   3  303.67   16.50
  -3  -8   3  278.97   16.70
   2   8  -3    4.20    1.90
   2   8  -3    2.60    1.60
   2   8  -3    4.80    2.20
  -2  -8   3    4.60    2.10
  -2  -8   3    2.80    1.70
  -2  -8   3    5.30    2.50
   1   8  -3  149.49    8.80
   1   8  -3  151.28    8.40
  -1  -8   3  150.18    9.00
  -1  -8   3  152.98    8.50
  -1  -8   3  138.69    8.10
   0   8  -3  104.49    6.90
   0   8  -3  106.29    7.00
   0   8  -3  117.09    6.50
   0  -8   3  117.79    7.40
   0  -8   3  119.69    6.60
   0  -8   3  106.79    6.70
  -1   8  -3  956.40   43.10
  -1   8  -3  953.40   43.50
   1  -8   3 1008.50   43.00
   1  -8   3  961.20   43.60
   1  -8   3  961.80   43.60
  -2   8  -3   47.40    4.00
  -2   8  -3   50.29    4.00
  -2   8  -3   42.40    4.30
   2  -8   3   50.79    3.80
   2  -8   3   50.89    4.50
   2  -8   3   48.40    4.30
  -3   8  -3   15.90    3.40
  -3   8  -3   24.70    3.10
  -3   8  -3   14.70    2.90
   3  -8   3   22.70    3.50
   3  -8   3   22.30    2.70
   3  -8   3   23.60    3.20
  -4   8  -3   29.80    3.50
  -4   8  -3   29.10    4.70
  -4   8  -3   32.70    3.90
   4  -8   3   29.60    3.40
   4  -8   3   29.60    3.50
   4  -8   3   29.40    3.50
  -5   8  -3    6.70    3.00
  -5   8  -3   13.00    3.80
   5  -8   3    6.90    2.60
   5  -8   3    7.00    2.70
   5  -8   3    8.10    2.50
   5  -8   3    5.50    2.60
   5  -8   3   10.00    2.80
  -6   8  -3   29.60    5.30
   6  -8   3   40.60    4.80
   6  -8   3   46.20    4.70
   6  -8   3   47.80    5.70
   6  -8   3   52.19    7.30
   7  -8   3   40.20    5.30
   7  -8   3   29.60    6.00
   7  -8   3   39.50    6.00
   8  -8   3  336.07   20.70
   8  -8   3  337.77   21.20
   8  -8   3  363.86   19.30
   7   7  -3    5.40    3.70
   7   7  -3    6.60    2.70
  -7  -7   3    5.20    3.40
   6   7  -3  195.98   13.10
   6   7  -3  194.68   11.20
  -6  -7   3  174.98   12.80
  -6  -7   3  178.58   13.20
   5   7  -3  171.98    9.40
   5   7  -3  149.69   10.80
  -5  -7   3  152.48   10.00
  -5  -7   3  143.19   11.20
   4   7  -3   35.40    3.70
   4   7  -3   27.70    4.30
   4   7  -3   26.70    4.60
  -4  -7   3   23.20    3.60
  -4  -7   3   35.50    5.00
  -4  -7   3   30.70    5.30
   3   7  -3   39.00    3.60
   3   7  -3   39.50    4.10
   3   7  -3   43.80    4.40
  -3  -7   3   42.70    3.90
  -3  -7   3   38.90    5.20
  -3  -7   3   36.50    4.30
   2   7  -3   90.59    5.60
   2   7  -3   94.29    5.90
   2   7  -3   86.29    6.30
  -2  -7   3   85.09    5.60
  -2  -7   3   86.19    6.60
  -2  -7   3   85.19    6.10
   1   7  -3 1037.70   45.30
   1   7  -3 1052.19   45.20
   1   7  -3 1016.40   45.70
  -1  -7   3 1039.30   46.00
  -1  -7   3  959.90   45.30
  -1  -7   3  982.40   45.10
   0   7  -3  161.68    8.90
   0   7  -3  172.38    8.50
   0   7  -3  147.19    8.80
   0  -7   3  148.39    9.00
   0  -7   3  157.58    8.70
   0  -7   3  180.18    9.10
  -1   7  -3  318.57   15.60
  -1   7  -3  294.07   15.00
  -1   7  -3  315.87   14.70
   1  -7   3  308.27   14.50
   1  -7   3  317.47   15.30
   1  -7   3  298.47   15.10
  -2   7  -3  677.93   31.60
  -2   7  -3  685.03   31.70
   2  -7   3  682.83   32.10
   2  -7   3  705.43   31.80
   2  -7   3  726.23   31.40
  -3   7  -3  342.57   17.60
  -3   7  -3  342.17   17.70
  -3   7  -3  359.66   18.50
   3  -7   3  361.66   18.20
   3  -7   3  371.46   17.70
   3  -7   3  376.16   17.40
  -4   7  -3    3.80    2.50
  -4   7  -3    3.70    2.10
   4  -7   3    5.40    2.20
   4  -7   3    4.20    1.90
   4  -7   3    7.50    2.10
   4  -7   3    8.00    2.10
  -5   7  -3    3.60    2.40
   5  -7   3    3.10    2.80
   5  -7   3    4.50    2.00
   5  -7   3    4.80    2.50
   5  -7   3    4.50    2.10
   5  -7   3    3.30    1.90
   6  -7   3  103.29    8.50
   6  -7   3  103.49    8.20
   6  -7   3  108.59    7.80
   6  -7   3  116.59    9.40
   6  -7   3  113.69    9.20
   7  -7   3    2.20    2.00
   7  -7   3    4.20    3.00
   7  -7   3    3.50    2.60
   8  -7   3   30.60    5.60
   8  -7   3   45.80    7.50
   8  -7   3   49.60    5.40
   8   6  -3   31.30    6.30
   8   6  -3   36.60    5.40
  -8  -6   3   35.50    6.50
   7   6  -3    3.00    2.50
   7   6  -3    0.90    3.30
  -7  -6   3   -0.30    2.60
  -7  -6   3    4.60    3.50
   6   6  -3    2.80    3.00
   6   6  -3    2.00    2.20
   5   6  -3  328.27   16.30
   5   6  -3  318.77   17.50
   5   6  -3  325.37   17.90
  -5  -6   3  305.37   17.90
  -5  -6   3  297.27   16.70
   4   6  -3   76.49    5.50
   4   6  -3   74.09    5.90
   4   6  -3   74.79    6.40
  -4  -6   3   59.89    6.10
  -4  -6   3   75.19    6.40
  -4  -6   3   66.09    5.60
   3   6  -3   76.99    5.10
   3   6  -3   77.39    5.90
   3   6  -3   66.09    5.70
  -3  -6   3   77.19    5.60
  -3  -6   3   77.59    6.10
  -3  -6   3   73.79    6.00
   2   6  -3   21.60    2.90
   2   6  -3   22.00    3.10
   2   6  -3   23.60    3.50
  -2  -6   3   23.70    2.80
  -2  -6   3   21.60    3.10
   1   6  -3   53.69    4.20
   1   6  -3   59.79    4.20
   1   6  -3   56.59    4.10
  -1  -6   3   58.19    4.30
  -1  -6   3   57.09    4.80
   0   6  -3   22.10    2.50
   0   6  -3   27.00    2.40
   0   6  -3   23.80    2.90
   0  -6   3   30.40    2.50
   0  -6   3   31.60    3.30
  -1   6  -3   19.80    3.00
  -1   6  -3   15.30    2.10
   1  -6   3   15.60    2.50
   1  -6   3   15.90    2.00
   1  -6   3   17.00    2.60
  -2   6  -3   89.29    6.50
  -2   6  -3   94.09    6.00
  -2   6  -3   98.09    5.90
   2  -6   3  104.39    5.60
   2  -6   3   96.59    6.30
   2  -6   3   93.59    6.00
  -3   6  -3   92.49    6.90
  -3   6  -3   91.39    6.20
  -3   6  -3   91.59    6.30
   3  -6   3  102.69    6.20
   3  -6   3  106.09    6.80
   3  -6   3   94.49    6.00
  -4   6  -3   15.30    3.40
  -4   6  -3   17.30    3.20
   4  -6   3   19.50    3.40
   4  -6   3   16.50    2.80
   4  -6   3   21.10    3.10
   4  -6   3   18.70    3.00
  -5   6  -3   61.89    5.90
   5  -6   3   72.79    5.50
   5  -6   3   63.49    5.60
   5  -6   3   56.59    6.00
   5  -6   3   64.59    5.80
   6  -6   3  209.78   13.60
   6  -6   3  217.88   12.90
   6  -6   3  214.38   14.30
   6  -6   3  224.58   13.50
   6  -6   3  243.58   14.40
   6  -6   3  215.48   13.50
   7  -6   3   43.00    4.90
   8  -6   3   -0.30    2.70
   8  -6   3   -4.30    2.10
   8  -6   3    0.00    2.50
   8   5  -3   59.09    6.30
   8   5  -3   67.89    8.10
  -8  -5   3   76.69    8.20
   7   5  -3    3.90    2.60
   7   5  -3    2.80    3.40
  -7  -5   3    0.90    2.50
  -7  -5   3    5.90    3.50
   6   5  -3    8.30    2.80
   6   5  -3    8.80    3.70
  -6  -5   3   14.80    4.10
   5   5  -3   22.00    3.70
   5   5  -3   19.20    3.80
   5   5  -3   26.20    4.70
  -5  -5   3   34.00    5.20
  -5  -5   3   20.40    3.70
   4   5  -3   87.69    6.80
   4   5  -3   90.59    6.60
   4   5  -3  101.89    6.90
  -4  -5   3   85.49    7.10
  -4  -5   3   91.29    6.40
  -4  -5   3   85.09    7.10
   3   5  -3    5.80    2.30
   3   5  -3    7.00    2.40
   3   5  -3    7.70    2.00
  -3  -5   3    7.50    2.40
  -3  -5   3   11.10    2.70
  -3  -5   3   11.30    2.90
   2   5  -3  213.78   10.50
   2   5  -3  211.08   10.80
   2   5  -3  209.68   11.00
  -2  -5   3  202.98   11.10
  -2  -5   3  182.38   10.80
   1   5  -3  114.29    6.30
   1   5  -3  111.39    6.30
   1   5  -3  116.49    7.10
  -1  -5   3  112.99    6.30
  -1  -5   3  107.49    6.70
  -1  -5   3  110.89    6.40
   0   5  -3   63.39    3.70
   0   5  -3   65.89    4.20
   0   5  -3   57.29    4.10
   0  -5   3   60.19    4.10
   0  -5   3   57.19    4.00
   0  -5   3   64.89    3.70
  -1   5  -3   38.20    2.80
  -1   5  -3   35.80    3.10
  -1   5  -3   34.40    3.30
   1  -5   3   35.90    3.10
   1  -5   3   37.90    2.60
   1  -5   3   35.40    3.10
  -2   5  -3  236.98   12.10
  -2   5  -3  237.28   12.30
  -2   5  -3  242.08   12.80
   2  -5   3  260.87   11.90
   2  -5   3  255.27   12.50
   2  -5   3  249.68   12.40
  -3   5  -3 1097.69   49.70
  -3   5  -3 1174.78   50.49
  -3   5  -3 1043.80   49.60
   3  -5   3 1103.89   49.90
   3  -5   3 1100.49   49.99
   3  -5   3 1147.89   49.70
   3  -5   3 1113.09   49.60
  -4   5  -3  106.89    7.70
   4  -5   3  102.59    7.20
   4  -5   3  114.79    7.30
   4  -5   3  109.29    7.10
   5  -5   3   62.29    5.70
   5  -5   3   62.19    5.40
   5  -5   3   56.39    5.30
   5  -5   3   52.99    5.50
   5  -5   3   56.79    5.30
   5  -5   3   61.69    5.30
   6  -5   3   42.00    5.30
   6  -5   3   38.70    4.70
   6  -5   3   52.39    5.60
   6  -5   3   47.50    5.20
   6  -5   3   48.10    6.30
   6  -5   3   47.90    5.00
   7  -5   3    5.30    2.50
   7  -5   3    9.60    3.40
   8  -5   3  279.87   17.80
   8  -5   3  289.57   16.80
   8   4  -3   27.40    4.90
  -8  -4   3   37.50    6.10
   7   4  -3   32.40    6.00
   7   4  -3   24.30    4.50
  -7  -4   3   31.90    5.90
  -7  -4   3   25.70    5.50
   6   4  -3   85.49    7.70
   6   4  -3   79.49    6.50
  -6  -4   3   85.99    7.90
   5   4  -3    4.10    2.40
   5   4  -3    2.60    2.10
  -5  -4   3    3.90    2.10
  -5  -4   3    1.50    2.60
  -5  -4   3    6.80    2.90
   4   4  -3   98.29    7.40
   4   4  -3  123.39    8.10
  -4  -4   3  105.49    7.80
  -4  -4   3  113.19    7.50
  -4  -4   3  124.99    8.10
   3   4  -3   13.60    2.40
   3   4  -3   13.40    2.70
   3   4  -3   15.50    3.10
  -3  -4   3   14.50    2.60
  -3  -4   3   12.50    3.00
  -3  -4   3   11.20    2.90
   2   4  -3    5.20    1.70
   2   4  -3    6.50    1.90
   2   4  -3    5.50    2.00
  -2  -4   3    2.40    1.90
  -2  -4   3    6.30    2.40
  -2  -4   3    6.60    2.20
   1   4  -3  377.86   16.50
   1   4  -3  361.26   16.50
   1   4  -3  353.16   16.70
  -1  -4   3  344.57   16.40
  -1  -4   3  351.46   16.80
  -1  -4   3  339.27   16.50
   0   4  -3   36.10    2.40
   0   4  -3   36.20    2.90
   0   4  -3   40.00    2.80
   0  -4   3   34.20    2.40
   0  -4   3   37.40    3.00
   0  -4   3   34.00    2.80
  -1   4  -3   85.09    5.00
  -1   4  -3   84.19    5.10
  -1   4  -3   88.69    4.60
   1  -4   3   92.19    4.40
   1  -4   3   77.69    5.00
   1  -4   3   82.69    5.10
  -2   4  -3 1109.09   50.49
  -2   4  -3 1142.09   51.09
  -2   4  -3 1106.59   50.79
   2  -4   3 1186.28   50.39
   2  -4   3 1153.78   50.79
   2  -4   3 1200.58   50.99
  -3   4  -3   -1.50    1.70
  -3   4  -3   -2.10    1.30
   3  -4   3    0.00    1.50
   3  -4   3   -0.90    1.50
   3  -4   3    1.20    1.60
   3  -4   3    0.40    1.50
  -4   4  -3    0.70    1.90
  -4   4  -3   -1.30    1.70
   4  -4   3    0.80    1.40
   4  -4   3    1.90    1.50
   4  -4   3    0.10    1.30
   4  -4   3    0.80    1.50
   4  -4   3    0.00    1.40
   5  -4   3   49.50    4.60
   5  -4   3   43.50    4.70
   5  -4   3   37.70    4.40
   5  -4   3   38.70    4.50
   5  -4   3   41.20    4.40
   5  -4   3   48.40    4.90
   6  -4   3    2.30    2.40
   6  -4   3   -0.10    2.10
   6  -4   3    0.40    2.30
   6  -4   3    0.40    2.40
   6  -4   3    1.40    2.00
   6  -4   3   -0.50    2.30
   7  -4   3   37.80    5.90
   7  -4   3   34.60    5.00
   7  -4   3   38.50    7.00
   8  -4   3    1.00    3.50
   8  -4   3    0.70    2.70
   8  -4   3    1.20    2.90
   8   3  -3   18.50    4.40
   8   3  -3   15.40    5.00
  -8  -3   3   23.30    5.30
   7   3  -3   43.40    5.20
   7   3  -3   49.60    7.50
  -7  -3   3   47.70    6.70
   6   3  -3    9.60    3.10
   6   3  -3   10.70    3.00
   6   3  -3    8.00    4.10
  -6  -3   3    1.90    3.00
   5   3  -3   74.19    6.90
   5   3  -3   68.59    6.00
   5   3  -3   67.89    6.70
   5   3  -3   85.09    6.10
  -5  -3   3   71.79    6.40
  -5  -3   3   62.39    6.10
  -5  -3   3   69.99    6.00
   4   3  -3 1082.49   50.79
   4   3  -3 1062.29   50.09
   4   3  -3 1137.89   49.99
  -4  -3   3 1044.10   50.79
  -4  -3   3 1120.69   50.29
  -4  -3   3 1203.08   50.79
   3   3  -3  436.06   20.80
   3   3  -3  464.35   20.70
   3   3  -3  448.46   22.40
  -3  -3   3  420.26   21.10
  -3  -3   3  386.06   21.10
  -3  -3   3  453.05   20.90
   2   3  -3  206.98   10.40
   2   3  -3  210.58   10.60
   2   3  -3  204.38   10.10
  -2  -3   3  203.48   10.50
  -2  -3   3  193.68   10.20
  -2  -3   3  184.18   10.40
   1   3  -3  176.98    8.60
   1   3  -3  173.08    8.60
   1   3  -3  172.08    8.70
  -1  -3   3  176.08    8.80
  -1  -3   3  171.98    8.60
  -1  -3   3  164.58    8.60
   0   3  -3   84.99    4.70
   0   3  -3   78.99    4.70
   0   3  -3   81.39    4.10
   0  -3   3   83.19    4.60
   0  -3   3   82.29    4.20
   0  -3   3   83.39    4.60
  -1   3  -3  293.27   14.10
  -1   3  -3  301.37   13.60
  -1   3  -3  299.17   14.10
   1  -3   3  308.17   14.20
   1  -3   3  287.87   14.00
   1  -3   3  313.27   13.50
  -2   3  -3  810.52   36.50
  -2   3  -3  790.62   36.80
  -2   3  -3  828.32   36.90
   2  -3   3  806.92   36.70
   2  -3   3  863.21   36.90
   2  -3   3  848.12   37.00
   2  -3   3  814.62   36.40
  -3   3  -3 1206.68   53.69
  -3   3  -3 1221.88   53.59
   3  -3   3 1197.28   53.69
   3  -3   3 1199.78   53.49
   3  -3   3 1173.58   53.39
   3  -3   3 1235.38   53.49
   3  -3   3 1175.98   53.29
   4  -3   3  452.15   22.30
   4  -3   3  437.86   21.00
   4  -3   3  423.26   21.10
   4  -3   3  413.16   21.00
   4  -3   3  410.16   21.10
   4  -3   3  449.06   21.40
   5  -3   3  115.09    7.90
   5  -3   3  109.39    7.90
   5  -3   3  123.39    8.40
   5  -3   3  124.79    8.30
   5  -3   3  117.29    8.30
   5  -3   3  122.59    8.30
   6  -3   3  147.29   10.70
   6  -3   3  168.18   11.00
   6  -3   3  153.18   10.40
   6  -3   3  156.08   10.50
   6  -3   3  162.98   10.30
   6  -3   3  169.58   10.90
   7  -3   3   -0.60    2.80
   7  -3   3    4.40    2.40
   7  -3   3    0.70    2.10
   8  -3   3   -1.00    3.10
   8  -3   3   -0.70    2.30
   8  -3   3    1.40    3.10
   8   2  -3    3.50    3.60
   8   2  -3   10.10    3.60
  -8  -2   3   19.20    4.60
   7   2  -3    2.30    3.30
   7   2  -3   10.50    3.60
  -7  -2   3   10.50    3.60
   6   2  -3   -0.20    2.30
   6   2  -3    2.60    2.50
   6   2  -3    0.90    2.30
  -6  -2   3    3.50    2.90
  -6  -2   3    3.40    3.00
   5   2  -3   27.00    4.60
   5   2  -3   27.10    4.00
   5   2  -3   31.30    5.20
   5   2  -3   28.80    4.10
  -5  -2   3   32.90    4.50
  -5  -2   3   34.70    4.90
   4   2  -3    9.20    2.40
   4   2  -3    9.20    2.60
   4   2  -3    5.90    2.10
   4   2  -3    9.30    3.00
  -4  -2   3    7.10    2.40
  -4  -2   3    5.90    2.40
  -4  -2   3    7.50    2.50
   3   2  -3   45.40    4.00
   3   2  -3   44.20    3.90
   3   2  -3   40.90    4.40
  -3  -2   3   48.20    4.20
  -3  -2   3   46.80    4.10
  -3  -2   3   34.80    4.20
   2   2  -3   73.09    4.60
   2   2  -3   77.69    4.90
   2   2  -3   72.19    4.60
  -2  -2   3   72.29    4.80
  -2  -2   3   71.69    4.70
  -2  -2   3   70.29    5.00
   1   2  -3  390.26   17.70
   1   2  -3  402.06   17.70
   1   2  -3  391.36   17.80
  -1  -2   3  381.36   17.70
  -1  -2   3  362.86   17.70
  -1  -2   3  406.46   17.80
   0   2  -3 1927.61  119.89
   0  -2   3 1999.80  119.79
  -1   2  -3   17.50    2.10
  -1   2  -3   16.20    1.90
  -1   2  -3   15.10    1.40
   1  -2   3   16.80    1.80
   1  -2   3   17.20    1.40
   1  -2   3   18.20    1.90
  -2   2  -3  371.96   16.90
  -2   2  -3  374.16   17.10
   2  -2   3  348.57   16.80
   2  -2   3  370.86   17.20
   2  -2   3  356.76   16.90
   2  -2   3  361.06   16.80
   2  -2   3  367.16   17.40
  -3   2  -3   17.90    2.90
  -3   2  -3   15.10    2.90
   3  -2   3   12.90    2.70
   3  -2   3   17.00    2.80
   3  -2   3   16.00    3.10
   3  -2   3   21.70    3.00
   3  -2   3   19.20    2.60
  -4   2  -3   44.20    4.30
   4  -2   3   40.90    3.90
   4  -2   3   39.00    4.00
   4  -2   3   43.70    3.90
   4  -2   3   42.20    4.40
   4  -2   3   44.10    4.20
   4  -2   3   33.30    3.80
  -5   2  -3   30.70    4.40
   5  -2   3   30.20    4.60
   5  -2   3   26.70    3.90
   5  -2   3   26.70    4.40
   5  -2   3   22.90    3.90
   5  -2   3   31.20    3.70
  -6   2  -3   89.49    7.30
   6  -2   3   77.99    6.50
   6  -2   3   80.99    7.00
   6  -2   3   90.99    7.00
   6  -2   3   75.49    7.10
   6  -2   3   77.99    7.10
   6  -2   3   71.89    6.80
  -7   2  -3   36.10    5.60
   7  -2   3   32.00    5.40
   7  -2   3   33.00    5.50
   7  -2   3   39.90    4.80
   8  -2   3   11.40    4.10
   8  -2   3   19.10    4.40
   8  -2   3    9.40    4.20
   8   1  -3    1.80    3.10
   8   1  -3    3.20    3.40
  -8  -1   3    7.50    3.60
   7   1  -3   25.90    4.70
   7   1  -3   25.20    5.10
   7   1  -3   15.00    4.70
  -7  -1   3   22.30    4.50
   6   1  -3  245.88   14.90
   6   1  -3  224.48   13.60
   6   1  -3  231.28   13.50
  -6  -1   3  243.08   13.90
  -6  -1   3  229.68   14.00
   5   1  -3  164.88   11.50
   5   1  -3  208.08   11.40
   5   1  -3  192.88   12.20
   5   1  -3  192.68   11.00
  -5  -1   3  190.28   11.20
  -5  -1   3  185.78   11.40
   4   1  -3  238.18   13.70
   4   1  -3  241.68   12.60
   4   1  -3  226.48   13.50
   4   1  -3  270.97   14.30
  -4  -1   3  228.28   13.00
  -4  -1   3  251.07   12.90
   3   1  -3   56.29    4.60
   3   1  -3   52.99    5.00
   3   1  -3   55.29    4.20
   3   1  -3   55.19    5.00
  -3  -1   3   58.89    4.40
  -3  -1   3   53.69    4.70
   2   1  -3   23.60    3.10
   2   1  -3   24.10    2.70
   2   1  -3   22.30    2.60
   2   1  -3   23.50    2.30
  -2  -1   3   24.40    2.40
  -2  -1   3   22.00    2.50
  -2  -1   3   20.10    2.40
   1   1  -3  313.67   13.70
   1   1  -3  307.47   14.00
   1   1  -3  300.77   13.90
  -1  -1   3  288.77   13.90
  -1  -1   3  305.87   13.70
  -1  -1   3  283.97   13.90
   0   1  -3    0.80    0.90
   0   1  -3    0.10    0.50
   0   1  -3   -0.50    0.70
   0  -1   3    0.30    0.50
   0  -1   3   -0.20    0.90
   0  -1   3    0.50    0.70
  -1   1  -3  222.08   10.20
  -1   1  -3  209.78    9.80
   1  -1   3  215.98    9.70
   1  -1   3  199.48    9.40
   1  -1   3  198.48   10.10
   1  -1   3  214.58   10.20
   1  -1   3  201.98    9.40
  -2   1  -3  138.69    7.50
  -2   1  -3  131.59    7.00
   2  -1   3  134.79    7.00
   2  -1   3  122.99    6.80
   2  -1   3  136.19    7.40
   2  -1   3  132.29    6.80
  -3   1  -3   95.29    6.00
  -3   1  -3   94.29    6.50
   3  -1   3  102.29    5.90
   3  -1   3  101.89    6.70
   3  -1   3  103.89    6.10
   3  -1   3   97.19    6.30
   3  -1   3   93.89    6.20
  -4   1  -3  108.29    7.50
   4  -1   3  113.89    7.60
   4  -1   3  109.59    7.30
   4  -1   3  101.69    7.20
   4  -1   3  108.09    6.70
   4  -1   3  116.09    7.00
  -5   1  -3   13.80    3.20
   5  -1   3   15.50    2.80
   5  -1   3   12.00    3.00
   5  -1   3   14.40    3.20
   5  -1   3   12.00    3.20
  -6   1  -3   20.40    4.30
   6  -1   3   15.10    3.60
   6  -1   3   22.70    4.40
   6  -1   3   16.30    3.10
   6  -1   3   13.50    3.20
   6  -1   3   18.80    3.90
  -7   1  -3   19.40    4.70
   7  -1   3   21.60    3.60
   7  -1   3   22.60    4.40
   7  -1   3   23.10    4.80
  -8   1  -3   30.10    5.90
   8  -1   3   32.70    5.70
   8  -1   3   23.80    5.20
   8  -1   3   28.40    5.60
   8   0  -3    0.90    3.40
   8   0  -3    2.10    3.40
  -8   0   3    2.30    2.60
   7   0  -3   34.30    5.40
   7   0  -3   33.20    6.10
   7   0  -3   32.20    4.70
  -7   0   3   34.00    5.10
   6   0  -3   -1.60    1.90
   6   0  -3    1.10    2.70
   6   0  -3   -3.90    2.00
  -6   0   3    1.00    2.00
  -6   0   3   -2.40    1.80
   5   0  -3    9.00    3.10
   5   0  -3   11.10    3.40
   5   0  -3   13.70    3.30
   5   0  -3   13.30    2.60
  -5   0   3   14.20    3.40
   4   0  -3  124.79    8.70
   4   0  -3  131.39    8.90
   4   0  -3  133.99    7.70
  -4   0   3  138.29    7.90
  -4   0   3  133.29    8.50
   3   0  -3  715.73   31.00
   3   0  -3  704.53   31.70
   3   0  -3  700.93   32.10
   3   0  -3  642.84   31.80
  -3   0   3  640.34   31.60
  -3   0   3  714.13   31.10
   2   0  -3   17.70    2.70
   2   0  -3   25.50    3.00
   2   0  -3   23.90    2.90
   2   0  -3   23.00    2.10
  -2   0   3   26.10    2.30
  -2   0   3   23.30    2.90
   1   0  -3  102.59    5.30
   1   0  -3   95.19    4.80
   1   0  -3   96.59    5.30
  -1   0   3   94.89    5.30
  -1   0   3   99.79    5.40
  -1   0   3   97.69    4.80
   0   0  -3  173.98    8.00
   0   0  -3  170.28    8.10
   0   0  -3  177.58    7.70
   0   0   3  167.58    7.70
   0   0   3  174.98    8.10
   0   0   3  170.88    8.10
  -1   0  -3   34.50    2.90
  -1   0  -3   32.60    2.10
  -1   0  -3   35.10    2.20
   1   0   3   34.10    2.90
   1   0   3   33.70    2.10
   1   0   3   32.70    2.00
  -2   0  -3  547.35   28.30
  -2   0  -3  681.23   28.20
  -2   0  -3  633.84   29.00
   2   0   3  653.43   28.40
   2   0   3  647.34   29.10
   2   0   3  644.14   28.00
  -3   0  -3   27.30    3.70
  -3   0  -3   28.50    3.70
   3   0   3   28.90    2.90
   3   0   3   29.60    3.30
   3   0   3   26.60    2.70
   3   0   3   33.00    3.50
   3   0   3   36.00    4.30
  -4   0  -3  469.95   22.80
   4   0   3  475.85   21.80
   4   0   3  466.35   22.90
   4   0   3  420.26   22.40
   4   0   3  460.75   21.60
  -5   0  -3   -1.20    1.90
   5   0   3    6.50    2.30
   5   0   3    5.60    2.50
   5   0   3    1.00    2.20
   5   0   3    2.70    1.80
   5   0   3    4.40    2.30
  -6   0  -3   67.89    6.60
   6   0   3   80.89    6.20
   6   0   3   86.09    6.50
   6   0   3   79.59    7.20
   6   0   3   65.49    6.70
   6   0   3   83.89    7.20
  -7   0  -3   17.80    4.50
   7   0   3   23.10    3.90
   7   0   3   16.10    3.80
   7   0   3   18.20    4.60
  -8   0  -3   23.80    5.50
   8   0   3   23.60    5.00
   8   0   3   30.00    5.00
   8   0   3   23.00    4.80
   8  -1  -3   37.50    6.50
   8  -1  -3   45.40    6.70
  -8   1   3   42.80    5.70
   7  -1  -3   28.70    5.90
   7  -1  -3   34.60    4.70
   7  -1  -3   28.30    5.20
  -7   1   3   26.10    4.40
   6  -1  -3  628.04   34.40
   6  -1  -3  737.03   34.10
   6  -1  -3  716.23   32.80
  -6   1   3  708.83   33.10
  -6   1   3  674.93   34.00
   5  -1  -3  135.79   11.30
   5  -1  -3  152.58   10.00
   5  -1  -3  155.18   10.60
   5  -1  -3  165.28    9.20
  -5   1   3  163.08   10.20
  -5   1   3  154.78    9.20
   4  -1  -3    1.80    2.10
   4  -1  -3    3.00    2.30
   4  -1  -3    2.50    1.50
   4  -1  -3    6.40    2.60
  -4   1   3    0.50    1.80
  -4   1   3    3.30    1.60
   3  -1  -3  168.18   10.30
   3  -1  -3  187.88    9.10
   3  -1  -3  182.78   10.20
   3  -1  -3  180.28   10.40
  -3   1   3  187.28   10.50
  -3   1   3  170.08   10.10
  -3   1   3  189.18    9.30
   2  -1  -3   75.09    5.10
   2  -1  -3   77.09    4.00
   2  -1  -3   69.59    5.00
  -2   1   3   70.49    4.00
  -2   1   3   77.69    5.20
  -2   1   3   82.29    5.00
   1  -1  -3   13.50    1.10
   1  -1  -3   10.80    1.90
   1  -1  -3   11.80    1.70
  -1   1   3   12.80    1.80
  -1   1   3   13.20    1.80
  -1   1   3   11.40    1.10
   0  -1  -3    9.80    1.30
   0  -1  -3    8.40    1.00
   0  -1  -3    9.10    1.30
   0   1   3    7.30    1.20
   0   1   3    8.50    1.00
   0   1   3   10.00    1.30
   0   1   3    9.30    1.30
  -1  -1  -3   17.20    2.30
  -1  -1  -3   19.50    1.30
  -1  -1  -3   18.10    1.70
   1   1   3   19.00    2.40
   1   1   3   18.50    1.60
   1   1   3   17.50    1.20
  -2  -1  -3  861.11   41.50
  -2  -1  -3  904.01   42.10
   2   1   3 1065.39   41.70
   2   1   3  951.70   41.00
   2   1   3  941.61   42.20
   2   1   3  917.21   40.80
  -3  -1  -3   75.09    5.40
  -3  -1  -3   71.19    5.10
   3   1   3   72.49    5.40
   3   1   3   62.79    4.90
   3   1   3   68.29    4.30
   3   1   3   67.89    4.40
  -4  -1  -3  742.93   36.10
  -4  -1  -3  763.72   36.50
   4   1   3  812.92   35.20
   4   1   3  787.32   35.00
   4   1   3  755.02   36.50
   4   1   3  793.82   36.10
  -5  -1  -3   99.89    7.70
   5   1   3   82.69    7.20
   5   1   3   95.79    6.20
   5   1   3   86.19    7.10
   5   1   3   96.89    6.30
   5   1   3   98.99    8.60
  -6  -1  -3  108.89    8.90
   6   1   3  110.29   10.10
   6   1   3  123.79    7.70
   6   1   3  102.09    8.60
   6   1   3  121.99    7.90
  -7  -1  -3  173.68   12.60
   7   1   3  182.48   12.60
   7   1   3  181.68   11.20
   7   1   3  195.98   11.20
  -8  -1  -3  149.99   11.50
   8   1   3  145.39   11.40
   8   1   3  115.09    9.20
   8   1   3  146.29    9.40
   8  -2  -3    0.00    2.90
   8  -2  -3   -0.90    2.40
   8  -2  -3   -0.90    3.00
  -8   2   3    3.40    2.40
   7  -2  -3    7.30    3.90
   7  -2  -3    8.50    4.00
   7  -2  -3    9.90    2.80
  -7   2   3    6.40    2.60
   6  -2  -3  354.46   20.60
   6  -2  -3  368.56   20.30
   6  -2  -3  395.76   20.30
   6  -2  -3  362.96   18.50
  -6   2   3  348.07   19.80
  -6   2   3  367.56   18.70
   5  -2  -3   -0.10    2.30
   5  -2  -3    0.00    1.50
   5  -2  -3    8.20    2.90
   5  -2  -3    2.30    2.10
  -5   2   3    3.30    1.70
  -5   2   3    0.70    1.90
   4  -2  -3  133.39    8.90
   4  -2  -3  132.19    8.90
   4  -2  -3  125.19    7.30
   4  -2  -3  135.39    8.80
  -4   2   3  136.09    8.70
  -4   2   3  138.69    7.50
   3  -2  -3   -0.70    1.00
   3  -2  -3   -1.60    1.70
   3  -2  -3    0.70    2.10
  -3   2   3   -0.10    2.10
  -3   2   3   -0.70    1.90
  -3   2   3   -0.40    1.10
   2  -2  -3  161.08    8.70
   2  -2  -3  166.88    7.30
   2  -2  -3  148.89    8.70
  -2   2   3  174.48    7.40
  -2   2   3  139.09    8.60
  -2   2   3  162.08    8.80
   1  -2  -3   83.89    4.90
   1  -2  -3   80.69    4.60
  -1   2   3   74.99    3.60
  -1   2   3   79.69    4.80
  -1   2   3   79.39    3.70
  -1   2   3   78.99    4.60
   0  -2  -3  110.19    5.30
   0  -2  -3  102.89    5.50
   0  -2  -3  114.59    5.30
   0   2   3  107.19    5.40
   0   2   3  111.49    5.30
   0   2   3   96.19    5.40
  -1  -2  -3    0.40    0.90
  -1  -2  -3   -0.70    1.10
   1   2   3    0.40    0.80
   1   2   3    0.70    0.40
   1   2   3    0.30    1.50
  -2  -2  -3  337.37   16.40
  -2  -2  -3  304.97   15.60
   2   2   3  330.17   14.70
   2   2   3  338.37   14.60
   2   2   3  339.67   15.60
   2   2   3  342.07   17.20
  -3  -2  -3  157.18    9.50
  -3  -2  -3  183.98   10.40
   3   2   3  170.88    8.50
   3   2   3  177.98    9.60
   3   2   3  181.18   10.20
   3   2   3  169.28    8.40
  -4  -2  -3 1146.39   56.59
  -4  -2  -3 1294.37   57.39
   4   2   3 1166.98   56.49
   4   2   3 1351.06   55.49
   4   2   3 1307.47   55.39
   4   2   3 1274.17   57.39
  -5  -2  -3   35.80    5.10
  -5  -2  -3   33.90    5.00
   5   2   3   35.50    3.70
   5   2   3   37.10    3.60
   5   2   3   34.80    5.30
   5   2   3   42.90    5.40
  -6  -2  -3  622.84   32.20
   6   2   3  637.64   31.10
   6   2   3  622.34   31.70
   6   2   3  663.03   30.00
  -7  -2  -3    5.40    3.50
   7   2   3   15.00    4.20
   7   2   3   11.50    2.40
   7   2   3    3.20    2.50
  -8  -2  -3   10.60    3.60
   8   2   3    5.00    3.50
   8   2   3    5.50    3.10
   8   2   3   14.00    2.60
   8  -3  -3   92.29    9.10
   8  -3  -3  110.69    8.10
   8  -3  -3   89.79    9.70
   8  -3  -3   98.59    7.70
  -8   3   3  108.19    8.10
   7  -3  -3   14.90    5.10
   7  -3  -3    9.80    3.80
   7  -3  -3    6.30    2.40
  -7   3   3    9.20    2.50
   6  -3  -3  117.29    9.70
   6  -3  -3  119.39    7.70
   6  -3  -3  141.69    9.80
   6  -3  -3  109.59    9.00
   5  -3  -3    3.90    1.60
   5  -3  -3    5.50    2.70
   5  -3  -3    5.40    2.40
   5  -3  -3    7.30    3.00
   5  -3  -3    2.10    2.60
  -5   3   3    7.40    1.90
  -5   3   3    1.80    2.40
   4  -3  -3 1060.59   48.90
   4  -3  -3 1081.69   47.00
   4  -3  -3 1054.29   49.00
  -4   3   3 1021.50   49.00
  -4   3   3 1065.19   48.90
  -4   3   3 1101.79   47.10
   3  -3  -3    0.30    2.40
   3  -3  -3    2.30    1.70
   3  -3  -3    1.90    1.10
  -3   3   3    1.30    1.00
  -3   3   3   -0.10    2.10
  -3   3   3    3.60    2.20
   2  -3  -3  232.08   10.80
   2  -3  -3  188.48   10.30
  -2   3   3  200.68   10.50
  -2   3   3  180.08   10.30
   1  -3  -3  177.98    8.10
   1  -3  -3  182.38    9.00
   1  -3  -3  177.78    9.30
  -1   3   3  185.88    8.10
  -1   3   3  183.48    9.10
  -1   3   3  181.88    9.30
   0  -3  -3  170.48    7.80
   0  -3  -3  166.88    7.80
   0  -3  -3  158.08    7.90
   0   3   3  163.68    7.80
   0   3   3  152.08    7.70
   0   3   3  149.99    7.90
  -1  -3  -3  792.92   35.80
  -1  -3  -3  802.42   36.40
   1   3   3  819.02   36.40
   1   3   3  834.22   35.70
  -2  -3  -3   21.70    2.70
  -2  -3  -3   24.20    3.30
   2   3   3   21.40    1.20
   2   3   3   26.70    1.20
   2   3   3   28.10    2.70
   2   3   3   26.90    3.40
  -3  -3  -3   40.40    4.20
  -3  -3  -3   39.10    4.00
   3   3   3   47.70    2.80
   3   3   3   44.40    4.00
   3   3   3   43.60    4.60
   3   3   3   45.20    2.80
  -4  -3  -3   -2.70    1.90
  -4  -3  -3    1.40    1.70
   4   3   3    1.20    1.80
   4   3   3    1.60    1.20
   4   3   3    0.00    1.10
   4   3   3    3.20    2.40
  -5  -3  -3  315.37   18.50
  -5  -3  -3  344.17   19.30
   5   3   3  365.16   16.80
   5   3   3  350.16   16.80
   5   3   3  369.76   18.70
   5   3   3  336.67   19.10
  -6  -3  -3  857.81   43.30
   6   3   3  928.41   42.90
   6   3   3  866.41   40.40
   6   3   3  910.51   40.60
  -7  -3  -3   75.49    7.90
   7   3   3   73.59    5.60
   7   3   3   64.59    5.50
   7   3   3   67.59    7.30
  -8  -3  -3  144.09   11.80
   8   3   3  157.08    9.40
   8   3   3  173.68   12.20
   8   3   3  128.19    9.10
   8  -4  -3    2.10    3.80
   8  -4  -3   -2.50    3.00
   8  -4  -3    1.50    2.10
   8  -4  -3    2.40    2.20
   7  -4  -3   44.20    6.70
   7  -4  -3   38.40    4.30
   7  -4  -3   38.80    4.40
   7  -4  -3   42.90    7.00
   6  -4  -3  248.68   12.80
   6  -4  -3  240.38   15.00
   6  -4  -3  255.97   15.10
   6  -4  -3  227.48   12.60
   6  -4  -3  223.78   14.90
   5  -4  -3   69.49    6.50
   5  -4  -3   66.49    6.40
   5  -4  -3   64.69    6.00
   5  -4  -3   70.79    4.70
   5  -4  -3   66.59    6.50
   5  -4  -3   66.39    4.70
  -5   4   3   61.69    6.40
   4  -4  -3  922.51   38.50
   4  -4  -3  894.21   40.70
   4  -4  -3  890.41   38.50
   4  -4  -3  803.52   40.50
   4  -4  -3  936.41   41.10
  -4   4   3  797.72   40.30
  -4   4   3  833.02   40.60
   3  -4  -3  338.67   15.30
   3  -4  -3  351.26   15.20
   3  -4  -3  354.56   17.50
   3  -4  -3  340.67   17.20
  -3   4   3  335.07   17.30
  -3   4   3  322.17   17.20
   2  -4  -3  110.79    6.90
  -2   4   3  107.29    6.50
   1  -4  -3   -0.10    0.80
   1  -4  -3   -0.30    1.30
   1  -4  -3    0.70    0.90
   1  -4  -3    0.50    1.50
  -1   4   3    1.10    1.30
  -1   4   3    0.40    1.30
  -1   4   3   -0.60    0.60
   0  -4  -3  404.26   18.20
   0  -4  -3  414.66   18.30
   0  -4  -3  390.96   18.20
   0  -4  -3  406.96   18.40
   0   4   3  417.76   18.30
   0   4   3  373.36   18.30
  -1  -4  -3  682.63   29.60
  -1  -4  -3  693.73   29.80
  -1  -4  -3  671.13   31.20
  -1  -4  -3  705.63   30.70
   1   4   3  674.73   30.50
   1   4   3  690.73   31.20
  -2  -4  -3  103.49    6.20
  -2  -4  -3   93.19    6.80
   2   4   3   90.99    6.70
   2   4   3  109.19    6.10
  -3  -4  -3   18.00    3.60
  -3  -4  -3   21.80    3.40
   3   4   3   23.40    3.90
   3   4   3   22.80    1.60
   3   4   3   22.90    1.80
  -4  -4  -3    0.80    1.80
  -4  -4  -3    1.00    1.60
   4   4   3   -0.60    0.90
   4   4   3    2.10    1.90
   4   4   3   -0.70    2.20
   4   4   3    0.80    1.00
  -5  -4  -3  106.29    8.70
  -5  -4  -3   97.29    8.20
   5   4   3  110.39    8.80
   5   4   3  115.69    6.40
   5   4   3  109.89    6.50
   5   4   3  129.39    8.60
   6   4   3    3.10    2.60
   6   4   3    4.60    1.70
   6   4   3    1.00    1.60
  -7  -4  -3  295.17   19.10
   7   4   3  319.77   16.10
   7   4   3  325.77   18.80
  -8  -4  -3  280.47   18.60
   8   4   3  277.67   14.70
   8   4   3  290.77   18.10
   8  -5  -3   12.40    4.70
   8  -5  -3    9.40    4.50
   8  -5  -3   13.70    3.00
   8  -5  -3   14.50    3.00
   7  -5  -3    2.60    3.10
   7  -5  -3    0.60    2.90
   7  -5  -3   -1.20    1.40
   7  -5  -3   -1.90    1.50
   6  -5  -3  838.52   41.90
   6  -5  -3  922.21   39.20
   6  -5  -3  797.32   41.90
   6  -5  -3  907.61   39.30
  -6   5   3  830.42   42.10
   5  -5  -3   10.70    2.00
   5  -5  -3   12.70    3.10
   5  -5  -3   13.60    2.10
   5  -5  -3   10.10    2.90
   5  -5  -3    8.20    3.40
  -5   5   3   11.60    3.50
   4  -5  -3    0.20    2.20
   4  -5  -3   -0.90    1.70
   4  -5  -3    0.10    1.70
   4  -5  -3   -1.00    0.80
   4  -5  -3    0.70    1.00
  -4   5   3    1.10    2.00
   3  -5  -3   80.59    3.90
   3  -5  -3   81.39    5.90
   3  -5  -3   71.89    4.00
   3  -5  -3   74.29    6.10
   2  -5  -3   18.70    3.40
   2  -5  -3   26.00    1.60
   2  -5  -3   25.10    3.00
   2  -5  -3   27.00    3.60
  -2   5   3   21.50    3.10
  -2   5   3   23.80    1.50
   1  -5  -3    1.00    1.50
   1  -5  -3    0.40    1.20
   1  -5  -3    1.50    1.60
   1  -5  -3    1.10    1.00
  -1   5   3    1.10    1.40
  -1   5   3    2.50    1.00
   0  -5  -3  163.98    8.10
   0  -5  -3  167.28    8.20
   0  -5  -3  159.88    8.20
   0  -5  -3  156.98    8.40
   0   5   3  166.68    8.30
   0   5   3  156.78    8.40
  -1  -5  -3 1911.11   83.69
   1   5   3 1907.41   82.19
   1   5   3 1904.61   83.59
  -2  -5  -3  704.53   32.50
  -2  -5  -3  696.53   31.70
  -2  -5  -3  640.54   29.80
   2   5   3  704.33   32.30
   2   5   3  725.03   31.50
  -3  -5  -3   42.50    4.20
  -3  -5  -3   43.30    4.90
   3   5   3   45.30    4.40
   3   5   3   41.50    3.90
   3   5   3   38.50    2.20
  -4  -5  -3    6.90    3.30
  -4  -5  -3    8.90    3.00
   4   5   3   10.00    1.40
   4   5   3   11.00    2.80
   4   5   3    9.00    1.50
   4   5   3    5.80    3.00
  -5  -5  -3   63.89    6.70
  -5  -5  -3   78.09    7.80
   5   5   3   82.59    5.00
   5   5   3   87.19    7.10
   5   5   3   82.99    4.80
  -6  -5  -3    6.50    3.40
   6   5   3    6.30    3.20
   6   5   3    6.30    1.80
  -7  -5  -3  147.49   12.20
   7   5   3  165.78    8.90
   7   5   3  165.48   12.00
   7   5   3  159.38    9.10
   8   5   3   14.50    2.60
   8  -6  -3   15.00    4.90
   8  -6  -3   18.70    3.10
   8  -6  -3   15.00    3.30
   8  -6  -3   13.00    4.70
   7  -6  -3  104.09    9.60
   7  -6  -3   92.19    9.20
   7  -6  -3   99.79    6.70
   6  -6  -3  502.95   26.40
   6  -6  -3  527.95   23.20
   6  -6  -3  482.25   23.20
  -6   6   3  453.45   26.10
   5  -6  -3  243.68   14.40
   5  -6  -3  257.27   11.60
   5  -6  -3  249.88   14.10
   5  -6  -3  233.18   11.60
   5  -6  -3  227.28   14.30
  -5   6   3  190.08   13.50
   4  -6  -3   19.20    3.60
   4  -6  -3   22.10    2.10
   4  -6  -3   21.60    1.90
   4  -6  -3   18.70    3.60
   4  -6  -3   26.90    4.40
  -4   6   3   16.40    3.70
   3  -6  -3    0.50    1.80
   3  -6  -3    1.70    2.10
   3  -6  -3    2.60    0.80
   3  -6  -3    2.90    2.20
   3  -6  -3    1.60    0.70
  -3   6   3    1.40    2.00
   2  -6  -3  114.79    7.50
   2  -6  -3  116.69    7.00
   2  -6  -3  109.09    7.20
   2  -6  -3  116.19    5.70
  -2   6   3  117.19    5.50
  -2   6   3  109.19    7.20
   1  -6  -3  926.41   39.60
   1  -6  -3  839.92   38.60
   1  -6  -3  871.91   39.50
   1  -6  -3  923.81   39.20
  -1   6   3  829.22   38.40
  -1   6   3  871.81   39.30
   0  -6  -3 1948.31   86.19
   0  -6  -3 2040.80   86.39
   0  -6  -3 1981.60   86.69
   0   6   3 2011.60   86.39
   0   6   3 1944.41   86.49
  -1  -6  -3    4.00    1.00
  -1  -6  -3    4.10    1.80
  -1  -6  -3    3.80    2.20
   1   6   3    5.20    2.20
   1   6   3    4.40    1.70
   1   6   3    3.10    1.20
  -2  -6  -3    0.90    0.70
  -2  -6  -3    2.40    1.90
  -2  -6  -3   -0.30    1.50
   2   6   3   -0.30    0.60
   2   6   3    1.40    1.70
  -3  -6  -3   35.80    4.20
  -3  -6  -3   43.80    2.50
  -3  -6  -3   43.00    5.50
   3   6   3   52.49    5.10
   3   6   3   43.90    4.20
   3   6   3   46.80    2.40
  -4  -6  -3    4.50    3.00
  -4  -6  -3    0.20    2.30
   4   6   3    1.40    0.80
   4   6   3    1.50    0.90
   4   6   3    5.70    2.60
   4   6   3    2.20    1.70
  -5  -6  -3   92.99    8.60
   5   6   3   90.39    7.50
   5   6   3   90.19    5.30
   5   6   3   94.69    5.00
  -6  -6  -3  400.96   23.60
   6   6   3  424.16   22.50
   6   6   3  416.76   19.40
   6   6   3  410.66   19.00
  -7  -6  -3   52.99    7.80
   7   6   3   63.69    4.10
   7   6   3   47.20    7.00
   8  -7  -3   64.29    5.20
   8  -7  -3   65.99    8.10
   8  -7  -3   57.59    8.50
   8  -7  -3   64.39    5.20
   7  -7  -3   98.19    6.20
   7  -7  -3   84.59    9.00
   7  -7  -3   91.19    6.20
   7  -7  -3   85.79    9.00
   6  -7  -3   86.79    8.80
   6  -7  -3  122.99    6.50
   6  -7  -3  104.89    7.20
  -6   7   3   95.29    9.00
   5  -7  -3   49.70    3.60
   5  -7  -3   53.69    6.20
   5  -7  -3   52.39    5.50
   5  -7  -3   47.20    5.40
   5  -7  -3   48.90    3.40
  -5   7   3   33.60    5.50
   4  -7  -3    1.90    2.40
   4  -7  -3    0.50    1.50
   4  -7  -3    0.50    1.00
   4  -7  -3    0.90    0.80
   4  -7  -3   -1.30    1.80
  -4   7   3    2.40    2.20
   3  -7  -3    0.80    0.80
   3  -7  -3   -0.50    1.90
   3  -7  -3   -2.20    1.30
   3  -7  -3    0.20    0.70
   3  -7  -3    0.30    1.50
  -3   7   3   -0.90    1.70
   2  -7  -3  168.68    9.20
   2  -7  -3  165.98    8.00
   2  -7  -3  153.28    9.60
   2  -7  -3  161.78    9.70
  -2   7   3  161.28    7.80
   1  -7  -3 1440.66   62.69
   1  -7  -3 1471.65   62.19
   1  -7  -3 1417.56   61.79
  -1   7   3 1350.26   62.29
  -1   7   3 1375.06   61.49
   0  -7  -3  284.07   14.10
   0  -7  -3  291.97   14.70
   0  -7  -3  309.07   14.40
   0   7   3  295.07   14.40
   0   7   3  296.07   14.50
   0   7   3  293.77   14.40
  -1  -7  -3  222.48   10.50
  -1  -7  -3  216.48   12.20
  -1  -7  -3  224.58   11.60
   1   7   3  215.08   10.80
   1   7   3  235.78   11.50
   1   7   3  228.88   12.10
  -2  -7  -3   36.80    2.30
  -2  -7  -3   38.90    4.60
  -2  -7  -3   31.60    3.60
   2   7   3   40.00    4.40
   2   7   3   35.00    2.40
   2   7   3   41.20    3.50
  -3  -7  -3  134.59    9.60
  -3  -7  -3  137.09    6.60
  -3  -7  -3  140.29    8.90
   3   7   3  139.29    6.50
   3   7   3  129.19    9.00
   3   7   3  148.69    8.70
  -4  -7  -3   20.70    4.50
  -4  -7  -3   13.40    3.60
   4   7   3   14.60    1.40
   4   7   3   15.80    3.40
   4   7   3   13.00    3.60
  -5  -7  -3    3.20    3.80
   5   7   3    1.30    0.80
   5   7   3   -1.60    2.00
   5   7   3   -1.00    0.90
  -6  -7  -3  238.98   16.30
   6   7   3  236.28   14.80
   6   7   3  238.48   11.60
   6   7   3  244.68   11.40
  -7  -7  -3   82.49    9.30
   7   7   3   85.29    5.10
   7   7   3   83.69    8.20
   7   7   3   94.49    5.00
   8  -8  -3   43.30    7.30
   8  -8  -3   26.90    6.50
   8  -8  -3   37.10    4.00
   8  -8  -3   36.10    3.90
   7  -8  -3   22.30    3.00
   7  -8  -3   10.40    4.20
   7  -8  -3   27.30    3.00
   7  -8  -3   25.50    5.80
  -7   8   3   21.20    5.30
   6  -8  -3  192.38    9.50
   6  -8  -3  172.38    9.50
   6  -8  -3  183.08   14.80
   5  -8  -3   92.59    7.50
   5  -8  -3   88.29    5.00
   5  -8  -3   87.49    8.90
   5  -8  -3   91.89    8.20
   5  -8  -3   90.29    5.30
  -5   8   3   89.89    7.60
   4  -8  -3   -1.60    0.70
   4  -8  -3   -2.80    2.20
   4  -8  -3    1.90    1.00
   4  -8  -3    0.20    2.40
  -4   8   3    0.30    2.10
   3  -8  -3  169.88    8.00
   3  -8  -3  151.88   10.20
   3  -8  -3  166.38    9.60
   3  -8  -3  169.68   10.40
  -3   8   3  155.58    9.90
  -3   8   3  159.18    7.90
   2  -8  -3 1326.27   58.89
   2  -8  -3 1323.57   59.19
   2  -8  -3 1367.86   58.29
   2  -8  -3 1314.07   57.19
  -2   8   3 1283.87   58.59
  -2   8   3 1235.58   56.89
   1  -8  -3   19.10    3.20
   1  -8  -3   21.90    2.90
   1  -8  -3   22.50    2.50
   1  -8  -3   17.70    3.00
  -1   8   3   24.40    2.50
  -1   8   3   16.50    2.70
  -1   8   3   21.50    3.20
   0  -8  -3   90.19    5.50
   0  -8  -3   93.09    5.70
   0  -8  -3   93.19    6.20
   0   8   3   94.29    5.90
   0   8   3   88.39    5.90
   0   8   3   87.89    5.80
  -1  -8  -3  253.17   13.40
  -1  -8  -3  262.57   12.40
   1   8   3  254.57   13.80
   1   8   3  255.77   12.70
   1   8   3  289.07   13.50
  -2  -8  -3   12.90    1.50
  -2  -8  -3   13.90    2.90
  -2  -8  -3   14.20    3.30
   2   8   3   13.90    1.70
   2   8   3    8.70    2.60
   2   8   3   16.70    2.70
  -3  -8  -3    1.80    2.50
  -3  -8  -3    0.70    0.80
   3   8   3    0.20    0.60
   3   8   3    1.00    1.50
   3   8   3   -2.40    1.80
  -4  -8  -3    7.10    3.00
  -4  -8  -3    1.10    3.10
  -4  -8  -3    8.00    1.20
   4   8   3    9.60    1.20
   4   8   3   14.30    3.20
  -5  -8  -3   68.99    7.90
   5   8   3   73.89    4.10
   5   8   3   79.49    4.00
   5   8   3   68.39    7.70
  -6  -8  -3  176.08   13.70
   6   8   3  175.98    8.50
   6   8   3  186.78   12.30
   6   8   3  175.48    8.30
  -7  -8  -3   15.50    5.10
   7   8   3    8.10    3.70
   7   8   3   15.30    1.30
   8  -9  -3  146.89    8.90
   8  -9  -3  143.89    8.40
   8  -9  -3  133.39   12.00
   8  -9  -3  166.58   13.10
   7  -9  -3   55.19    4.60
   7  -9  -3   47.30    3.70
   7  -9  -3   34.30    7.00
  -7   9   3   36.90    6.60
   6  -9  -3   79.99    5.20
   6  -9  -3   83.19    5.00
   6  -9  -3  102.39    9.10
  -6   9   3   74.19    8.00
   5  -9  -3   50.99    3.60
   5  -9  -3   51.89    3.40
   5  -9  -3   43.60    6.60
  -5   9   3   40.40    5.90
   4  -9  -3  147.49    9.40
   4  -9  -3  140.29    7.30
   4  -9  -3  152.18   10.40
   4  -9  -3  142.69    7.10
   4  -9  -3  136.99    9.90
  -4   9   3  128.79    9.60
   3  -9  -3  488.15   24.20
   3  -9  -3  482.55   23.20
   3  -9  -3  478.75   23.90
   3  -9  -3  493.35   21.50
  -3   9   3  440.86   23.40
  -3   9   3  451.85   21.30
   2  -9  -3   36.00    3.40
   2  -9  -3   38.60    4.50
   2  -9  -3   42.40    4.30
   2  -9  -3   37.50    3.20
  -2   9   3   32.00    3.90
  -2   9   3   35.30    2.80
   1  -9  -3 1208.68   53.79
   1  -9  -3 1318.27   54.19
   1  -9  -3 1222.48   54.29
   1  -9  -3 1188.28   54.39
  -1   9   3 1199.78   54.49
  -1   9   3 1127.19   53.99
  -1   9   3 1203.58   54.19
   0  -9  -3  168.18    9.80
   0  -9  -3  167.88    9.60
   0  -9  -3  180.68    9.50
   0   9   3  159.48    9.30
   0   9   3  166.48    9.30
   0   9   3  165.18    9.30
  -1  -9  -3  104.99    7.70
  -1  -9  -3  118.49    7.30
  -1  -9  -3  110.09    6.10
   1   9   3  109.39    6.50
   1   9   3  116.49    7.60
   1   9   3  113.49    7.00
  -2  -9  -3   -1.30    1.50
  -2  -9  -3    1.80    1.80
  -2  -9  -3    0.10    0.90
   2   9   3    1.10    0.90
   2   9   3    0.50    1.30
   2   9   3   -0.90    2.00
  -3  -9  -3   18.30    3.80
  -3  -9  -3   20.40    2.00
  -3  -9  -3   19.80    4.10
   3   9   3   23.70    4.50
   3   9   3   22.40    2.00
   3   9   3   19.30    3.50
  -4  -9  -3  587.34   31.80
  -4  -9  -3  596.44   27.20
   4   9   3  611.54   27.20
   4   9   3  695.73   30.60
  -5  -9  -3   11.00    4.50
   5   9   3    4.70    3.00
   5   9   3    4.60    0.70
  -6  -9  -3   92.79    9.50
   6   9   3  100.89    8.50
  -7  -9  -3   49.00    7.90
   8 -10  -3   27.30    3.10
   8 -10  -3   35.70    7.80
   7 -10  -3   77.59    8.90
   7 -10  -3   82.39    4.90
  -7  10   3   63.19    7.80
   6 -10  -3   48.70    3.50
   6 -10  -3   56.09    3.80
   6 -10  -3   42.70    7.20
  -6  10   3   42.20    6.90
   5 -10  -3   76.09    7.50
   5 -10  -3   80.19    4.60
   5 -10  -3   75.39    4.70
  -5  10   3   67.89    7.30
   4 -10  -3   59.69    6.90
   4 -10  -3   77.79    4.50
   4 -10  -3   77.79    6.30
   4 -10  -3   74.99    4.50
   4 -10  -3   70.49    6.80
  -4  10   3   66.89    6.60
   3 -10  -3   18.20    2.30
   3 -10  -3   16.30    3.70
   3 -10  -3   16.20    3.50
  -3  10   3   12.60    3.20
  -3  10   3   15.00    2.00
   2 -10  -3    7.90    1.90
   2 -10  -3    3.30    2.40
   2 -10  -3    7.60    2.20
   2 -10  -3    7.90    2.60
  -2  10   3    8.20    2.40
  -2  10   3    7.30    1.60
   1 -10  -3   33.50    3.60
   1 -10  -3   32.80    3.40
   1 -10  -3   29.20    3.50
  -1  10   3   31.40    3.00
  -1  10   3   34.50    5.00
  -1  10   3   37.80    3.90
   0 -10  -3  118.69    7.80
   0 -10  -3  118.99    7.20
   0 -10  -3  107.39    6.60
   0  10   3  101.89    6.90
   0  10   3  111.89    7.10
   0  10   3  109.89    7.10
  -1 -10  -3  174.38    9.00
  -1 -10  -3  190.68   10.40
  -1 -10  -3  176.38   11.00
   1  10   3  171.68    9.50
   1  10   3  172.28   10.00
   1  10   3  180.28   10.60
  -2 -10  -3   66.09    6.40
  -2 -10  -3   61.79    3.90
  -2 -10  -3   60.19    5.50
   2  10   3   62.19    6.80
   2  10   3   68.19    5.40
   2  10   3   57.59    4.20
  -3 -10  -3  416.26   25.30
  -3 -10  -3  482.15   21.80
  -3 -10  -3  498.55   25.70
   3  10   3  558.14   24.40
   3  10   3  465.55   21.80
  -4 -10  -3  152.58    7.30
  -4 -10  -3  144.29   11.70
   4  10   3  156.18    7.30
  -5 -10  -3    3.50    3.50
   5  10   3   -2.80    2.20
  -6 -10  -3    3.40    3.30
   6  10   3    1.00    2.70
   8 -11  -3    5.20    3.60
   8 -11  -3    6.50    4.70
   8 -11  -3    0.20    1.40
  -8  11   3    3.50    3.30
   7 -11  -3  117.19   10.70
   7 -11  -3   98.69    5.70
   7 -11  -3  102.79    5.90
  -7  11   3   98.99    9.60
   6 -11  -3    9.60    1.70
   6 -11  -3   14.30    2.00
   6 -11  -3    7.60    3.90
  -6  11   3   11.80    4.30
   5 -11  -3  359.26   16.30
   5 -11  -3  374.36   16.20
   5 -11  -3  300.97   21.20
  -5  11   3  304.97   20.90
   4 -11  -3   31.20    5.50
   4 -11  -3   40.00    3.20
  -4  11   3   37.10    5.40
  -4  11   3   40.50    3.10
   3 -11  -3  143.39    9.00
   3 -11  -3  148.59    9.80
   3 -11  -3  152.38    7.90
   3 -11  -3  126.19    9.60
  -3  11   3  141.99    7.50
  -3  11   3  119.19    9.20
   2 -11  -3    3.00    2.20
   2 -11  -3    4.60    2.40
   2 -11  -3    6.90    2.10
   2 -11  -3    7.10    2.60
  -2  11   3    5.30    2.40
  -2  11   3    5.90    1.60
   1 -11  -3  107.89    6.90
   1 -11  -3  103.59    6.90
   1 -11  -3  103.19    6.80
  -1  11   3   94.49    7.10
  -1  11   3   90.59    6.80
  -1  11   3   88.69    6.20
   0 -11  -3  106.79    6.70
   0 -11  -3  107.59    7.60
   0  11   3  101.69    7.10
   0  11   3  113.19    7.20
   0  11   3  105.79    7.20
  -1 -11  -3    3.70    2.70
  -1 -11  -3    5.80    1.60
  -1 -11  -3    7.80    2.60
   1  11   3    5.10    1.80
   1  11   3    6.10    2.40
   1  11   3    2.30    1.70
  -2 -11  -3  153.98    8.10
  -2 -11  -3  141.29   10.70
  -2 -11  -3  155.68   10.00
   2  11   3  164.78    8.70
   2  11   3  170.98    9.80
   2  11   3  154.58   10.20
  -3 -11  -3    3.50    1.40
  -3 -11  -3    2.00    3.40
   3  11   3    3.60    2.20
   3  11   3    5.80    1.40
  -4 -11  -3    9.20    4.20
  -4 -11  -3   13.80    1.60
   4  11   3   17.00    3.80
   4  11   3   18.00    1.60
  -5 -11  -3  352.86   22.20
   5  11   3  382.16   20.50
  -6 -11  -3    5.50    4.00
   6  11   3    4.40    2.90
   7 -12  -3    2.70    3.80
   7 -12  -3    7.90    1.50
   7 -12  -3   12.40    1.70
  -7  12   3    4.00    3.60
   6 -12  -3    2.00    1.20
   6 -12  -3    3.80    1.40
   6 -12  -3    1.90    3.50
  -6  12   3    1.90    3.00
   5 -12  -3  143.39    7.60
   5 -12  -3  137.09    7.30
   5 -12  -3  120.59   10.50
  -5  12   3  135.09   10.60
   4 -12  -3   95.19    8.90
   4 -12  -3  110.69    6.20
  -4  12   3   88.19    7.90
  -4  12   3  101.19    5.90
   3 -12  -3  201.28   12.50
   3 -12  -3  192.18   12.90
   3 -12  -3  220.88   12.10
   3 -12  -3  214.68   10.70
  -3  12   3  190.38   10.20
  -3  12   3  178.58   12.00
   2 -12  -3  280.17   15.20
   2 -12  -3  282.17   14.70
   2 -12  -3  278.57   15.70
   2 -12  -3  277.97   14.20
  -2  12   3  257.27   13.50
  -2  12   3  258.47   15.10
   1 -12  -3  389.26   19.70
   1 -12  -3  384.56   19.70
   1 -12  -3  425.46   19.90
  -1  12   3  362.06   19.80
  -1  12   3  402.06   19.20
  -1  12   3  386.86   20.30
   0 -12  -3   11.30    2.40
   0 -12  -3    6.80    2.40
   0 -12  -3   12.60    3.20
   0  12   3    6.50    2.50
   0  12   3   13.70    2.90
   0  12   3   15.30    2.90
  -1 -12  -3   21.90    4.50
  -1 -12  -3   24.20    3.80
  -1 -12  -3   23.40    2.70
   1  12   3   17.20    3.10
   1  12   3   16.30    3.70
   1  12   3   23.70    3.70
  -2 -12  -3   45.60    6.10
   2  12   3   38.30    3.70
   2  12   3   40.40    6.10
   2  12   3   42.20    4.70
  -3 -12  -3   26.00    2.70
   3  12   3   28.10    4.50
   3  12   3   33.50    2.90
  -4 -12  -3   18.20    5.00
  -4 -12  -3   17.70    1.80
   4  12   3   14.30    3.90
   4  12   3   18.00    1.60
  -5 -12  -3    8.20    4.20
   5  12   3    4.50    3.00
  -6 -12  -3   34.00    6.90
   6  12   3   23.80    5.20
   7 -13  -3  196.98    9.80
   7 -13  -3  217.88   16.50
   7 -13  -3  212.38   10.00
  -7  13   3  227.58   15.50
   6 -13  -3   17.20    2.20
   6 -13  -3   13.00    2.00
   6 -13  -3   10.30    4.70
  -6  13   3   16.70    4.60
   5 -13  -3   70.89    4.70
   5 -13  -3   72.79    4.80
   5 -13  -3   65.09    8.00
  -5  13   3   75.19    7.70
   4 -13  -3   27.00    3.00
  -4  13   3   22.70    2.70
   3 -13  -3   13.40    2.70
   3 -13  -3   13.30    4.00
  -3  13   3   12.50    3.60
  -3  13   3   20.90    2.80
   2 -13  -3    4.20    2.30
   2 -13  -3    5.20    2.60
   2 -13  -3    4.20    2.70
  -2  13   3    7.20    2.90
  -2  13   3    7.90    2.10
   1 -13  -3   31.30    4.10
   1 -13  -3   26.40    4.50
   1 -13  -3   23.20    4.00
  -1  13   3   28.30    4.20
  -1  13   3   32.80    4.60
  -1  13   3   29.40    4.00
   0 -13  -3  339.07   17.90
   0 -13  -3  312.67   16.30
   0  13   3  330.27   17.20
   0  13   3  314.27   17.00
   0  13   3  324.67   17.20
  -1 -13  -3   -0.20    1.30
  -1 -13  -3    2.10    2.70
   1  13   3    1.20    2.20
   1  13   3    3.10    2.10
  -2 -13  -3   35.80    5.90
  -2 -13  -3   40.20    3.50
   2  13   3   40.10    3.80
  -3 -13  -3  124.69    7.20
  -3 -13  -3  147.79   11.00
   3  13   3  131.19    7.40
   3  13   3  136.99    9.30
  -4 -13  -3  108.69    5.70
  -4 -13  -3  102.79   10.00
   4  13   3  116.99    8.60
   4  13   3  107.59    5.60
  -5 -13  -3    4.70    3.90
   5  13   3    4.40    2.90
   7 -14  -3   -1.70    3.80
   6 -14  -3   82.09    4.90
   6 -14  -3   78.59    5.00
   6 -14  -3   79.89    8.70
  -6  14   3   83.79    8.60
   5 -14  -3    3.40    3.60
   5 -14  -3    6.20    1.70
  -5  14   3   10.80    3.70
   4 -14  -3   79.59    8.20
   4 -14  -3   71.09    5.20
  -4  14   3   65.69    7.10
  -4  14   3   65.59    4.90
   3 -14  -3  274.97   16.10
  -3  14   3  238.38   12.80
   2 -14  -3  190.78   10.90
   2 -14  -3  168.78   11.70
   2 -14  -3  187.48   11.30
  -2  14   3  174.18   11.40
  -2  14   3  156.38    9.70
   1 -14  -3    2.00    2.20
  -1  14   3   -0.40    2.10
  -1  14   3    0.40    2.20
  -1  14   3    0.80    1.70
   0 -14  -3    0.80    1.40
   0 -14  -3    5.10    3.30
   0  14   3    3.80    2.20
   0  14   3    4.50    2.20
   0  14   3    2.90    2.30
  -1 -14  -3   61.59    7.10
  -1 -14  -3   71.59    5.10
   1  14   3   70.19    6.90
   1  14   3   72.89    5.90
  -2 -14  -3    1.10    1.40
  -2 -14  -3   -3.30    2.70
   2  14   3    0.60    1.60
   2  14   3    2.40    2.60
  -3 -14  -3   25.00    5.50
   3  14   3   24.80    2.80
   3  14   3   16.70    4.00
  -4 -14  -3    5.80    4.50
  -4 -14  -3    1.90    1.20
   4  14   3    2.70    2.70
   5  14   3  161.48   13.00
   6 -15  -3    8.30    1.60
   6 -15  -3    7.00    4.60
   6 -15  -3    8.20    1.70
  -6  15   3   11.00    3.50
   5 -15  -3   35.20    6.70
   5 -15  -3   49.00    3.80
   5 -15  -3   35.70    3.60
  -5  15   3   40.50    6.50
   4 -15  -3    1.20    3.20
   4 -15  -3    0.50    2.70
  -4  15   3   -1.10    2.60
  -4  15   3    0.00    1.40
   3 -15  -3   70.09    5.60
  -3  15   3   52.79    6.40
  -3  15   3   63.69    5.10
   2 -15  -3  197.18   11.50
   2 -15  -3  169.48   12.30
  -2  15   3  192.28   12.30
  -2  15   3  174.68   10.30
   1 -15  -3   97.79    7.50
   1 -15  -3  106.39    8.40
   1 -15  -3  106.59    8.10
  -1  15   3   93.39    8.00
  -1  15   3   92.89    7.10
  -1  15   3  109.09    8.00
   0 -15  -3   23.60    4.60
   0 -15  -3   21.40    3.50
   0  15   3   20.00    4.00
   0  15   3   21.10    4.00
   0  15   3   13.30    3.40
  -1 -15  -3  100.49    6.50
  -1 -15  -3   98.79    8.80
   1  15   3   95.09    7.70
   1  15   3   91.99    7.30
  -2 -15  -3    5.10    3.70
  -2 -15  -3    5.40    1.90
   2  15   3    0.40    2.40
   2  15   3    7.60    2.30
  -3 -15  -3  206.08   15.10
  -3 -15  -3  203.48   11.00
   3  15   3  223.28   13.60
   3  15   3  219.98   11.40
  -4 -15  -3   45.80    3.00
  -4 -15  -3   32.70    3.00
  -4 -15  -3   35.00    6.60
   4  15   3   55.19    6.10
   6 -16  -3    4.20    1.40
   6 -16  -3    7.10    4.50
  -6  16   3    8.70    4.20
   5 -16  -3   15.00    2.60
   5 -16  -3   19.30    5.30
   5 -16  -3   16.50    2.70
  -5  16   3   20.00    4.60
   4 -16  -3    1.10    3.50
   4 -16  -3    1.80    1.90
  -4  16   3    1.70    1.80
  -4  16   3    1.70    2.90
   3 -16  -3   88.59    8.70
   3 -16  -3   96.29    7.10
  -3  16   3   78.79    7.90
  -3  16   3   78.39    6.00
   2 -16  -3   19.30    3.90
   2 -16  -3   11.70    4.10
  -2  16   3   14.60    3.80
   1 -16  -3   22.70    4.80
   1 -16  -3   22.30    4.50
   1 -16  -3   19.80    4.00
  -1  16   3   27.00    4.90
  -1  16   3   16.90    4.00
  -1  16   3   18.30    3.40
   0 -16  -3    3.40    1.80
   0 -16  -3    3.40    2.60
   0  16   3    1.20    2.60
   0  16   3   -0.90    2.30
  -1 -16  -3    2.70    1.80
  -1 -16  -3   -3.90    2.50
   1  16   3    0.00    2.20
   1  16   3   -2.70    1.70
  -2 -16  -3   44.40    7.20
  -2 -16  -3   48.00    4.30
   2  16   3   58.39    6.20
   2  16   3   56.89    5.00
  -3 -16  -3   99.49    6.90
  -3 -16  -3  113.29   10.60
   3  16   3  120.79    7.30
   3  16   3  126.59    9.50
  -4 -16  -3   28.90    6.30
  -4 -16  -3   23.40    2.40
   4  16   3   30.90    5.50
   5 -17  -3   37.90    7.40
   5 -17  -3   43.30    3.90
  -5  17   3   35.80    6.60
   4 -17  -3  205.78   14.70
   4 -17  -3  219.48   11.50
  -4  17   3  168.88   10.50
  -4  17   3  175.88   13.30
   3 -17  -3   52.49    5.40
   3 -17  -3   48.80    7.50
  -3  17   3   32.90    5.90
  -3  17   3   41.60    4.30
   2 -17  -3   52.29    5.90
   2 -17  -3   45.00    6.90
  -2  17   3   37.90    4.60
  -2  17   3   41.80    6.40
   1 -17  -3    9.80    3.50
   1 -17  -3    8.20    3.80
  -1  17   3    4.60    2.70
  -1  17   3   11.30    4.00
   0 -17  -3    0.50    3.00
   0 -17  -3    4.60    2.20
   0  17   3    1.00    2.30
   0  17   3    1.00    2.50
  -1 -17  -3   10.90    4.20
  -1 -17  -3   16.00    2.90
   1  17   3    5.80    2.80
   1  17   3    8.30    2.80
  -2 -17  -3   -0.30    3.00
  -2 -17  -3   11.20    2.50
   2  17   3   14.90    3.30
   2  17   3   12.20    3.60
  -3 -17  -3  213.58   15.10
  -3 -17  -3  190.58   12.50
   3  17   3  177.58   14.30
   5 -18  -3  105.79    7.00
   5 -18  -3  115.49   11.20
  -5  18   3   87.39    9.30
   4 -18  -3   91.49    6.90
   4 -18  -3   76.19    9.10
  -4  18   3   76.89    6.40
  -4  18   3   82.79    8.50
   3 -18  -3  144.59    9.40
   3 -18  -3  131.79   11.00
  -3  18   3  105.39    9.70
  -3  18   3  101.09    7.90
   2 -18  -3    2.70    2.80
   2 -18  -3    3.60    3.20
  -2  18   3    0.80    2.50
   1 -18  -3   21.60    5.60
   1 -18  -3   17.80    4.60
  -1  18   3   14.40    3.70
   0 -18  -3    0.10    2.80
   0 -18  -3    2.00    3.80
   0  18   3    1.10    2.60
   0  18   3    0.70    2.40
  -1 -18  -3  185.58   10.80
  -1 -18  -3  190.18   13.70
   1  18   3  175.28   11.80
   1  18   3  185.88   12.60
  -2 -18  -3   14.90    3.50
  -2 -18  -3   14.90    5.20
   2  18   3   18.70    3.40
   4 -19  -3    3.60    3.70
   4 -19  -3    9.80    3.10
  -4  19   3    6.50    3.30
   3 -19  -3    6.60    3.70
   3 -19  -3    5.00    2.80
  -3  19   3    8.40    3.80
   2 -19  -3  116.19   10.60
   2 -19  -3  141.39   10.20
  -2  19   3  123.29   10.40
   1 -19  -3   14.10    4.60
   1 -19  -3    6.60    3.60
  -1  19   3   10.00    3.70
   0 -19  -3    7.20    3.90
   0  19   3    9.00    3.40
  -1 -19  -3    9.60    3.80
  -1 -19  -3   14.80    4.10
   1  19   3   14.40    4.00
   2 -20  -3    4.60    3.40
   2 -20  -3    2.50    3.60
  -2  20   3    5.20    2.90
   1 -20  -3   60.49    8.10
   1 -20  -3   65.79    7.50
  -1  20   3   65.39    7.20
   0 -20  -3   15.30    4.60
   0 -20  -3   28.40    5.50
   0  20   3   13.30    3.90
   0  20  -4   21.70    4.70
   0  20  -4   27.90    5.80
  -1  20  -4  313.07   19.90
  -1  20  -4  319.37   18.80
   1  19  -4   40.70    6.30
   1  19  -4   36.70    5.50
  -1 -19   4   32.70    6.70
   0  19  -4   42.80    6.20
   0  19  -4   41.40    6.00
   0 -19   4   33.30    6.40
  -1  19  -4   18.80    4.70
  -1  19  -4   19.80    4.20
   1 -19   4   32.40    6.10
  -2  19  -4   36.40    6.50
  -2  19  -4   41.80    6.20
   2 -19   4   45.20    7.00
  -3  19  -4  109.29    9.30
  -3  19  -4  109.19   10.40
   3 -19   4  114.19   10.00
  -4  19  -4  123.79   10.30
   4 -19   4  129.19   10.60
   2  18  -4    0.80    2.90
   2  18  -4    0.00    2.50
  -2 -18   4    5.70    4.00
   1  18  -4   42.60    6.30
   1  18  -4   36.10    5.60
  -1 -18   4   37.40    6.80
   0  18  -4  182.78   12.10
   0  18  -4  178.18   12.90
   0 -18   4  194.28   13.80
  -1  18  -4   13.20    4.40
  -1  18  -4   18.10    3.90
   1 -18   4   21.50    5.10
  -2  18  -4   11.00    3.50
  -2  18  -4   10.90    3.70
   2 -18   4    4.50    3.20
  -3  18  -4    5.30    3.40
  -3  18  -4   11.60    3.50
   3 -18   4    9.10    4.20
  -4  18  -4   37.20    6.10
  -4  18  -4   47.10    7.60
   4 -18   4   38.70    6.00
   3  17  -4    3.90    2.70
   3  17  -4    0.90    2.60
   2  17  -4   21.70    4.40
   2  17  -4   24.50    4.60
  -2 -17   4   27.80    5.50
   1  17  -4   55.09    6.60
   1  17  -4   55.49    5.90
  -1 -17   4   57.99    8.00
   0  17  -4   37.80    5.40
   0  17  -4   27.20    5.40
   0 -17   4   36.30    6.00
  -1  17  -4   73.19    7.60
  -1  17  -4   69.69    6.60
   1 -17   4   71.29    7.60
  -2  17  -4   65.79    6.70
  -2  17  -4   69.79    7.40
   2 -17   4   78.19    7.60
  -3  17  -4   14.50    4.50
  -3  17  -4   18.10    3.90
   3 -17   4   14.80    4.10
  -4  17  -4   33.20    5.60
  -4  17  -4   41.50    6.50
   4 -17   4   38.20    6.00
  -5  17  -4    4.90    3.40
   5 -17   4    9.90    3.60
  -4 -16   4  105.79   10.40
   3  16  -4   57.39    6.20
   3  16  -4   51.59    6.00
  -3 -16   4   64.89    9.00
   2  16  -4   11.70    3.40
   2  16  -4    8.90    3.30
  -2 -16   4   14.70    4.80
   1  16  -4    2.40    2.50
   1  16  -4    3.60    2.40
  -1 -16   4    8.50    3.40
   0  16  -4   75.69    6.60
   0 -16   4   79.39    8.00
  -1  16  -4   82.09    7.90
   1 -16   4   77.29    7.70
  -2  16  -4   59.39    7.10
  -2  16  -4   62.29    6.20
   2 -16   4   62.99    6.80
  -3  16  -4    9.50    3.90
  -3  16  -4    9.20    3.60
   3 -16   4    4.70    3.00
  -4  16  -4   30.00    6.20
  -4  16  -4   39.90    6.00
   4 -16   4   46.00    6.20
  -5  16  -4    4.60    2.70
  -5  16  -4    8.90    4.40
   5 -16   4   -0.10    2.60
  -6  16  -4    1.90    2.60
   6 -16   4    1.00    3.00
   6 -16   4   -3.30    2.60
   4  15  -4   46.90    6.40
   4  15  -4   35.30    5.20
  -4 -15   4   37.20    6.90
   3  15  -4   71.29    6.60
   3  15  -4   79.29    7.20
  -3 -15   4   70.39    9.20
   2  15  -4  113.19    8.70
   2  15  -4  121.59    8.60
  -2 -15   4   98.89    9.70
   1  15  -4   59.59    6.70
   1  15  -4   90.19    7.30
  -1 -15   4   65.19    6.90
   0  15  -4   19.10    4.20
   0  15  -4   13.80    3.30
   0 -15   4   18.80    5.20
  -1  15  -4    1.40    2.20
  -1  15  -4    6.80    3.40
   1 -15   4    5.10    3.40
  -2  15  -4   80.49    7.70
  -2  15  -4   67.09    6.60
   2 -15   4   83.39    7.40
  -3  15  -4   37.40    5.40
  -3  15  -4   40.90    6.50
   3 -15   4   28.70    5.00
  -4  15  -4  545.85   29.50
  -4  15  -4  498.05   27.70
   4 -15   4  580.64   27.70
  -5  15  -4   17.70    4.20
  -5  15  -4   20.10    5.00
   5 -15   4   20.80    4.30
  -6  15  -4    3.40    3.80
  -6  15  -4    5.70    2.80
   6 -15   4    4.90    3.90
   6 -15   4   -0.20    2.70
   5  14  -4    5.90    2.60
   4  14  -4   66.79    6.80
   4  14  -4   78.79    6.60
  -4 -14   4   58.29    8.70
   3  14  -4   -2.20    2.00
   3  14  -4    2.30    2.70
  -3 -14   4   -1.40    3.10
  -3 -14   4   -4.50    2.20
   2  14  -4  326.67   16.90
   2  14  -4  299.57   16.50
  -2 -14   4  293.07   18.30
  -2 -14   4  287.37   16.10
   1  14  -4   21.20    4.10
   1  14  -4   20.50    3.70
  -1 -14   4   18.90    3.50
  -1 -14   4   19.70    4.70
   0  14  -4    4.10    2.20
   0  14  -4    2.90    2.80
   0 -14   4    2.10    2.00
   0 -14   4    2.60    2.30
   0 -14   4   -0.80    2.60
  -1  14  -4   54.09    5.20
  -1  14  -4   51.69    6.00
  -1  14  -4   50.29    6.00
   1 -14   4   52.09    6.00
   1 -14   4   52.29    5.00
  -2  14  -4    1.20    2.60
  -2  14  -4    2.70    2.10
  -2  14  -4    2.10    2.30
   2 -14   4    0.20    1.40
   2 -14   4   -0.40    2.20
  -3  14  -4  177.78   12.60
  -3  14  -4  182.18   11.30
  -3  14  -4  163.68   10.70
   3 -14   4  166.48   11.10
   3 -14   4  184.88   10.60
  -4  14  -4    3.40    2.30
  -4  14  -4    1.50    2.40
  -4  14  -4    1.90    2.50
   4 -14   4    2.60    2.50
  -5  14  -4   20.90    5.10
   5 -14   4   22.30    4.10
  -6  14  -4    4.60    3.10
  -6  14  -4    4.70    3.90
   6 -14   4    7.70    4.10
   6 -14   4    2.30    2.70
  -7  14  -4    4.40    3.20
   7 -14   4   -0.80    2.60
   7 -14   4   -1.80    2.70
   5  13  -4  101.39    9.00
   5  13  -4  101.59    7.60
  -5 -13   4  102.19   10.40
   4  13  -4   15.90    3.30
   4  13  -4    8.40    3.20
  -4 -13   4    6.30    3.40
  -4 -13   4   17.00    5.30
   3  13  -4   43.50    5.00
   3  13  -4   50.09    5.40
  -3 -13   4   38.90    5.20
  -3 -13   4   46.80    7.00
   2  13  -4    3.60    2.30
   2  13  -4   -2.20    2.00
  -2 -13   4   -3.90    2.60
  -2 -13   4    2.70    2.20
   1  13  -4   32.80    4.10
   1  13  -4   41.80    4.70
  -1 -13   4   39.60    4.40
  -1 -13   4   37.30    4.60
  -1 -13   4   28.80    5.30
   0  13  -4  388.06   20.10
   0  13  -4  340.87   19.30
   0  13  -4  402.66   19.30
   0 -13   4  371.96   19.20
   0 -13   4  381.66   19.30
   0 -13   4  382.56   20.40
  -1  13  -4    6.90    2.40
  -1  13  -4    6.50    3.10
  -1  13  -4    6.70    2.60
   1 -13   4    7.30    2.50
   1 -13   4    6.20    2.20
   1 -13   4    5.10    2.70
  -2  13  -4   17.80    3.60
  -2  13  -4   19.00    3.50
  -2  13  -4   12.90    3.70
   2 -13   4   18.20    3.00
   2 -13   4   10.60    3.40
  -3  13  -4   19.30    3.60
  -3  13  -4   13.40    3.70
  -3  13  -4   18.20    3.50
   3 -13   4   16.50    3.70
   3 -13   4   19.70    3.30
  -4  13  -4    3.70    3.40
  -4  13  -4    5.80    2.60
  -4  13  -4    3.70    2.30
   4 -13   4    6.30    2.80
   4 -13   4    9.20    2.50
  -5  13  -4  252.67   15.60
  -5  13  -4  274.77   17.30
  -5  13  -4  244.08   14.80
   5 -13   4  278.37   15.10
   5 -13   4  259.47   15.20
  -6  13  -4    9.20    3.40
   6 -13   4   11.70    3.90
   6 -13   4   11.20    3.40
  -7  13  -4   12.20    3.60
   7 -13   4    3.20    4.30
   7 -13   4    0.00    2.70
   6  12  -4    0.40    2.40
   6  12  -4    7.10    2.80
   5  12  -4    1.30    2.20
   5  12  -4   -0.60    2.70
  -5 -12   4   -1.60    2.80
  -5 -12   4   -1.30    3.30
   4  12  -4   84.29    7.10
   4  12  -4   83.19    6.60
  -4 -12   4   80.19    8.60
  -4 -12   4   72.49    6.80
   3  12  -4  281.57   14.40
   3  12  -4  266.17   14.70
  -3 -12   4  236.58   14.90
  -3 -12   4  232.58   15.80
   2  12  -4   -0.80    1.90
   2  12  -4   -0.10    1.90
  -2 -12   4    0.70    2.30
  -2 -12   4    0.20    1.70
  -2 -12   4    3.40    3.10
   1  12  -4   46.80    4.90
   1  12  -4   55.59    4.80
   1  12  -4   45.90    4.80
  -1 -12   4   42.60    4.70
  -1 -12   4   42.70    5.90
  -1 -12   4   49.80    4.60
   0  12  -4  112.49    8.20
   0  12  -4  126.79    8.60
   0  12  -4  133.19    8.00
   0 -12   4  117.19    8.70
   0 -12   4  127.09    8.00
  -1  12  -4  344.67   18.90
  -1  12  -4  358.16   18.00
   1 -12   4  367.16   17.90
   1 -12   4  356.06   18.80
   1 -12   4  363.46   18.40
  -2  12  -4   76.29    5.80
  -2  12  -4   64.69    6.60
  -2  12  -4   68.89    5.80
   2 -12   4   68.19    5.90
   2 -12   4   73.29    6.20
   2 -12   4   70.69    5.20
  -3  12  -4   -3.50    1.70
  -3  12  -4    0.60    2.40
  -3  12  -4    2.80    2.30
   3 -12   4    8.10    2.70
   3 -12   4    2.90    1.70
  -4  12  -4   82.99    6.90
  -4  12  -4   78.19    8.10
  -4  12  -4   82.49    6.60
   4 -12   4   84.59    6.70
   4 -12   4   88.89    6.30
  -5  12  -4   85.49    7.80
  -5  12  -4   88.19    8.90
  -5  12  -4   93.09    7.30
   5 -12   4   98.39    7.50
   5 -12   4   90.19    7.30
   6 -12   4  198.48   14.70
   6 -12   4  213.08   12.70
  -7  12  -4    2.00    2.90
   7 -12   4    5.60    3.50
   6  11  -4   23.30    3.80
   6  11  -4   12.10    4.20
  -6 -11   4   29.50    6.10
   5  11  -4   33.50    4.60
   5  11  -4   36.10    5.80
  -5 -11   4   32.30    6.20
  -5 -11   4   32.80    5.40
   4  11  -4    3.30    2.20
   4  11  -4    1.80    2.70
  -4 -11   4   -1.50    2.70
  -4 -11   4   -0.20    2.20
   3  11  -4   14.80    3.50
   3  11  -4   11.60    3.00
  -3 -11   4   18.00    3.50
  -3 -11   4   14.90    4.40
   2  11  -4  202.68   11.10
   2  11  -4  191.58   11.60
   2  11  -4  194.48   11.10
  -2 -11   4  185.38   11.40
  -2 -11   4  168.28   10.50
  -2 -11   4  193.98   12.20
   1  11  -4    4.30    2.00
   1  11  -4    0.90    1.70
   1  11  -4    3.70    1.80
  -1 -11   4    5.20    3.00
  -1 -11   4    1.90    1.90
  -1 -11   4    3.10    1.80
   0  11  -4   28.20    4.00
   0  11  -4   23.30    4.00
   0  11  -4   25.00    3.40
   0 -11   4   25.00    4.00
   0 -11   4   25.90    3.10
   0 -11   4   23.90    3.50
  -1  11  -4  137.19    9.10
  -1  11  -4  151.88    8.90
  -1  11  -4  148.69    9.80
   1 -11   4  154.98    9.30
   1 -11   4  168.18    8.90
   1 -11   4  165.58    9.90
  -2  11  -4  103.69    8.00
  -2  11  -4  107.39    7.30
  -2  11  -4  105.59    7.20
   2 -11   4  120.69    7.00
   2 -11   4  117.89    7.70
   2 -11   4  105.99    7.60
  -3  11  -4  417.06   20.80
  -3  11  -4  386.06   21.90
  -3  11  -4  406.86   20.90
   3 -11   4  426.16   21.50
   3 -11   4  440.86   20.30
   3 -11   4  413.36   21.00
  -4  11  -4  101.59    7.80
  -4  11  -4  101.59    7.60
  -4  11  -4  103.69    8.70
   4 -11   4  122.39    7.90
   4 -11   4  116.79    7.50
  -5  11  -4    3.40    2.40
  -5  11  -4    8.40    3.80
   5 -11   4    6.60    2.20
   5 -11   4    8.40    2.70
   5 -11   4    5.40    2.60
  -6  11  -4   10.40    3.70
   6 -11   4   19.60    5.10
   6 -11   4   14.80    3.30
   6 -11   4   18.70    3.80
  -7  11  -4   42.60    6.60
   7 -11   4   29.50    5.80
   7 -11   4   42.60    5.70
   7 -11   4   41.20    7.20
   6  10  -4   78.19    6.10
   6  10  -4   57.09    7.10
  -6 -10   4   48.10    7.40
  -6 -10   4   75.19    8.50
   5  10  -4  295.97   15.60
   5  10  -4  318.27   17.40
  -5 -10   4  272.67   16.00
  -5 -10   4  273.37   18.00
   4  10  -4   42.00    6.40
   4  10  -4   48.70    4.70
  -4 -10   4   38.10    7.00
  -4 -10   4   41.00    4.70
   3  10  -4  110.69    7.30
   3  10  -4  101.29    6.80
  -3 -10   4   89.59    7.80
  -3 -10   4   85.79    7.30
  -3 -10   4   91.59    6.80
   2  10  -4  161.68   10.20
   2  10  -4  170.48    9.70
   2  10  -4  169.68    9.80
  -2 -10   4  157.38   10.90
  -2 -10   4  164.68   10.90
  -2 -10   4  158.88    9.50
   1  10  -4  583.04   26.60
   1  10  -4  540.95   27.20
   1  10  -4  604.84   27.10
  -1 -10   4  560.74   27.70
  -1 -10   4  549.05   26.50
  -1 -10   4  550.54   26.80
   0  10  -4  539.05   26.20
   0  10  -4  565.94   25.50
   0  10  -4  533.75   26.00
   0 -10   4  532.95   26.40
   0 -10   4  542.35   25.70
   0 -10   4  547.65   25.50
  -1  10  -4  496.35   24.60
  -1  10  -4  506.85   24.20
  -1  10  -4  530.55   25.40
   1 -10   4  552.04   24.20
   1 -10   4  483.85   24.60
   1 -10   4  523.75   25.00
  -2  10  -4   29.80    3.50
  -2  10  -4   25.50    3.20
  -2  10  -4   29.30    4.20
   2 -10   4   27.60    3.30
   2 -10   4   30.30    2.90
   2 -10   4   29.10    4.00
  -3  10  -4    1.20    1.90
  -3  10  -4    2.90    1.90
  -3  10  -4   -2.00    2.20
   3 -10   4   -0.10    1.40
   3 -10   4    1.80    1.90
   3 -10   4   -1.70    1.10
  -4  10  -4    2.40    1.90
  -4  10  -4   -2.30    1.50
  -4  10  -4    1.70    2.20
   4 -10   4    4.00    2.20
   4 -10   4    1.20    1.40
   4 -10   4    5.30    2.40
  -5  10  -4   -2.00    1.70
  -5  10  -4   -0.90    2.80
   5 -10   4    1.80    1.70
   5 -10   4    3.40    2.30
   5 -10   4   -0.30    1.70
  -6  10  -4    1.60    2.30
   6 -10   4    0.90    2.30
   6 -10   4    1.50    3.10
   6 -10   4    7.80    2.90
   7 -10   4   51.89    5.80
   7 -10   4   47.70    6.00
   7 -10   4   50.69    7.70
   8 -10   4   32.90    6.40
   8 -10   4   31.10    5.60
   8 -10   4   24.10    4.70
   7   9  -4   14.00    5.00
   7   9  -4   22.40    3.80
  -7  -9   4   22.40    5.60
   6   9  -4   81.79    8.40
   6   9  -4  104.99    7.30
  -6  -9   4  105.29    9.60
  -6  -9   4   81.79    7.70
   5   9  -4   10.40    2.70
   5   9  -4   10.90    3.80
  -5  -9   4   11.80    3.70
  -5  -9   4    8.50    3.60
   4   9  -4  111.89    8.50
   4   9  -4  115.49    7.40
  -4  -9   4  105.99    7.90
  -4  -9   4  108.99    9.30
   3   9  -4   18.40    3.00
   3   9  -4   16.30    3.50
   3   9  -4   16.80    3.40
  -3  -9   4   15.10    3.40
  -3  -9   4   16.30    4.00
  -3  -9   4   18.50    3.40
   2   9  -4   22.40    3.70
   2   9  -4   29.20    3.30
   2   9  -4   30.10    3.60
  -2  -9   4   19.20    3.40
  -2  -9   4   26.30    3.50
  -2  -9   4   21.30    4.00
   1   9  -4  168.88    8.90
   1   9  -4  164.58    9.20
   1   9  -4  133.89    9.10
  -1  -9   4  151.88    9.60
  -1  -9   4  167.28    9.20
  -1  -9   4  154.98    8.90
   0   9  -4   72.79    5.50
   0   9  -4   65.59    5.30
   0   9  -4   72.79    4.90
   0  -9   4   75.29    5.10
   0  -9   4   76.19    5.10
   0  -9   4   73.89    5.80
  -1   9  -4  623.74   30.00
  -1   9  -4  616.24   28.90
  -1   9  -4  617.74   29.50
   1  -9   4  627.44   29.70
   1  -9   4  626.64   29.60
   1  -9   4  684.13   29.00
  -2   9  -4   32.90    3.60
  -2   9  -4   36.30    3.50
  -2   9  -4   31.40    3.80
   2  -9   4   41.80    3.30
   2  -9   4   32.60    3.80
   2  -9   4   38.70    3.90
  -3   9  -4  294.07   15.90
  -3   9  -4  316.47   17.10
  -3   9  -4  292.77   15.90
   3  -9   4  329.77   15.60
   3  -9   4  316.07   16.60
   3  -9   4  327.97   16.10
  -4   9  -4   10.50    3.50
  -4   9  -4   15.60    3.20
  -4   9  -4   11.50    2.90
   4  -9   4   13.60    3.20
   4  -9   4   11.80    2.50
   4  -9   4   22.00    3.40
  -5   9  -4  102.39    8.80
  -5   9  -4   96.99    7.70
   5  -9   4  106.39    7.70
   5  -9   4  104.99    7.90
  -6   9  -4    6.20    3.00
   6  -9   4    7.60    2.80
   6  -9   4    4.80    2.50
   6  -9   4    2.30    3.20
   7  -9   4    8.30    3.90
   7  -9   4    9.80    3.10
   7  -9   4    9.20    3.40
   8  -9   4   36.80    6.50
   8  -9   4   31.20    6.20
   8  -9   4   38.20    5.80
   7   8  -4  154.48   12.20
   7   8  -4  153.28   10.00
  -7  -8   4  147.09   12.20
   6   8  -4  353.16   17.90
   6   8  -4  359.66   20.10
  -6  -8   4  344.57   20.50
  -6  -8   4  302.07   18.50
   5   8  -4   53.29    5.00
   5   8  -4   55.09    6.20
  -5  -8   4   44.70    6.70
  -5  -8   4   48.20    5.50
   4   8  -4    0.90    2.40
   4   8  -4    2.90    2.20
   4   8  -4   -0.60    2.10
  -4  -8   4   -1.70    2.50
  -4  -8   4   -0.90    2.00
   3   8  -4  136.69   10.10
   3   8  -4  153.68    9.20
   3   8  -4  157.98    8.70
  -3  -8   4  161.28   10.10
  -3  -8   4  127.59   10.00
  -3  -8   4  134.69    8.70
   2   8  -4   11.90    2.40
   2   8  -4    9.70    2.40
   2   8  -4   11.10    2.90
  -2  -8   4   11.50    3.20
  -2  -8   4   11.70    2.40
  -2  -8   4   13.00    2.70
   1   8  -4   79.49    5.70
   1   8  -4   73.99    5.60
  -1  -8   4   72.19    5.20
  -1  -8   4   74.89    5.70
  -1  -8   4   69.49    5.10
   0   8  -4  238.08   11.60
   0   8  -4  230.78   12.20
   0  -8   4  235.38   11.70
   0  -8   4  227.38   12.00
   0  -8   4  229.88   12.50
  -1   8  -4    3.60    1.50
  -1   8  -4    2.90    1.40
  -1   8  -4    1.90    1.90
   1  -8   4    4.50    1.50
   1  -8   4    1.70    1.60
  -2   8  -4    2.10    1.70
  -2   8  -4    3.40    1.50
  -2   8  -4    3.10    1.70
   2  -8   4    3.70    1.90
   2  -8   4    4.00    2.20
   2  -8   4    4.80    1.50
  -3   8  -4  121.09    8.70
  -3   8  -4  131.59    8.00
  -3   8  -4  135.39    8.20
   3  -8   4  135.29    7.60
   3  -8   4  139.59    8.20
   3  -8   4  125.89    8.20
  -4   8  -4  245.68   14.40
  -4   8  -4  251.87   15.20
  -4   8  -4  274.87   14.70
   4  -8   4  266.07   14.70
   4  -8   4  290.57   14.60
   4  -8   4  283.97   14.20
   4  -8   4  275.27   16.20
  -5   8  -4   36.70    5.80
  -5   8  -4   39.50    5.30
   5  -8   4   35.30    4.80
   5  -8   4   39.70    4.20
   5  -8   4   27.70    4.10
   5  -8   4   40.60    5.40
  -6   8  -4   13.10    3.80
   6  -8   4   11.30    3.20
   6  -8   4   13.50    3.20
   6  -8   4   14.30    4.40
   6  -8   4   16.60    3.60
   6  -8   4   11.10    3.10
   7  -8   4   -1.30    2.70
   7  -8   4    3.60    2.30
   7  -8   4    5.20    3.00
   8  -8   4   11.00    3.40
   8  -8   4   14.90    4.20
   8  -8   4   10.70    4.40
   7   7  -4   15.30    3.70
   7   7  -4   13.20    4.40
  -7  -7   4   12.10    4.10
   6   7  -4   54.79    5.50
   6   7  -4   56.49    7.00
  -6  -7   4   52.49    5.90
  -6  -7   4   52.89    7.60
   5   7  -4  258.77   14.00
   5   7  -4  279.37   15.80
  -5  -7   4  248.98   15.80
  -5  -7   4  248.28   14.50
   4   7  -4   19.40    3.30
   4   7  -4   15.30    3.60
   4   7  -4   14.40    3.40
  -4  -7   4   15.20    3.30
  -4  -7   4   10.20    3.20
  -4  -7   4   17.00    3.70
   3   7  -4   49.90    4.80
   3   7  -4   51.79    4.30
   3   7  -4   47.20    4.80
  -3  -7   4   42.90    4.60
  -3  -7   4   48.10    4.90
  -3  -7   4   45.80    4.50
   2   7  -4  172.48    9.60
   2   7  -4  167.18    9.30
   2   7  -4  174.88   10.00
  -2  -7   4  172.18   10.30
  -2  -7   4  170.98    9.40
  -2  -7   4  160.98    9.70
   1   7  -4 1506.35   65.69
   1   7  -4 1514.85   66.09
   1   7  -4 1561.34   65.49
  -1  -7   4 1429.56   65.59
  -1  -7   4 1469.95   67.19
  -1  -7   4 1451.55   65.59
   0   7  -4  410.26   19.80
   0   7  -4  440.16   19.20
   0   7  -4  394.96   19.70
   0  -7   4  406.06   19.60
   0  -7   4  415.56   19.80
   0  -7   4  413.26   20.00
  -1   7  -4   93.19    6.10
  -1   7  -4   92.69    5.40
  -1   7  -4   89.99    6.40
   1  -7   4   99.39    5.40
   1  -7   4   98.09    6.00
   1  -7   4   87.99    6.10
  -2   7  -4  615.74   29.10
  -2   7  -4  607.44   28.10
  -2   7  -4  611.64   28.50
   2  -7   4  648.74   27.80
   2  -7   4  618.74   28.50
   2  -7   4  584.74   28.60
  -3   7  -4   23.20    3.20
  -3   7  -4   22.30    3.70
  -3   7  -4   19.70    3.00
   3  -7   4   20.40    3.30
   3  -7   4   21.00    3.20
   3  -7   4   19.10    2.60
  -4   7  -4    3.90    2.20
  -4   7  -4    5.00    2.50
   4  -7   4    7.90    2.50
   4  -7   4    3.80    1.70
   4  -7   4    2.10    1.70
   4  -7   4    3.60    2.00
  -5   7  -4  150.98   10.90
  -5   7  -4  149.09   10.20
   5  -7   4  165.18   10.30
   5  -7   4  177.78   10.10
   5  -7   4  169.38   11.10
   5  -7   4  154.38   10.30
   5  -7   4  156.58    9.80
   6  -7   4   83.49    7.20
   6  -7   4   87.19    7.00
   6  -7   4   78.99    7.20
   6  -7   4   82.49    7.80
   6  -7   4   79.39    6.80
   7  -7   4   60.99    7.10
   7  -7   4   73.89    6.60
   8  -7   4    5.70    3.40
   8  -7   4    1.40    2.70
   8  -7   4    5.10    3.10
   7   6  -4  215.68   14.80
  -7  -6   4  209.18   14.80
   6   6  -4  202.28   11.80
   6   6  -4  189.48   13.30
  -6  -6   4  209.08   15.40
  -6  -6   4  196.28   12.50
   5   6  -4   -1.30    2.50
   5   6  -4   -1.60    2.10
   5   6  -4   -1.00    1.70
  -5  -6   4    1.90    2.60
  -5  -6   4   -1.20    1.80
   4   6  -4   17.40    3.20
   4   6  -4   14.80    3.30
   4   6  -4   20.90    3.90
  -4  -6   4   17.90    3.90
  -4  -6   4   17.60    3.80
  -4  -6   4   16.20    3.20
   3   6  -4   13.00    2.90
   3   6  -4   15.50    2.90
  -3  -6   4   15.40    3.10
  -3  -6   4   11.80    2.80
  -3  -6   4   11.40    2.70
   2   6  -4   62.59    4.70
   2   6  -4   66.69    5.00
   2   6  -4   70.89    5.30
  -2  -6   4   58.69    5.00
  -2  -6   4   67.09    4.80
  -2  -6   4   65.99    5.50
   1   6  -4  565.84   26.10
   1   6  -4  578.04   26.40
   1   6  -4  598.74   25.90
  -1  -6   4  548.65   26.00
  -1  -6   4  535.05   26.50
  -1  -6   4  576.14   26.10
   0   6  -4  840.12   39.10
   0   6  -4  935.61   38.50
   0   6  -4  847.12   39.10
   0  -6   4  860.31   39.20
   0  -6   4  878.31   38.50
   0  -6   4  861.11   39.00
  -1   6  -4    5.80    2.00
  -1   6  -4    3.30    2.20
  -1   6  -4    7.50    1.60
   1  -6   4    4.50    1.70
   1  -6   4    6.30    1.40
   1  -6   4    7.50    1.90
  -2   6  -4  365.46   17.60
  -2   6  -4  336.97   17.00
  -2   6  -4  383.06   18.10
   2  -6   4  373.46   16.80
   2  -6   4  355.66   17.50
   2  -6   4  358.66   17.70
  -3   6  -4  154.28    9.20
  -3   6  -4  135.69    8.40
  -3   6  -4  133.49    8.20
   3  -6   4  146.19    8.50
   3  -6   4  148.69    8.00
   3  -6   4  146.89    8.60
  -4   6  -4   34.90    4.80
   4  -6   4   38.50    4.00
   4  -6   4   30.30    3.60
   4  -6   4   30.40    3.50
   4  -6   4   29.20    4.10
  -5   6  -4  239.28   14.40
  -5   6  -4  244.98   14.90
   5  -6   4  249.58   14.40
   5  -6   4  262.47   15.70
   5  -6   4  256.07   14.50
   5  -6   4  256.47   14.20
   5  -6   4  269.47   15.10
   5  -6   4  273.77   14.30
   6  -6   4  193.68   12.00
   6  -6   4  195.08   11.90
   6  -6   4  198.88   12.90
   6  -6   4  180.58   12.20
   6  -6   4  196.28   12.40
   6  -6   4  203.48   12.30
   7  -6   4   95.59    7.70
   7  -6   4   87.89    8.40
   8  -6   4   29.20    5.50
   8  -6   4   25.50    5.00
   8  -6   4   31.40    5.10
   8   5  -4   54.19    8.00
   8   5  -4   56.89    6.30
   7   5  -4   13.80    3.40
   7   5  -4    5.90    3.80
  -7  -5   4   17.00    4.30
   6   5  -4  141.39    9.30
   6   5  -4  142.19   10.40
  -6  -5   4  129.19    9.70
  -6  -5   4  125.39   10.10
   5   5  -4   48.90    5.30
   5   5  -4   55.09    5.10
   5   5  -4   58.39    6.30
  -5  -5   4   52.19    6.00
  -5  -5   4   55.69    5.50
   4   5  -4   11.90    2.90
   4   5  -4    9.20    3.00
   4   5  -4   12.60    2.70
  -4  -5   4    8.70    2.90
  -4  -5   4    9.90    3.00
   3   5  -4  921.91   41.70
   3   5  -4  932.91   41.00
   3   5  -4  899.01   41.40
  -3  -5   4  927.41   42.00
  -3  -5   4  839.42   41.70
  -3  -5   4  921.21   41.30
   2   5  -4  107.69    6.90
   2   5  -4  118.49    6.70
   2   5  -4  110.19    7.00
  -2  -5   4  119.29    6.90
  -2  -5   4   99.99    6.90
  -2  -5   4  112.19    7.10
   1   5  -4  651.03   30.20
   1   5  -4  673.33   30.00
   1   5  -4  710.43   29.90
  -1  -5   4  633.74   29.90
  -1  -5   4  654.83   30.50
  -1  -5   4  648.24   30.30
   0   5  -4    4.60    1.20
   0   5  -4    2.90    1.50
   0  -5   4    2.00    1.30
   0  -5   4    5.30    1.30
   0  -5   4    5.20    1.90
  -1   5  -4  453.25   19.90
  -1   5  -4  423.96   20.70
   1  -5   4  449.06   20.60
   1  -5   4  453.85   19.70
   1  -5   4  420.36   20.50
  -2   5  -4  384.26   19.00
  -2   5  -4  378.76   19.20
  -2   5  -4  382.26   18.40
   2  -5   4  421.46   19.10
   2  -5   4  417.86   18.20
   2  -5   4  401.66   19.00
  -3   5  -4   27.10    3.60
  -3   5  -4   24.40    2.90
  -3   5  -4   24.40    3.70
   3  -5   4   23.50    3.30
   3  -5   4   23.30    3.30
   3  -5   4   25.50    3.30
   3  -5   4   22.20    2.70
  -4   5  -4  220.48   12.20
  -4   5  -4  192.08   11.30
   4  -5   4  206.88   11.20
   4  -5   4  191.18   11.30
   4  -5   4  211.18   11.50
   4  -5   4  208.08   11.80
   5  -5   4  766.42   37.00
   5  -5   4  726.53   36.50
   5  -5   4  777.32   36.50
   5  -5   4  767.02   36.40
   5  -5   4  832.02   36.60
   5  -5   4  765.32   36.80
   6  -5   4   15.00    3.40
   6  -5   4   17.10    3.90
   6  -5   4   12.30    3.20
   6  -5   4   16.10    3.20
   6  -5   4   14.90    3.90
   6  -5   4   13.70    4.10
   7  -5   4    3.50    3.10
   7  -5   4    6.70    2.60
   7  -5   4    5.30    2.90
   8  -5   4   18.80    4.70
   8  -5   4   20.80    5.00
   8  -5   4   23.30    4.60
   8   4  -4   20.40    4.50
  -8  -4   4   27.80    5.40
   7   4  -4   34.30    5.10
   7   4  -4   32.10    6.30
  -7  -4   4   40.70    6.50
   6   4  -4    3.10    2.50
   6   4  -4    2.50    2.60
   6   4  -4    4.40    2.50
  -6  -4   4    7.00    3.50
  -6  -4   4   -0.50    2.40
   5   4  -4   70.49    6.70
   5   4  -4   76.69    6.50
   5   4  -4   80.69    7.40
   5   4  -4   85.79    6.30
  -5  -4   4   80.89    7.10
  -5  -4   4   71.79    6.80
  -5  -4   4   76.39    6.50
   4   4  -4    2.70    2.30
   4   4  -4    1.90    1.90
   4   4  -4    1.30    1.80
  -4  -4   4    2.60    2.10
  -4  -4   4    2.70    2.10
  -4  -4   4    4.10    2.20
   3   4  -4   25.50    3.20
   3   4  -4   18.90    3.10
   3   4  -4   24.10    3.20
  -3  -4   4   20.20    3.40
  -3  -4   4   23.00    3.40
  -3  -4   4   22.80    3.60
   2   4  -4  973.20   42.80
   2   4  -4  998.90   43.00
   2   4  -4  976.10   42.60
  -2  -4   4  903.51   42.90
  -2  -4   4  888.91   42.60
  -2  -4   4  985.40   43.10
   1   4  -4  308.97   15.20
   1   4  -4  308.47   14.90
   1   4  -4  327.57   15.10
  -1  -4   4  319.57   15.40
  -1  -4   4  308.47   15.00
  -1  -4   4  335.57   15.20
   0   4  -4  256.07   11.20
   0   4  -4  241.28   11.80
   0   4  -4  253.17   11.90
   0  -4   4  237.38   11.30
   0  -4   4  231.48   11.70
   0  -4   4  244.18   12.00
  -1   4  -4  371.76   17.90
  -1   4  -4  387.86   17.10
  -1   4  -4  367.16   17.90
   1  -4   4  384.66   17.80
   1  -4   4  392.86   17.90
   1  -4   4  383.26   16.90
  -2   4  -4   26.30    2.60
  -2   4  -4   26.70    3.00
  -2   4  -4   24.00    3.30
   2  -4   4   26.20    3.50
   2  -4   4   28.40    2.40
   2  -4   4   22.60    3.10
  -3   4  -4   35.00    3.80
  -3   4  -4   37.70    3.60
   3  -4   4   35.90    3.80
   3  -4   4   31.50    3.40
   3  -4   4   32.90    3.60
   3  -4   4   39.90    3.30
  -4   4  -4   79.49    6.30
   4  -4   4   80.09    5.90
   4  -4   4   85.59    6.30
   4  -4   4   78.39    5.80
   4  -4   4   87.59    6.20
   4  -4   4   79.29    5.80
   5  -4   4   74.09    6.10
   5  -4   4   70.39    6.10
   5  -4   4   62.99    5.80
   5  -4   4   84.39    6.40
   5  -4   4   77.69    6.50
   5  -4   4   73.79    5.90
   6  -4   4  182.68   12.00
   6  -4   4  189.38   11.70
   6  -4   4  178.08   11.70
   6  -4   4  183.68   12.00
   6  -4   4  190.38   11.40
   6  -4   4  185.08   12.00
   7  -4   4   36.10    5.50
   7  -4   4   45.40    6.40
   7  -4   4   43.70    6.40
   8  -4   4   17.90    4.30
   8  -4   4   18.10    4.40
   8  -4   4    7.80    3.50
   8   3  -4   20.20    5.40
   8   3  -4   18.60    4.80
  -8  -3   4   24.20    5.30
   7   3  -4  115.39   10.00
   7   3  -4   96.99    8.10
  -7  -3   4  102.09    8.80
   6   3  -4    4.20    2.50
   6   3  -4    3.60    2.60
  -6  -3   4    3.70    2.90
  -6  -3   4    6.60    3.00
   5   3  -4   88.59    8.10
   5   3  -4  103.89    8.40
   5   3  -4  111.79    7.80
   5   3  -4  113.89    7.60
  -5  -3   4   96.09    7.60
  -5  -3   4  110.49    8.00
   4   3  -4    3.70    2.10
   4   3  -4    0.80    1.70
   4   3  -4    4.10    2.60
  -4  -3   4    2.10    2.00
  -4  -3   4    5.40    2.50
  -4  -3   4    4.10    2.30
   3   3  -4   93.79    6.00
   3   3  -4  101.79    6.20
  -3  -3   4   86.59    6.10
  -3  -3   4   86.39    6.40
  -3  -3   4   77.29    6.00
   2   3  -4   34.80    3.40
   2   3  -4   37.90    3.60
   2   3  -4   30.50    3.20
  -2  -3   4   35.30    3.50
  -2  -3   4   38.20    4.10
   1   3  -4    7.70    1.50
   1   3  -4    6.90    1.70
   1   3  -4    8.90    1.80
  -1  -3   4    7.00    1.60
  -1  -3   4    5.80    1.70
  -1  -3   4    6.80    1.70
   0   3  -4  245.78   11.40
   0   3  -4  230.48   11.30
   0   3  -4  241.48   10.60
   0  -3   4  236.48   11.30
   0  -3   4  222.98   11.20
   0  -3   4  232.98   10.70
  -1   3  -4  269.87   12.80
  -1   3  -4  281.77   13.60
  -1   3  -4  287.27   13.70
   1  -3   4  286.77   13.50
   1  -3   4  297.07   12.70
   1  -3   4  294.17   13.70
  -2   3  -4  111.19    6.10
  -2   3  -4  113.89    6.60
  -2   3  -4  110.99    7.30
   2  -3   4  117.19    6.60
   2  -3   4  112.69    6.30
   2  -3   4  108.49    5.90
  -3   3  -4  256.67   14.60
   3  -3   4  279.97   14.40
   3  -3   4  311.17   14.60
   3  -3   4  301.17   14.40
   3  -3   4  302.87   14.90
   3  -3   4  302.27   15.10
  -4   3  -4   73.69    5.90
   4  -3   4   74.59    5.90
   4  -3   4   89.79    6.50
   4  -3   4   86.79    5.80
   4  -3   4   74.99    5.90
   4  -3   4   80.09    5.90
   5  -3   4   47.90    4.90
   5  -3   4   43.90    4.70
   5  -3   4   50.29    4.90
   5  -3   4   42.70    5.00
   5  -3   4   44.70    4.70
   5  -3   4   51.69    4.70
   6  -3   4  107.19    8.60
   6  -3   4  125.49    8.80
   6  -3   4  111.29    8.00
   6  -3   4  122.69    8.80
   6  -3   4  126.99    9.30
   6  -3   4  118.59    8.80
   7  -3   4    1.00    2.20
   7  -3   4    4.80    2.80
   7  -3   4    1.50    2.50
   7  -3   4    3.10    2.20
   8  -3   4   44.20    6.30
   8  -3   4   47.80    7.00
   8   2  -4   50.49    8.00
   8   2  -4   50.09    6.20
  -8  -2   4   59.79    6.70
   7   2  -4   22.90    5.40
   7   2  -4   25.00    5.00
  -7  -2   4   22.90    4.90
   6   2  -4   18.60    4.50
   6   2  -4   23.20    4.10
   6   2  -4   22.80    4.30
  -6  -2   4   23.80    4.40
  -6  -2   4   25.20    4.70
   5   2  -4  224.68   14.50
   5   2  -4  249.48   13.40
   5   2  -4  247.48   13.60
   5   2  -4  233.58   14.40
  -5  -2   4  244.88   13.70
  -5  -2   4  251.27   14.00
   4   2  -4  500.25   24.30
   4   2  -4  489.75   25.50
   4   2  -4  503.25   25.30
   4   2  -4  522.05   24.70
  -4  -2   4  542.95   25.10
  -4  -2   4  514.05   24.70
   3   2  -4  444.56   20.40
   3   2  -4  425.76   21.20
   3   2  -4  421.26   21.30
   3   2  -4  428.06   20.70
  -3  -2   4  446.16   20.70
  -3  -2   4  443.26   21.00
  -3  -2   4  409.16   21.00
   2   2  -4  472.95   21.90
   2   2  -4  467.05   21.60
   2   2  -4  444.66   21.30
  -2  -2   4  486.45   21.60
  -2  -2   4  443.66   21.80
  -2  -2   4  472.75   21.70
   1   2  -4   34.70    2.70
   1   2  -4   35.60    2.70
   1   2  -4   33.40    2.70
  -1  -2   4   36.10    3.00
  -1  -2   4   28.40    2.60
  -1  -2   4   27.90    2.60
   0   2  -4  333.37   15.30
   0   2  -4  342.37   14.60
   0   2  -4  326.57   15.40
   0  -2   4  331.07   15.40
   0  -2   4  324.17   15.30
   0  -2   4  338.77   14.80
  -1   2  -4  115.29    6.10
  -1   2  -4  113.19    6.30
  -1   2  -4  111.89    5.30
   1  -2   4  116.99    5.20
   1  -2   4  116.39    6.30
   1  -2   4  110.19    5.90
  -2   2  -4   -0.50    1.20
   2  -2   4    0.20    0.90
   2  -2   4   -0.90    1.50
   2  -2   4    0.60    1.00
   2  -2   4   -1.40    1.40
   2  -2   4    0.00    1.00
  -3   2  -4   59.39    4.50
   3  -2   4   58.99    4.40
   3  -2   4   63.69    4.90
   3  -2   4   61.79    5.10
   3  -2   4   52.09    4.40
   3  -2   4   60.69    4.40
  -4   2  -4   95.99    7.10
   4  -2   4   97.79    6.90
   4  -2   4  117.79    7.10
   4  -2   4   93.49    6.80
   4  -2   4  102.69    6.50
   4  -2   4  108.69    7.50
   4  -2   4  102.59    7.20
  -5   2  -4  130.89    9.20
   5  -2   4  146.39    9.10
   5  -2   4  135.49    9.20
   5  -2   4  146.59    9.30
   5  -2   4  123.99    8.90
   5  -2   4  143.49    8.60
   5  -2   4  142.39    9.60
  -6   2  -4   17.30    4.00
   6  -2   4   17.40    3.80
   6  -2   4   21.90    4.10
   6  -2   4   21.90    3.40
   6  -2   4   18.60    4.20
   6  -2   4   24.00    4.30
   6  -2   4   15.60    3.70
   7  -2   4   96.39    9.70
   7  -2   4  111.79    8.70
   7  -2   4  107.19    8.00
   8  -2   4   20.70    4.90
   8  -2   4   21.50    5.30
   8  -2   4   17.20    4.40
   8   1  -4    1.40    3.00
   8   1  -4    0.00    3.10
  -8  -1   4    2.80    3.40
   7   1  -4   88.69    9.00
   7   1  -4   86.19    7.20
   7   1  -4   97.29    8.10
  -7  -1   4   88.69    7.60
   6   1  -4   60.29    6.10
   6   1  -4   54.19    6.10
   6   1  -4   50.79    5.10
  -6  -1   4   58.79    6.10
  -6  -1   4   51.19    5.40
   5   1  -4   40.70    4.90
   5   1  -4   43.10    5.30
   5   1  -4   37.90    5.40
   5   1  -4   36.40    3.90
  -5  -1   4   41.70    4.50
  -5  -1   4   37.80    4.60
   4   1  -4   -1.60    1.40
   4   1  -4    1.80    1.60
   4   1  -4    0.10    1.70
   4   1  -4   -1.30    1.70
  -4  -1   4   -2.10    1.20
  -4  -1   4    3.10    2.10
   3   1  -4  165.48   10.10
   3   1  -4  169.28   10.10
   3   1  -4  181.78    9.90
   3   1  -4  170.68    9.00
  -3  -1   4  175.98    9.30
  -3  -1   4  173.68    9.90
   2   1  -4  673.13   31.30
   2   1  -4  701.83   31.30
   2   1  -4  698.23   30.50
   2   1  -4  713.23   31.10
  -2  -1   4  637.24   31.00
  -2  -1   4  682.23   30.60
   1   1  -4  144.89    7.30
   1   1  -4  138.49    7.40
   1   1  -4  152.68    7.50
   1   1  -4  146.59    7.10
  -1  -1   4  138.59    7.10
  -1  -1   4  138.29    7.40
   0   1  -4    3.50    0.70
   0   1  -4    2.60    1.20
   0   1  -4    4.20    0.70
   0   1  -4    3.20    1.20
   0  -1   4    4.00    1.30
   0  -1   4    4.10    1.10
  -1   1  -4   17.00    1.80
  -1   1  -4   17.30    2.00
   1  -1   4   23.10    2.20
   1  -1   4   16.20    1.20
   1  -1   4   15.20    1.60
   1  -1   4   16.20    2.20
   1  -1   4   15.90    1.30
  -2   1  -4   18.30    2.20
   2  -1   4   11.50    2.40
   2  -1   4   13.40    1.80
   2  -1   4   13.70    1.80
   2  -1   4   12.30    1.80
   2  -1   4    8.20    2.30
  -3   1  -4  562.94   26.70
  -3   1  -4  593.64   26.10
   3  -1   4  559.74   26.20
   3  -1   4  558.94   25.70
   3  -1   4  582.74   27.00
   3  -1   4  536.05   26.00
  -4   1  -4   -0.40    1.80
   4  -1   4   -0.20    1.90
   4  -1   4    2.40    1.50
   4  -1   4    0.50    1.70
   4  -1   4    1.30    1.20
   4  -1   4    1.00    1.50
  -5   1  -4   28.90    4.30
   5  -1   4   22.00    3.90
   5  -1   4   21.80    4.20
   5  -1   4   33.00    4.00
   5  -1   4   27.30    3.10
   5  -1   4   29.30    4.00
  -6   1  -4  130.29    9.60
   6  -1   4  115.19    9.50
   6  -1   4  122.69    8.60
   6  -1   4  126.79    9.30
   6  -1   4  120.59    8.20
   6  -1   4  143.89    9.70
  -7   1  -4   21.50    4.60
   7  -1   4   21.60    4.30
   7  -1   4   23.40    4.80
   7  -1   4   16.40    3.60
  -8   1  -4   19.80    4.90
   8  -1   4   24.30    5.00
   8  -1   4   24.70    5.20
   8  -1   4   21.20    4.60
   8   0  -4    9.60    4.50
   8   0  -4   11.70    4.00
  -8   0   4   21.60    4.40
   7   0  -4   97.19    7.40
   7   0  -4   96.89    8.30
   7   0  -4   79.19    8.70
  -7   0   4   85.19    7.40
   6   0  -4  124.89    8.90
   6   0  -4  117.49    7.70
   6   0  -4   93.29    8.50
  -6   0   4  110.19    8.70
  -6   0   4   97.39    7.60
   5   0  -4    9.20    2.20
   5   0  -4    6.90    3.00
   5   0  -4    8.90    2.80
   5   0  -4    5.60    2.60
  -5   0   4    4.70    2.10
  -5   0   4   10.40    3.10
   4   0  -4  157.18    9.80
   4   0  -4  140.89    9.50
   4   0  -4  158.88    9.40
   4   0  -4  143.39    8.30
  -4   0   4  148.79    9.30
  -4   0   4  146.69    8.40
   3   0  -4  134.89    7.40
   3   0  -4  141.19    8.50
   3   0  -4  133.19    8.60
   3   0  -4  139.39    8.70
  -3   0   4  150.58    8.70
  -3   0   4  139.49    7.70
   2   0  -4    4.90    1.90
   2   0  -4    3.10    1.90
   2   0  -4    5.00    1.20
   2   0  -4    3.80    1.80
  -2   0   4    4.70    1.90
  -2   0   4    4.00    1.30
   1   0  -4  431.16   20.00
   1   0  -4  463.45   19.60
   1   0  -4  421.76   20.10
  -1   0   4  415.46   20.00
  -1   0   4  431.46   20.20
  -1   0   4  476.55   19.60
   0   0  -4  235.48   10.30
   0   0  -4  228.98   10.70
   0   0  -4  237.78   10.90
   0   0   4  234.58   10.80
   0   0   4  232.88   10.80
   0   0   4  219.98   10.30
  -1   0  -4   50.89    2.90
  -1   0  -4   55.09    3.10
   1   0   4   54.39    2.80
   1   0   4   58.79    3.90
   1   0   4   51.89    3.00
   1   0   4   57.69    4.00
  -2   0  -4   16.30    1.90
  -2   0  -4   14.30    2.60
  -2   0  -4   11.60    1.80
   2   0   4   10.30    1.70
   2   0   4   13.90    2.70
   2   0   4   13.80    1.50
  -3   0  -4  507.25   27.10
  -3   0  -4  586.84   28.00
   3   0   4  613.34   28.20
   3   0   4  629.24   26.90
   3   0   4  603.54   26.60
   3   0   4  611.94   27.30
  -4   0  -4  107.09    7.50
   4   0   4  109.69    6.20
   4   0   4  102.09    6.30
   4   0   4   97.19    7.30
   4   0   4   92.49    6.70
   4   0   4   93.19    6.80
  -5   0  -4   66.69    6.30
   5   0   4   72.19    5.40
   5   0   4   63.89    5.80
   5   0   4   73.29    5.20
   5   0   4   68.09    6.00
  -6   0  -4   13.50    3.70
   6   0   4   10.30    2.80
   6   0   4   11.00    3.30
   6   0   4   13.80    2.80
   6   0   4    6.70    2.80
  -7   0  -4   17.60    4.50
   7   0   4   23.00    3.60
   7   0   4   17.60    3.70
   7   0   4   23.50    4.80
  -8   0  -4    6.80    3.20
   8   0   4    0.00    2.60
   8   0   4    6.20    2.00
   8   0   4   -4.20    2.20
   8  -1  -4    7.10    4.00
   8  -1  -4    6.00    3.30
  -8   1   4   11.80    3.40
   7  -1  -4   41.10    5.70
   7  -1  -4   35.20    6.40
   7  -1  -4   31.10    5.60
  -7   1   4   36.50    5.00
   6  -1  -4   95.59    8.80
   6  -1  -4  105.09    7.10
   6  -1  -4  124.99    8.90
  -6   1   4   94.29    7.20
  -6   1   4   93.59    8.10
   5  -1  -4    7.10    3.00
   5  -1  -4   12.60    2.50
   5  -1  -4   12.60    3.40
   5  -1  -4   11.80    3.40
  -5   1   4   18.40    2.90
  -5   1   4   14.90    3.50
   4  -1  -4  268.67   12.70
   4  -1  -4  245.68   14.20
   4  -1  -4  261.27   14.30
   4  -1  -4  255.97   14.00
  -4   1   4  247.98   12.80
  -4   1   4  246.98   14.00
   3  -1  -4  364.56   16.30
   3  -1  -4  354.46   17.90
   3  -1  -4  384.86   17.80
   3  -1  -4  319.57   17.70
  -3   1   4  339.17   17.70
  -3   1   4  342.27   17.90
  -3   1   4  367.66   16.50
   2  -1  -4  102.39    6.20
   2  -1  -4  111.09    5.20
   2  -1  -4  101.89    6.40
  -2   1   4   95.39    6.30
  -2   1   4   97.19    5.20
  -2   1   4  117.29    6.70
   1  -1  -4   53.79    3.60
   1  -1  -4   61.99    3.10
   1  -1  -4   51.69    3.60
  -1   1   4   54.49    3.00
  -1   1   4   48.30    3.60
  -1   1   4   60.59    4.00
   0  -1  -4  278.37   12.70
   0  -1  -4  289.97   12.50
   0   1   4  277.57   12.80
   0   1   4  275.97   12.50
   0   1   4  279.57   12.80
   0   1   4  269.27   12.90
  -1  -1  -4   38.80    2.50
  -1  -1  -4   36.30    3.30
  -1  -1  -4   38.70    2.30
   1   1   4   40.90    3.40
   1   1   4   41.00    2.30
   1   1   4   41.40    2.40
  -2  -1  -4   55.39    4.10
  -2  -1  -4   64.79    3.70
  -2  -1  -4   67.49    5.00
   2   1   4   64.39    4.00
   2   1   4   64.49    5.60
   2   1   4   68.39    3.50
  -3  -1  -4 1065.09   48.40
  -3  -1  -4 1006.10   47.70
   3   1   4 1136.99   48.70
   3   1   4 1112.19   46.60
   3   1   4 1120.49   46.90
   3   1   4  952.30   47.30
  -4  -1  -4  128.29    8.50
  -4  -1  -4  111.29    7.80
   4   1   4  120.09    8.40
   4   1   4  129.89    7.00
   4   1   4  126.59    7.20
   4   1   4  143.29    8.20
  -5  -1  -4   34.80    5.20
   5   1   4   40.50    3.70
   5   1   4   34.20    3.80
   5   1   4   41.40    5.60
   5   1   4   40.10    4.70
   5   1   4   45.90    4.80
  -6  -1  -4   18.80    4.50
   6   1   4   21.20    3.20
   6   1   4   27.60    4.60
   6   1   4   13.40    3.60
  -7  -1  -4    5.10    3.60
   7   1   4    7.50    2.30
   7   1   4    1.10    2.40
   7   1   4    4.50    3.20
  -8  -1  -4   -4.80    2.20
   8   1   4   -1.40    2.30
   8   1   4   -5.20    2.20
   8  -2  -4   -4.10    2.80
   8  -2  -4    2.70    2.90
   8  -2  -4    3.20    2.30
  -8   2   4    5.50    2.50
   7  -2  -4   -0.30    2.70
   7  -2  -4    1.80    2.00
  -7   2   4    4.70    2.30
   6  -2  -4    3.20    2.00
   6  -2  -4    1.00    2.80
   6  -2  -4   -2.20    2.40
  -6   2   4    2.80    2.80
  -6   2   4    0.80    1.90
   5  -2  -4   13.80    3.60
   5  -2  -4   13.30    3.60
   5  -2  -4   12.40    3.40
   5  -2  -4   12.50    2.30
  -5   2   4   13.80    3.60
  -5   2   4   13.70    2.50
   4  -2  -4   97.69    7.40
   4  -2  -4  105.09    6.00
   4  -2  -4  110.19    7.70
   4  -2  -4   98.89    7.60
  -4   2   4  101.09    7.50
  -4   2   4  108.19    7.80
  -4   2   4  109.39    6.20
   3  -2  -4  573.64   26.60
   3  -2  -4  571.04   24.70
   3  -2  -4  543.45   26.40
  -3   2   4  582.74   24.90
  -3   2   4  530.55   26.40
  -3   2   4  531.35   26.50
   2  -2  -4   32.00    3.40
   2  -2  -4   30.50    1.70
   2  -2  -4   30.40    3.20
  -2   2   4   29.10    1.90
  -2   2   4   26.00    2.90
  -2   2   4   35.00    3.20
   1  -2  -4    0.50    1.10
   1  -2  -4    2.70    1.50
  -1   2   4    3.30    1.30
  -1   2   4    2.30    0.70
  -1   2   4    1.50    0.60
  -1   2   4    2.90    1.50
   0  -2  -4  868.81   39.50
   0  -2  -4  922.61   39.30
   0  -2  -4  866.11   39.10
   0   2   4  951.10   39.40
   0   2   4  867.11   39.50
   0   2   4  920.11   39.20
  -1  -2  -4  631.44   29.20
  -1  -2  -4  638.34   27.80
  -1  -2  -4  621.04   28.40
   1   2   4  660.53   28.30
   1   2   4  671.63   27.90
   1   2   4  633.74   29.20
  -2  -2  -4   25.70    3.10
  -2  -2  -4   26.00    2.90
   2   2   4   27.70    1.80
   2   2   4   28.30    2.50
   2   2   4   26.20    3.60
   2   2   4   26.50    1.60
  -3  -2  -4   16.00    3.30
  -3  -2  -4   15.90    2.70
   3   2   4   16.60    1.70
   3   2   4   21.80    2.70
   3   2   4   19.00    3.50
   3   2   4   21.00    2.00
  -4  -2  -4  142.09    9.40
  -4  -2  -4  151.98   10.10
   4   2   4  155.08   10.20
   4   2   4  157.78    8.10
   4   2   4  173.08    9.60
   4   2   4  165.58    8.30
  -5  -2  -4  185.48   12.60
  -5  -2  -4  206.18   13.20
   5   2   4  245.18   11.50
   5   2   4  221.08   11.40
   5   2   4  239.48   13.00
   5   2   4  212.78   13.30
  -6  -2  -4  167.38   11.50
   6   2   4  155.28    9.10
   6   2   4  147.59    8.80
   6   2   4  153.58   10.60
  -7  -2  -4   82.79    8.10
   7   2   4   70.39    7.30
   7   2   4   66.79    5.80
   7   2   4   74.29    5.60
  -8  -2  -4    5.30    3.70
   8   2   4    1.70    2.70
   8   2   4   13.40    2.40
   8   2   4    6.70    3.50
   8  -3  -4   79.99    8.60
   8  -3  -4   81.19    6.70
   8  -3  -4   84.89    6.70
   8  -3  -4   66.49    8.40
  -8   3   4   88.49    7.10
   7  -3  -4    0.00    1.80
   7  -3  -4    2.90    3.40
   7  -3  -4   -1.10    2.40
  -7   3   4    1.40    1.80
   6  -3  -4   19.10    3.00
   6  -3  -4   22.30    4.80
   6  -3  -4   21.10    4.70
   6  -3  -4   21.60    4.50
  -6   3   4   22.20    4.70
  -6   3   4   17.30    3.10
   5  -3  -4   41.60    5.50
   5  -3  -4   32.00    3.20
   5  -3  -4   39.70    4.70
   5  -3  -4   34.60    5.30
  -5   3   4   39.00    4.50
  -5   3   4   37.60    3.40
   4  -3  -4   -0.40    1.00
   4  -3  -4    1.90    1.90
   4  -3  -4    2.10    1.90
  -4   3   4    1.00    1.10
  -4   3   4    0.10    1.90
  -4   3   4   -0.70    1.30
   3  -3  -4  665.73   32.00
   3  -3  -4  670.93   31.90
   3  -3  -4  709.73   29.80
  -3   3   4  670.83   29.90
  -3   3   4  643.94   31.90
  -3   3   4  735.33   32.30
   2  -3  -4  379.96   17.90
   2  -3  -4  368.46   18.10
  -2   3   4  360.86   17.90
   1  -3  -4   33.50    2.70
   1  -3  -4   34.30    3.10
  -1   3   4   30.00    2.80
  -1   3   4   34.00    2.00
  -1   3   4   32.40    2.80
  -1   3   4   31.50    2.00
   0  -3  -4   30.10    2.30
   0  -3  -4   32.70    2.60
   0  -3  -4   33.80    2.50
   0   3   4   29.80    2.60
   0   3   4   36.30    2.50
   0   3   4   30.30    2.50
  -1  -3  -4  227.38    9.90
  -1  -3  -4  216.98   10.70
  -1  -3  -4  214.28   11.40
   1   3   4  239.28   10.00
   1   3   4  217.78   11.40
   1   3   4  227.58   10.60
  -2  -3  -4 1719.83   75.79
  -2  -3  -4 1593.94   74.89
   2   3   4 1813.72   74.79
   2   3   4 1728.23   75.79
  -3  -3  -4   19.70    3.10
  -3  -3  -4   26.00    4.00
   3   3   4   28.80    3.30
   3   3   4   29.80    4.20
   3   3   4   25.80    1.70
  -4  -3  -4    1.00    1.90
  -4  -3  -4    0.40    1.60
   4   3   4   -0.30    1.00
   4   3   4   -0.20    0.90
   4   3   4    0.00    1.50
   4   3   4    0.90    1.60
  -5  -3  -4  116.09    8.90
  -5  -3  -4  131.29    9.90
   5   3   4  124.59    8.90
   5   3   4  138.59    9.90
   5   3   4  137.89    7.40
   5   3   4  141.89    7.40
  -6  -3  -4  117.09   10.50
   6   3   4  112.59    8.50
   6   3   4  101.29    6.40
   6   3   4   99.19    6.50
  -7  -3  -4   27.00    5.50
   7   3   4   18.40    4.60
   7   3   4   27.30    3.10
  -8  -3  -4   52.79    7.80
   8   3   4   46.40    7.00
   8   3   4   39.00    4.60
   8  -4  -4    5.40    2.20
   8  -4  -4    2.30    3.70
   8  -4  -4    2.90    2.00
   8  -4  -4    1.50    3.60
   7  -4  -4   27.20    3.80
   7  -4  -4   25.40    3.50
   7  -4  -4   20.90    5.30
   7  -4  -4   27.20    5.70
   6  -4  -4   51.99    6.50
   6  -4  -4   49.90    4.20
   6  -4  -4   49.40    4.20
   6  -4  -4   47.50    6.50
  -6   4   4   50.09    4.20
   5  -4  -4  163.98   10.60
   5  -4  -4  156.48   10.50
   5  -4  -4  146.59    8.00
   5  -4  -4  142.39   10.00
  -5   4   4  148.39   10.30
  -5   4   4  140.39   10.40
  -5   4   4  153.18    8.10
   4  -4  -4   66.09    3.70
   4  -4  -4   63.49    5.60
   4  -4  -4   59.69    5.40
   4  -4  -4   54.59    3.50
  -4   4   4   56.49    5.50
  -4   4   4   60.29    5.60
   3  -4  -4  139.99    8.50
   3  -4  -4  132.69    6.10
   3  -4  -4  141.39    6.20
   3  -4  -4  137.39    9.80
  -3   4   4  138.59    8.50
  -3   4   4  120.19    9.20
   2  -4  -4   78.49    5.30
   2  -4  -4   84.89    5.60
  -2   4   4   79.89    5.70
  -2   4   4   70.29    5.40
   1  -4  -4    1.70    1.50
   1  -4  -4    0.90    0.80
   1  -4  -4    0.10    0.90
  -1   4   4    0.30    0.80
  -1   4   4   -0.20    1.20
  -1   4   4    1.40    1.50
   0  -4  -4  796.92   35.50
   0  -4  -4  811.12   35.50
   0  -4  -4  824.12   35.90
   0   4   4  817.42   35.60
   0   4   4  756.72   35.70
   0   4   4  824.32   35.60
  -1  -4  -4   39.40    2.10
  -1  -4  -4   37.10    3.00
  -1  -4  -4   40.60    2.20
  -1  -4  -4   34.70    3.70
   1   4   4   34.70    3.60
   1   4   4   44.20    3.00
  -2  -4  -4   55.09    5.10
  -2  -4  -4   57.49    4.40
   2   4   4   61.59    4.30
   2   4   4   54.99    5.00
  -3  -4  -4  151.08    9.60
  -3  -4  -4  142.59    8.90
   3   4   4  169.18    9.90
  -4  -4  -4  251.67   14.10
  -4  -4  -4  195.28   12.60
   4   4   4  224.88   10.50
   4   4   4  230.98   10.60
   4   4   4  249.68   12.80
   4   4   4  225.68   14.60
  -5  -4  -4   18.70    4.20
  -5  -4  -4   20.70    4.10
   5   4   4   22.40    4.10
   5   4   4   18.30    2.10
   5   4   4   17.60    2.20
  -6  -4  -4   -0.10    2.90
   6   4   4    1.70    1.30
   6   4   4    5.20    2.90
   6   4   4   -1.30    1.30
  -7  -4  -4   72.19    8.30
   7   4   4   83.39    5.70
   7   4   4   97.59    5.80
   7   4   4   93.69    8.50
  -8  -4  -4   18.10    4.90
   8   4   4    8.70    3.10
   8   4   4   11.40    4.00
   8  -5  -4   33.00    6.40
   8  -5  -4   32.00    4.20
   8  -5  -4   43.90    7.60
   8  -5  -4   28.60    3.80
   7  -5  -4   33.50    3.60
   7  -5  -4   30.40    6.10
   7  -5  -4   36.80    6.40
   6  -5  -4  890.01   45.10
   6  -5  -4 1015.60   41.90
   6  -5  -4  943.71   45.10
  -6   5   4  861.21   45.00
   5  -5  -4  206.48   12.80
   5  -5  -4  205.88   10.00
   5  -5  -4  194.18   10.00
   5  -5  -4  212.38   13.00
   5  -5  -4  212.48   12.80
  -5   5   4  180.28   12.60
   4  -5  -4   30.60    3.70
   4  -5  -4   28.00    4.50
   4  -5  -4   21.90    4.20
   4  -5  -4   23.40    1.90
   4  -5  -4   26.20    1.90
  -4   5   4   29.40    4.40
  -4   5   4   23.80    4.00
   3  -5  -4 1493.95   65.89
   3  -5  -4 1533.35   65.39
   3  -5  -4 1457.15   65.69
  -3   5   4 1373.26   65.29
  -3   5   4 1448.85   65.59
   2  -5  -4  940.91   42.20
   2  -5  -4  940.01   42.30
   2  -5  -4  939.31   41.70
  -2   5   4  887.91   41.90
  -2   5   4  926.71   42.10
   1  -5  -4  343.97   17.00
   1  -5  -4  365.36   17.10
   1  -5  -4  352.76   16.10
  -1   5   4  357.16   17.00
  -1   5   4  347.47   16.90
  -1   5   4  356.16   16.00
   0  -5  -4 1319.17   57.89
   0  -5  -4 1313.47   57.99
   0  -5  -4 1337.77   58.19
   0  -5  -4 1334.27   57.89
   0   5   4 1353.66   58.09
   0   5   4 1288.97   58.09
  -1  -5  -4  250.07   11.30
  -1  -5  -4  263.67   12.50
  -1  -5  -4  247.08   13.10
  -1  -5  -4  245.58   11.40
   1   5   4  261.57   12.30
   1   5   4  241.38   13.00
  -2  -5  -4   18.60    4.10
  -2  -5  -4   23.60    3.10
   2   5   4   21.30    3.70
   2   5   4   20.90    2.60
  -3  -5  -4    2.80    1.90
  -3  -5  -4    0.30    2.00
   3   5   4   -0.10    2.00
   3   5   4    0.20    1.50
  -4  -5  -4   -1.30    1.60
  -4  -5  -4   -0.90    1.80
   4   5   4    1.20    1.80
   4   5   4    1.30    1.90
   4   5   4    0.40    0.50
   4   5   4    0.80    0.60
  -5  -5  -4   72.89    7.00
  -5  -5  -4   74.59    7.70
   5   5   4   83.39    4.40
   5   5   4   76.59    6.70
   5   5   4   81.99    4.50
  -6  -5  -4    1.50    3.70
   6   5   4    5.70    1.40
   6   5   4    4.10    3.00
   6   5   4    9.50    1.60
  -7  -5  -4  318.87   20.50
   7   5   4  334.57   19.40
   7   5   4  342.97   15.90
   8  -6  -4    2.10    3.10
   8  -6  -4    8.80    4.30
   8  -6  -4    5.50    2.10
   8  -6  -4    6.70    2.10
   7  -6  -4   37.10    3.60
   7  -6  -4   28.80    6.00
   7  -6  -4   44.60    7.10
   7  -6  -4   32.20    3.40
   6  -6  -4   31.40    3.00
   6  -6  -4   30.90    2.90
   6  -6  -4   31.50    5.80
  -6   6   4   24.90    5.00
   5  -6  -4  391.46   20.80
   5  -6  -4  374.26   17.30
   5  -6  -4  404.76   17.30
   5  -6  -4  377.76   20.30
   5  -6  -4  377.86   20.80
  -5   6   4  332.97   20.30
   4  -6  -4   85.09    4.20
   4  -6  -4   82.69    7.10
   4  -6  -4   95.59    7.00
   4  -6  -4   80.39    7.00
   4  -6  -4   88.49    4.20
  -4   6   4   74.89    6.70
   3  -6  -4   -1.60    1.00
   3  -6  -4    0.70    1.60
   3  -6  -4    1.20    2.20
  -3   6   4    0.00    1.60
   2  -6  -4  107.39    5.20
   2  -6  -4  114.19    7.40
   2  -6  -4  116.19    6.90
   2  -6  -4  109.89    7.30
  -2   6   4   94.89    6.90
  -2   6   4  109.29    5.10
   1  -6  -4  693.43   30.50
   1  -6  -4  658.03   30.80
   1  -6  -4  680.73   30.90
   1  -6  -4  659.63   29.90
  -1   6   4  698.53   30.80
  -1   6   4  644.74   29.80
   0  -6  -4    7.90    2.00
   0  -6  -4   14.70    2.10
   0  -6  -4   13.80    2.10
   0  -6  -4   14.50    2.50
   0   6   4   14.30    2.50
   0   6   4   13.70    2.40
  -1  -6  -4  875.01   37.60
  -1  -6  -4  789.22   38.10
  -1  -6  -4  817.82   36.60
  -1  -6  -4  827.72   36.40
   1   6   4  848.72   37.40
   1   6   4  852.91   38.20
  -2  -6  -4    9.80    2.40
  -2  -6  -4    5.70    2.60
   2   6   4    7.50    2.70
   2   6   4   11.30    2.50
  -3  -6  -4    1.20    1.90
  -3  -6  -4    1.00    1.80
   3   6   4    1.20    1.50
   3   6   4    0.60    1.90
  -4  -6  -4    1.80    2.20
  -4  -6  -4    5.70    2.90
   4   6   4    3.20    2.20
   4   6   4    2.60    2.60
  -5  -6  -4   18.90    4.80
   5   6   4   16.30    1.30
   5   6   4   17.80    1.40
   5   6   4   11.10    3.30
  -6  -6  -4  229.98   15.80
   6   6   4  240.48   14.50
   6   6   4  235.48   10.90
   6   6   4  235.98   11.00
  -7  -6  -4  215.28   15.80
   7   6   4  220.88   10.60
   7   6   4  230.48   10.60
   7   6   4  219.98   14.50
   8  -7  -4  481.05   27.40
   8  -7  -4  455.65   27.30
   8  -7  -4  492.85   22.90
   7  -7  -4   13.10    4.20
   7  -7  -4   22.60    5.20
   7  -7  -4   11.00    2.10
  -7   7   4   14.30    4.70
   6  -7  -4   19.50    5.70
   6  -7  -4   20.00    2.30
   6  -7  -4   25.50    2.50
   5  -7  -4   80.39    6.90
   5  -7  -4   68.49    4.00
   5  -7  -4   72.69    3.90
   5  -7  -4   72.79    7.30
   5  -7  -4   64.79    6.90
  -5   7   4   63.69    6.50
   4  -7  -4  193.58   11.10
   4  -7  -4  173.28    8.00
   4  -7  -4  183.88   11.60
   4  -7  -4  177.08    7.90
   4  -7  -4  178.98   11.50
  -4   7   4  155.78   10.90
   3  -7  -4    8.80    2.40
   3  -7  -4    6.00    2.30
   3  -7  -4    4.90    0.70
   3  -7  -4    4.40    2.50
  -3   7   4    7.20    2.40
   2  -7  -4  118.89    7.80
   2  -7  -4  112.29    7.10
   2  -7  -4  117.69    5.90
   2  -7  -4  115.39    7.70
  -2   7   4  118.99    5.60
  -2   7   4  101.39    7.20
   1  -7  -4   48.00    4.30
   1  -7  -4   49.30    3.70
   1  -7  -4   53.29    4.70
   1  -7  -4   52.49    4.00
  -1   7   4   51.49    3.60
  -1   7   4   44.40    4.20
   0  -7  -4  362.46   17.50
   0  -7  -4  374.96   18.10
   0  -7  -4  391.26   17.80
   0  -7  -4  365.66   17.70
   0   7   4  377.36   17.80
   0   7   4  361.86   17.80
  -1  -7  -4   22.90    1.90
  -1  -7  -4   25.30    3.70
  -1  -7  -4   21.30    2.20
  -1  -7  -4   23.10    2.90
   1   7   4   21.20    3.30
  -2  -7  -4   36.50    2.00
  -2  -7  -4   37.60    3.80
  -2  -7  -4   37.00    4.20
  -2  -7  -4   32.80    1.90
   2   7   4   34.70    4.50
   2   7   4   32.90    3.40
  -3  -7  -4   -1.10    1.80
  -3  -7  -4   -2.40    1.40
   3   7   4    1.40    1.70
   3   7   4    3.40    2.50
  -4  -7  -4  103.09    8.30
  -4  -7  -4  111.19    9.00
   4   7   4  130.79    8.30
   4   7   4  119.99    9.30
  -5  -7  -4  403.96   23.70
   5   7   4  438.56   22.20
  -6  -7  -4    2.60    3.50
   6   7   4    5.00    3.00
  -7  -7  -4   80.19    9.20
   7   7   4   81.99    7.90
   8  -8  -4   -2.90    1.50
   8  -8  -4    5.90    4.10
   8  -8  -4   -0.60    3.40
   8  -8  -4    0.40    1.60
   7  -8  -4   -1.20    1.90
   7  -8  -4   -0.50    1.10
   7  -8  -4   -0.80    1.10
   7  -8  -4   -0.40    2.20
  -7   8   4   -2.30    2.70
   6  -8  -4  384.16   16.40
   6  -8  -4  362.76   21.00
   6  -8  -4  348.07   16.40
  -6   8   4  320.27   20.30
   5  -8  -4    1.30    0.80
   5  -8  -4    1.10    0.80
   5  -8  -4    3.70    2.80
  -5   8   4    2.40    2.70
   4  -8  -4   78.69    7.10
   4  -8  -4   87.49    6.60
   4  -8  -4   64.99    3.50
   4  -8  -4   79.79    3.70
   4  -8  -4   77.29    6.90
  -4   8   4   57.89    6.30
   3  -8  -4   24.20    4.00
   3  -8  -4   21.00    4.10
   3  -8  -4   22.30    1.70
   3  -8  -4   24.10    3.60
  -3   8   4   21.00    1.60
  -3   8   4   20.10    3.60
   2  -8  -4  915.91   39.90
   2  -8  -4  971.20   41.30
   2  -8  -4  904.11   41.70
   2  -8  -4  932.91   41.90
  -2   8   4  846.02   39.50
  -2   8   4  863.31   41.40
   1  -8  -4   65.19    5.10
   1  -8  -4   64.29    5.00
   1  -8  -4   61.69    4.60
   1  -8  -4   61.59    4.40
  -1   8   4   60.19    4.80
  -1   8   4   58.59    4.10
   0  -8  -4   19.50    2.40
   0  -8  -4   20.60    3.10
   0  -8  -4   23.50    3.00
   0  -8  -4   16.80    2.40
   0   8   4   20.50    2.90
   0   8   4   22.10    3.00
  -1  -8  -4   81.59    5.60
  -1  -8  -4   81.79    4.50
  -1  -8  -4   82.19    6.40
  -1  -8  -4   81.89    4.90
   1   8   4   84.89    5.60
   1   8   4   76.39    5.90
  -2  -8  -4   15.10    3.50
  -2  -8  -4   15.90    1.40
  -2  -8  -4   16.80    1.60
  -2  -8  -4   19.00    3.20
   2   8   4   19.20    3.60
   2   8   4   22.00    3.10
  -3  -8  -4  192.78   13.50
  -3  -8  -4  215.78   13.70
   3   8   4  247.78   12.60
   3   8   4  231.78   13.60
  -4  -8  -4  485.25   26.60
  -4  -8  -4  480.75   26.20
   4   8   4  504.55   24.50
  -5  -8  -4   51.09    7.40
   5   8   4   47.90    5.50
  -6  -8  -4   23.50    5.10
   6   8   4   22.00    4.70
   7   8   4  133.69   10.60
   8  -9  -4   13.10    5.20
   8  -9  -4   10.20    4.40
   8  -9  -4    9.00    2.10
   8  -9  -4    9.60    1.80
   7  -9  -4   13.90    1.90
   7  -9  -4   12.80    1.80
   7  -9  -4   15.20    5.00
  -7   9   4   11.50    4.50
   6  -9  -4   38.30    2.70
   6  -9  -4   39.80    2.60
   6  -9  -4   47.90    7.00
  -6   9   4   38.80    6.40
   5  -9  -4  144.59    7.00
   5  -9  -4  154.78   11.30
   5  -9  -4  156.08    7.00
  -5   9   4  133.39   10.60
   4  -9  -4  395.36   17.20
   4  -9  -4  395.36   21.00
   4  -9  -4  340.97   20.60
   4  -9  -4  400.36   17.10
   4  -9  -4  412.56   20.20
  -4   9   4  353.46   20.40
   3  -9  -4   45.30    4.10
   3  -9  -4   42.00    2.80
   3  -9  -4   44.40    5.00
   3  -9  -4   40.50    5.40
  -3   9   4   34.90    2.50
  -3   9   4   37.00    4.50
   2  -9  -4  216.48   12.40
   2  -9  -4  218.98   10.90
   2  -9  -4  205.18   12.40
   2  -9  -4  237.68   12.00
  -2   9   4  204.58   12.10
  -2   9   4  227.38   10.60
   1  -9  -4    3.60    1.70
   1  -9  -4    3.40    1.70
   1  -9  -4    3.40    2.00
   1  -9  -4    1.30    1.40
  -1   9   4    4.60    1.90
  -1   9   4    3.20    1.50
   0  -9  -4  390.66   18.40
   0  -9  -4  373.96   18.20
   0  -9  -4  365.66   18.70
   0   9   4  376.66   18.30
   0   9   4  363.36   18.30
  -1  -9  -4   -2.10    1.70
  -1  -9  -4    1.10    1.20
  -1  -9  -4    1.30    1.60
  -1  -9  -4    0.80    1.00
   1   9   4    1.50    1.70
   1   9   4   -0.40    1.60
   1   9   4    0.60    1.20
  -2  -9  -4  171.28   10.50
  -2  -9  -4  175.38    8.40
  -2  -9  -4  178.48   11.40
   2   9   4  193.18   10.30
   2   9   4  172.28   10.90
  -3  -9  -4  262.27   15.40
  -3  -9  -4  234.58   14.30
   3   9   4  281.67   14.20
   3   9   4  239.78   14.80
  -4  -9  -4   49.99    6.80
   4   9   4   43.90    5.00
  -5  -9  -4   78.69    8.20
   5   9   4   64.79    6.60
  -6  -9  -4  193.58   14.40
   6   9   4  190.08   12.80
  -7  -9  -4    9.40    4.60
   8 -10  -4    1.20    3.00
   8 -10  -4   -1.70    0.70
   8 -10  -4   -4.90    3.00
  -8  10   4   -1.20    3.30
   7 -10  -4    2.20    3.90
   7 -10  -4    4.50    1.00
   7 -10  -4    2.00    0.90
  -7  10   4    4.70    3.30
   6 -10  -4   21.50    1.60
   6 -10  -4   25.50    1.70
   6 -10  -4   26.20    5.90
  -6  10   4   19.00    4.80
   5 -10  -4   26.00    1.90
   5 -10  -4   27.60    5.50
   5 -10  -4   27.00    1.80
  -5  10   4   22.20    5.00
   4 -10  -4  697.73   32.10
   4 -10  -4  709.53   33.40
   4 -10  -4  629.14   28.90
   4 -10  -4  663.23   32.90
   4 -10  -4  656.23   29.00
  -4  10   4  604.04   32.30
   3 -10  -4   69.79    6.60
   3 -10  -4   67.39    4.20
   3 -10  -4   65.19    5.60
   3 -10  -4   71.29    7.00
  -3  10   4   64.49    6.00
  -3  10   4   65.89    3.90
   2 -10  -4    6.70    1.80
   2 -10  -4    7.60    2.60
   2 -10  -4    5.10    1.80
   2 -10  -4    3.50    2.30
  -2  10   4    3.80    1.30
  -2  10   4    3.90    2.10
   1 -10  -4   57.49    6.00
   1 -10  -4   53.89    4.70
   1 -10  -4   54.39    4.60
   1 -10  -4   52.49    4.50
  -1  10   4   51.39    4.10
  -1  10   4   55.59    4.80
   0 -10  -4   14.70    2.70
   0 -10  -4   11.20    2.60
   0 -10  -4   10.50    3.00
   0 -10  -4   17.40    2.50
   0  10   4   14.20    2.70
   0  10   4   16.40    2.80
  -1 -10  -4   -0.20    1.00
  -1 -10  -4    1.70    1.70
  -1 -10  -4   -2.70    2.00
   1  10   4    0.20    1.30
   1  10   4    0.90    1.60
   1  10   4    1.60    2.00
  -2 -10  -4   78.59    7.50
  -2 -10  -4   86.69    6.90
  -2 -10  -4   91.99    5.00
   2  10   4  105.59    6.90
   2  10   4  100.19    5.50
   2  10   4   96.79    7.50
  -3 -10  -4   33.80    1.90
  -3 -10  -4   30.80    1.90
  -3 -10  -4   21.00    4.50
   3  10   4   28.60    4.30
  -4 -10  -4   38.00    6.20
  -5 -10  -4  195.48   14.80
   5  10   4  224.68   13.50
  -6 -10  -4   69.09    9.20
   6  10   4   62.99    6.90
   8 -11  -4    9.80    5.30
  -8  11   4   12.80    4.80
   7 -11  -4   -1.10    3.50
  -7  11   4   -1.70    2.20
   6 -11  -4    1.40    3.90
  -6  11   4   -1.10    2.80
   5 -11  -4  134.59    6.40
   5 -11  -4  130.69    6.30
   5 -11  -4  116.89   10.10
  -5  11   4  129.39   10.40
   4 -11  -4    8.00    3.30
   4 -11  -4   11.40    1.60
   4 -11  -4    9.90    1.60
  -4  11   4    6.10    2.80
   3 -11  -4   44.00    4.50
   3 -11  -4   38.40    5.70
   3 -11  -4   36.30    3.20
   3 -11  -4   40.80    4.90
  -3  11   4   37.40    5.20
  -3  11   4   33.70    2.80
   2 -11  -4   56.09    4.50
   2 -11  -4   55.19    5.50
   2 -11  -4   56.29    5.20
   2 -11  -4   55.79    4.70
  -2  11   4   46.00    4.80
   1 -11  -4  185.28   10.70
   1 -11  -4  187.48   11.30
   1 -11  -4  190.78   10.80
   1 -11  -4  196.18   11.70
  -1  11   4  188.78   10.30
  -1  11   4  193.18   11.10
   0 -11  -4   47.40    4.10
   0 -11  -4   50.69    4.60
   0 -11  -4   53.79    4.70
   0 -11  -4   46.50    5.00
   0  11   4   53.39    4.80
   0  11   4   51.89    4.70
   0  11   4   50.39    4.70
  -1 -11  -4   23.80    4.30
  -1 -11  -4   23.20    3.70
   1  11   4   20.10    3.00
   1  11   4   22.10    3.50
   1  11   4   25.20    4.10
  -2 -11  -4   67.69    6.00
  -2 -11  -4   66.79    6.50
  -2 -11  -4   68.99    4.10
   2  11   4   64.99    4.50
   2  11   4   65.49    6.00
   2  11   4   67.59    5.70
  -3 -11  -4   39.80    2.60
  -3 -11  -4   36.30    6.00
  -3 -11  -4   43.90    2.70
   3  11   4   41.90    4.80
  -4 -11  -4   58.19    8.10
   4  11   4   72.59    6.50
  -5 -11  -4    1.60    3.30
   5  11   4    1.60    2.60
   6  11   4    8.60    3.40
   7 -12  -4   15.40    5.20
  -7  12   4    7.10    3.50
   6 -12  -4   -0.10    3.10
  -6  12   4    1.20    3.00
   5 -12  -4  106.89    9.20
   5 -12  -4   93.49    4.90
   5 -12  -4   93.39    4.90
  -5  12   4   86.89    8.50
   4 -12  -4   17.40    4.80
   4 -12  -4   26.50    2.50
  -4  12   4   23.90    4.70
  -4  12   4   21.30    2.20
   3 -12  -4   75.99    5.10
   3 -12  -4   67.89    6.70
   3 -12  -4   76.29    7.30
  -3  12   4   70.49    6.70
  -3  12   4   73.69    4.60
   2 -12  -4   16.10    2.90
   2 -12  -4   16.90    3.90
   2 -12  -4   18.90    3.00
   2 -12  -4   16.70    3.50
  -2  12   4   15.60    2.60
  -2  12   4   23.00    4.10
   1 -12  -4    2.70    2.30
   1 -12  -4    0.40    1.70
   1 -12  -4    5.30    2.30
   1 -12  -4    3.90    2.50
  -1  12   4    2.60    1.60
  -1  12   4    1.90    1.80
   0 -12  -4    4.80    1.80
   0 -12  -4    6.90    2.60
   0 -12  -4    6.90    2.10
   0 -12  -4    1.70    2.10
   0  12   4    4.90    2.30
   0  12   4    3.80    2.30
   0  12   4    2.30    2.10
  -1 -12  -4  491.15   22.50
  -1 -12  -4  454.85   24.10
  -1 -12  -4  489.65   25.00
   1  12   4  479.15   23.20
   1  12   4  490.65   24.40
   1  12   4  500.95   24.00
  -2 -12  -4   16.50    4.30
  -2 -12  -4   14.60    2.10
   2  12   4   13.30    2.30
   2  12   4   17.70    3.30
  -3 -12  -4  139.99    7.10
  -3 -12  -4  142.39   11.30
  -3 -12  -4  140.59    7.20
   3  12   4  151.78    9.80
  -4 -12  -4   39.10    6.80
   4  12   4   42.60    5.30
  -5 -12  -4   46.20    8.00
   5  12   4   42.60    6.10
  -6 -12  -4   84.99    9.20
   6  12   4   76.39    7.70
  -7  13   4    6.20    3.40
   6 -13  -4   59.89    8.70
  -6  13   4   59.79    7.40
   5 -13  -4   10.50    1.50
   5 -13  -4   13.60    4.50
  -5  13   4    2.60    3.20
   4 -13  -4    1.30    1.40
  -4  13   4    0.10    1.10
  -4  13   4    4.00    2.90
   3 -13  -4    7.40    3.50
   3 -13  -4    1.10    1.70
  -3  13   4    1.90    1.30
  -3  13   4    0.80    2.50
   2 -13  -4    5.00    3.10
   2 -13  -4    5.80    2.50
   2 -13  -4    6.00    2.50
  -2  13   4    1.30    1.50
  -2  13   4    3.50    2.40
   1 -13  -4   18.90    3.40
   1 -13  -4   18.00    3.90
   1 -13  -4   22.40    3.60
  -1  13   4   18.80    3.10
  -1  13   4   23.50    4.00
   0 -13  -4  188.48   11.20
   0 -13  -4  197.08   10.60
   0 -13  -4  195.18   11.90
   0  13   4  184.38   11.20
   0  13   4  178.78   11.10
   0  13   4  184.58   11.10
  -1 -13  -4    5.10    3.30
  -1 -13  -4    6.00    1.80
   1  13   4    4.80    2.40
   1  13   4    4.80    2.10
   1  13   4    2.70    1.90
  -2 -13  -4   12.50    4.00
   2  13   4    6.70    2.70
   2  13   4    9.10    2.10
  -3 -13  -4  227.38   14.60
  -3 -13  -4  187.28    9.70
  -3 -13  -4  189.88    9.60
   3  13   4  209.78   12.50
  -4 -13  -4   21.50    5.30
   4  13   4   22.20    4.40
  -5 -13  -4   75.39    8.80
   5  13   4   64.49    7.00
   7 -14  -4  112.09   11.50
   6 -14  -4   46.80    7.80
  -6  14   4   41.30    7.10
   5 -14  -4   36.10    2.90
   5 -14  -4   40.40    3.00
   5 -14  -4   38.90    6.90
  -5  14   4   46.40    6.80
   4 -14  -4   28.80    3.10
   4 -14  -4   25.60    5.50
  -4  14   4   21.60    4.90
   3 -14  -4    1.60    1.80
   3 -14  -4    1.00    3.00
  -3  14   4    0.00    2.30
  -3  14   4   -0.60    1.40
   2 -14  -4   56.79    6.10
   2 -14  -4   47.90    5.20
   2 -14  -4   50.49    4.90
  -2  14   4   45.60    5.60
  -2  14   4   41.10    4.10
   1 -14  -4  111.29    8.60
   1 -14  -4   98.39    8.00
   1 -14  -4  101.09    7.90
  -1  14   4  103.89    7.90
  -1  14   4   98.69    7.10
   0 -14  -4  408.26   19.80
   0 -14  -4  395.86   20.60
   0 -14  -4  418.36   21.50
   0  14   4  410.86   20.90
   0  14   4  382.86   20.40
   0  14   4  380.66   20.50
  -1 -14  -4   80.19    6.30
  -1 -14  -4   79.79    7.80
  -1 -14  -4   86.19    5.60
   1  14   4   85.89    7.10
   1  14   4   92.09    6.50
  -2 -14  -4    0.70    1.70
  -2 -14  -4   -0.50    1.20
  -2 -14  -4    4.10    3.10
   2  14   4    4.90    2.70
  -3 -14  -4    4.80    3.70
  -3 -14  -4    3.80    1.40
  -3 -14  -4    0.70    1.30
   3  14   4    3.60    2.70
  -4 -14  -4   64.99    9.00
   4  14   4   74.39    6.80
  -5 -14  -4   -5.40    2.70
   5  14   4   -0.40    2.60
   6 -15  -4   61.59    8.90
  -6  15   4   50.39    7.60
   5 -15  -4    2.50    1.20
   5 -15  -4    1.10    3.20
   5 -15  -4    0.90    1.20
  -5  15   4   -2.80    1.90
   4 -15  -4  124.39    7.20
   4 -15  -4  113.09   10.20
  -4  15   4  114.29    6.80
  -4  15   4   95.69    9.20
   3 -15  -4   65.79    5.30
  -3  15   4   51.89    4.50
  -3  15   4   54.49    6.40
   2 -15  -4   59.89    6.60
   2 -15  -4   65.59    5.70
  -2  15   4   50.09    4.60
  -2  15   4   52.59    6.10
   1 -15  -4   28.30    5.00
   1 -15  -4   22.90    4.40
   1 -15  -4   28.60    4.10
  -1  15   4   27.70    4.60
   0 -15  -4    4.80    1.90
   0 -15  -4    4.20    2.40
   0 -15  -4    7.10    2.90
   0  15   4    0.70    2.30
   0  15   4    3.10    2.20
  -1 -15  -4   37.50    4.20
  -1 -15  -4   29.30    3.30
  -1 -15  -4   23.70    5.20
   1  15   4   31.20    4.60
  -2 -15  -4   -0.20    1.30
  -2 -15  -4    0.60    1.70
  -2 -15  -4   -5.70    2.40
   2  15   4    0.00    1.80
  -3 -15  -4   10.90    2.10
  -3 -15  -4   13.20    4.30
  -3 -15  -4   17.00    2.30
   3  15   4   18.70    4.00
  -4 -15  -4  175.88   14.00
   4  15   4  166.18   11.80
   6 -16  -4   20.30    5.70
  -6  16   4   10.20    4.60
   5 -16  -4   10.40    4.10
   5 -16  -4   14.70    2.20
  -5  16   4   13.40    4.20
   4 -16  -4   43.40    7.10
   4 -16  -4   46.00    4.20
  -4  16   4   36.20    3.70
  -4  16   4   45.60    6.90
   3 -16  -4   -2.40    3.00
   3 -16  -4    5.10    2.10
  -3  16   4    3.20    2.80
  -3  16   4    1.60    1.80
   2 -16  -4   26.80    5.10
   2 -16  -4   28.60    4.60
  -2  16   4   26.50    3.80
  -2  16   4   26.90    5.10
   1 -16  -4  124.89    9.40
   1 -16  -4  119.39    9.30
   1 -16  -4  121.99    8.40
  -1  16   4  115.59    9.20
  -1  16   4  123.59    8.50
   0 -16  -4   90.79    6.60
   0 -16  -4   79.49    8.10
   0 -16  -4   92.99    7.70
   0  16   4   88.69    7.70
  -1 -16  -4   17.20    4.50
  -1 -16  -4   21.70    3.90
  -1 -16  -4   23.30    3.20
   1  16   4   17.70    4.00
  -2 -16  -4    9.00    2.70
  -2 -16  -4    8.20    2.00
  -2 -16  -4    1.60    3.10
   2  16   4    5.20    2.80
  -3 -16  -4    8.60    3.80
  -3 -16  -4   -4.90    2.20
  -3 -16  -4   -0.40    1.50
   3  16   4   -0.30    2.50
  -4 -16  -4   34.50    6.40
   4  16   4   28.50    5.10
   5 -17  -4    1.60    1.40
   5 -17  -4   -2.50    2.80
  -5  17   4    3.40    3.10
   4 -17  -4   43.20    4.40
   4 -17  -4   43.00    7.30
  -4  17   4   40.70    6.50
  -4  17   4   33.70    3.90
   3 -17  -4   -0.70    2.80
   3 -17  -4    3.10    2.30
  -3  17   4   -0.60    2.70
  -3  17   4    1.20    1.90
   2 -17  -4    6.00    3.50
   2 -17  -4    0.80    2.40
  -2  17   4   -2.30    1.80
  -2  17   4    5.50    2.90
   1 -17  -4   -3.70    2.40
   1 -17  -4    2.70    2.80
  -1  17   4    0.70    2.40
   0 -17  -4  171.28   10.10
   0 -17  -4  163.08   11.10
   0  17   4  149.49   11.00
  -1 -17  -4  142.79   11.50
  -1 -17  -4  139.69    8.60
  -1 -17  -4  146.19    9.80
   1  17   4  138.99   10.30
  -2 -17  -4   14.70    4.70
  -2 -17  -4   21.50    3.20
  -2 -17  -4   14.60    3.20
   2  17   4   24.10    4.80
  -3 -17  -4   14.30    2.60
  -3 -17  -4   15.40    4.90
   3  17   4   16.80    4.20
   5 -18  -4  129.29    7.50
   5 -18  -4  141.09   12.20
  -5  18   4  108.49   10.60
   4 -18  -4   21.90    3.50
   4 -18  -4   18.20    5.50
  -4  18   4   20.00    3.60
  -4  18   4   21.00    5.10
   3 -18  -4  200.38   13.50
   3 -18  -4  157.38   10.50
  -3  18   4  158.48   10.80
  -3  18   4  143.59   11.90
   2 -18  -4    6.60    3.00
   2 -18  -4    3.10    3.70
  -2  18   4    5.10    2.90
  -2  18   4   -2.70    2.10
   1 -18  -4   40.70    6.00
  -1  18   4   33.50    5.60
   0 -18  -4    3.30    2.90
   0 -18  -4   -1.10    2.70
   0  18   4    3.20    2.60
  -1 -18  -4   83.79    8.60
  -1 -18  -4   75.79    5.80
  -1 -18  -4   78.39    7.00
   1  18   4   71.49    7.30
  -2 -18  -4   17.50    3.70
  -2 -18  -4   14.60    4.90
   2  18   4   15.20    4.00
   4 -19  -4   23.00    3.70
   4 -19  -4   16.80    5.10
  -4  19   4   15.30    4.70
   3 -19  -4    5.20    3.80
   3 -19  -4    6.80    3.00
   2 -19  -4  196.98   12.90
   2 -19  -4  185.18   13.60
   1 -19  -4  318.17   18.50
   1 -19  -4  313.67   18.90
  -1  19   4  292.87   18.60
   0 -19  -4   10.40    4.30
   0 -19  -4    9.00    3.60
  -1 -19  -4   14.80    4.20
  -1 -19  -4   13.70    3.70
  -1 -19  -4   18.50    4.70
   1  19   4   22.50    4.80
   2 -20  -4   10.00    4.10
   2 -20  -4   15.20    3.90
  -2  20   4   15.20    4.20
   1 -20  -4   -2.60    2.70
   1 -20  -4    4.20    3.90
  -1  20   4    4.40    2.90
  -1  20  -5    9.50    4.10
  -1  20  -5   13.40    3.60
   1  19  -5   64.49    7.50
   1  19  -5   61.09    6.50
   0  19  -5   74.19    7.10
   0  19  -5   83.09    8.20
   0 -19   5   72.79    8.00
  -1  19  -5   17.60    4.50
  -1  19  -5   23.70    4.80
   1 -19   5   33.40    6.20
  -2  19  -5   11.40    4.30
  -2  19  -5   11.10    3.40
   2 -19   5    8.30    3.80
  -3  19  -5  122.99   10.00
   3 -19   5  128.39   10.60
   2  18  -5   44.20    6.30
   2  18  -5   42.30    6.10
   1  18  -5   89.09    8.50
   1  18  -5   98.79    8.00
  -1 -18   5   85.99    9.20
   0  18  -5  234.38   15.00
   0  18  -5  215.08   13.60
   0 -18   5  209.58   15.10
  -1  18  -5   66.39    7.40
  -1  18  -5   82.09    7.00
   1 -18   5   53.99    7.60
  -2  18  -5    7.90    3.70
  -2  18  -5    4.90    2.70
   2 -18   5    7.70    3.60
  -3  18  -5    0.90    2.50
  -3  18  -5    0.00    2.90
   3 -18   5    0.80    2.90
  -4  18  -5  180.68   12.90
   4 -18   5  204.38   13.50
   3  17  -5   32.00    5.30
   3  17  -5   24.60    4.70
  -3 -17   5   31.20    6.60
   2  17  -5  224.58   14.80
  -2 -17   5  241.58   16.50
   1  17  -5  245.28   15.00
  -1 -17   5  223.88   15.70
   0  17  -5    2.20    2.90
   0  17  -5    0.00    2.00
   0 -17   5   -5.70    2.40
  -1  17  -5   98.29    9.10
  -1  17  -5  104.59    8.20
   1 -17   5  100.89    9.20
  -2  17  -5    5.30    3.10
  -2  17  -5    6.30    2.80
   2 -17   5    0.80    3.20
  -3  17  -5   35.30    5.70
  -3  17  -5   50.79    7.50
   3 -17   5   43.70    6.30
  -4  17  -5   12.80    3.40
  -4  17  -5   17.90    4.80
   4 -17   5   11.70    4.50
  -5  17  -5  115.09   10.90
  -5  17  -5  104.99    9.20
   5 -17   5  121.99    9.90
   4  16  -5    8.30    3.00
  -4 -16   5    6.50    4.10
   3  16  -5    3.90    2.90
   3  16  -5    7.20    2.90
  -3 -16   5    4.70    3.80
   2  16  -5   34.00    5.00
   2  16  -5   40.90    5.90
  -2 -16   5   36.10    6.50
   1  16  -5   21.50    4.00
   1  16  -5   20.00    4.40
  -1 -16   5   15.60    4.90
   0  16  -5   51.79    6.20
   0  16  -5   48.20    5.20
   0 -16   5   50.09    7.30
  -1  16  -5    2.90    3.10
  -1  16  -5    4.00    2.40
   1 -16   5   -0.10    3.00
  -2  16  -5  210.68   13.20
  -2  16  -5  234.48   15.00
   2 -16   5  216.88   14.20
  -3  16  -5  156.88   12.20
  -3  16  -5  152.88   12.00
   3 -16   5  159.48   11.20
  -4  16  -5   45.40    7.50
  -4  16  -5   43.40    5.30
   4 -16   5   41.70    6.20
  -5  16  -5   10.80    4.00
  -5  16  -5    9.00    3.30
   5 -16   5    5.30    3.80
  -6  16  -5   55.89    8.40
   6 -16   5   50.29    6.70
   6 -16   5   54.89    8.60
   4  15  -5  132.19    9.60
   4  15  -5  139.59   10.20
  -4 -15   5  116.09   11.40
   3  15  -5   64.49    6.70
   3  15  -5   74.09    6.90
  -3 -15   5   75.29    8.10
   2  15  -5    2.70    2.60
   2  15  -5    6.80    2.90
  -2 -15   5    5.20    3.70
   1  15  -5    7.10    3.20
  -1 -15   5   -1.00    3.00
   0  15  -5   -0.60    1.90
   0  15  -5    0.80    2.30
   0 -15   5   -1.80    2.50
  -1  15  -5  182.58   11.20
   1 -15   5  182.38   12.40
  -2  15  -5   -0.10    1.80
  -2  15  -5   -0.40    2.20
   2 -15   5    3.60    2.80
  -3  15  -5  316.07   18.00
  -3  15  -5  313.37   19.50
   3 -15   5  364.76   19.00
  -4  15  -5  431.96   25.70
  -4  15  -5  447.56   24.20
   4 -15   5  501.75   24.50
  -5  15  -5   15.60    4.00
  -5  15  -5   26.60    5.90
   5 -15   5   15.80    4.40
  -6  15  -5   17.60    4.60
   6 -15   5   21.80    4.90
   5  14  -5   39.40    4.70
  -5 -14   5   26.80    6.70
   4  14  -5    4.20    2.70
   4  14  -5   -0.50    2.60
  -4 -14   5    4.40    3.90
   3  14  -5  196.68   12.40
   3  14  -5  202.88   12.40
  -3 -14   5  197.88   14.00
   2  14  -5  281.47   15.60
   2  14  -5  283.57   15.90
  -2 -14   5  264.47   17.10
   1  14  -5   74.19    6.00
   1  14  -5   63.99    6.70
  -1 -14   5   62.89    9.10
   0  14  -5   51.79    4.90
   0  14  -5   46.30    6.20
   0 -14   5   58.89    6.40
   0 -14   5   45.70    4.90
  -1  14  -5   21.00    3.60
  -1  14  -5   28.90    5.00
   1 -14   5   29.60    4.70
   1 -14   5   30.10    3.70
  -2  14  -5   87.69    6.80
  -2  14  -5   97.49    8.50
   2 -14   5   90.69    7.70
   2 -14   5   78.39    6.30
  -3  14  -5   32.60    5.90
  -3  14  -5   33.90    4.80
   3 -14   5   36.90    3.90
   3 -14   5   41.70    5.60
  -4  14  -5   13.40    4.30
  -4  14  -5   16.80    3.90
   4 -14   5   17.80    3.80
  -5  14  -5  133.89   10.30
  -5  14  -5  139.59   11.60
   5 -14   5  157.08   10.40
  -6  14  -5   17.20    4.70
  -6  14  -5   16.60    5.50
   6 -14   5   21.30    4.40
   6 -14   5   25.40    5.90
   5  13  -5   -0.50    2.00
   5  13  -5    0.70    2.90
  -5 -13   5    1.20    3.90
   4  13  -5   14.30    3.90
   4  13  -5   24.40    4.20
  -4 -13   5   17.20    5.10
   3  13  -5    6.00    2.70
   3  13  -5    5.50    2.50
  -3 -13   5   -0.40    2.20
  -3 -13   5    0.70    2.50
   2  13  -5   18.10    3.60
   2  13  -5   16.90    3.70
  -2 -13   5   18.20    4.30
  -2 -13   5   13.90    3.20
   1  13  -5    0.10    1.80
   1  13  -5   -0.70    2.40
  -1 -13   5    1.90    2.50
  -1 -13   5    0.60    1.80
  -1 -13   5    1.80    1.80
   0  13  -5    3.80    2.40
   0  13  -5    1.10    1.80
   0 -13   5   -0.50    2.30
   0 -13   5    0.70    1.60
   0 -13   5    1.20    2.00
  -1  13  -5    7.20    3.00
  -1  13  -5    7.60    2.60
  -1  13  -5    4.00    2.30
   1 -13   5    5.40    2.00
   1 -13   5    9.30    3.20
  -2  13  -5  439.16   22.10
  -2  13  -5  449.95   23.70
  -2  13  -5  436.86   22.40
   2 -13   5  443.46   22.80
  -3  13  -5   27.30    4.20
  -3  13  -5   18.80    3.60
  -3  13  -5   27.50    5.20
   3 -13   5   24.10    4.40
   3 -13   5   25.00    3.50
  -4  13  -5  151.78   10.60
  -4  13  -5  159.68   10.70
  -4  13  -5  163.78   12.20
   4 -13   5  180.48   11.00
   4 -13   5  173.18   10.10
  -5  13  -5   23.00    5.30
  -5  13  -5   16.60    3.90
   5 -13   5   23.70    4.20
  -6  13  -5   30.00    5.40
  -6  13  -5   42.60    6.90
   6 -13   5   37.60    7.00
  -7  13  -5    1.10    2.70
   7 -13   5    2.50    2.80
   6  12  -5   14.30    4.50
   6  12  -5   21.30    4.50
   5  12  -5   -0.20    2.50
   5  12  -5    7.80    2.70
  -5 -12   5    4.40    3.60
   4  12  -5  533.05   26.00
   4  12  -5  520.65   25.10
  -4 -12   5  488.55   27.30
  -4 -12   5  456.85   25.20
   3  12  -5    6.10    2.50
   3  12  -5    3.10    2.50
  -3 -12   5    2.00    2.30
  -3 -12   5    3.10    2.70
   2  12  -5   40.70    4.50
   2  12  -5   33.80    4.70
  -2 -12   5   28.20    4.60
  -2 -12   5   38.00    4.20
  -2 -12   5   30.00    5.40
   1  12  -5   97.09    7.70
   1  12  -5  110.49    7.20
   1  12  -5  106.09    7.70
  -1 -12   5   88.09    7.10
  -1 -12   5  100.39    7.10
  -1 -12   5  115.79    8.70
   0  12  -5   -0.20    2.20
   0  12  -5    3.40    2.30
   0  12  -5    0.20    1.60
   0 -12   5   -0.80    2.30
   0 -12   5    1.40    1.60
   0 -12   5   -0.30    1.60
  -1  12  -5   79.89    7.00
  -1  12  -5   85.19    6.60
  -1  12  -5   77.69    5.90
   1 -12   5   73.99    6.70
   1 -12   5   83.99    5.80
   1 -12   5   83.19    6.20
  -2  12  -5   83.39    6.40
  -2  12  -5   80.69    6.50
  -2  12  -5   76.79    7.30
   2 -12   5   87.49    6.70
   2 -12   5   97.89    6.10
   2 -12   5   92.09    7.10
  -3  12  -5   65.19    5.70
  -3  12  -5   57.89    5.50
  -3  12  -5   57.59    6.60
   3 -12   5   72.29    6.20
   3 -12   5   60.79    5.00
  -4  12  -5   76.59    6.70
  -4  12  -5   75.99    6.50
   4 -12   5   79.09    6.60
   4 -12   5   81.29    5.90
  -5  12  -5   -0.40    2.80
  -5  12  -5    2.20    2.50
   5 -12   5    0.00    2.00
   5 -12   5    1.90    1.70
  -6  12  -5  235.28   16.50
  -6  12  -5  297.37   18.70
   6 -12   5  301.27   18.70
   6 -12   5  315.27   16.70
  -7  12  -5    0.70    3.30
   7 -12   5    0.30    2.40
   7 -12   5   -2.10    2.50
   7 -12   5    0.20    3.30
   6  11  -5   12.60    4.60
   6  11  -5   13.40    3.20
  -6 -11   5   16.90    4.70
   5  11  -5   45.10    6.60
   5  11  -5   45.30    4.80
  -5 -11   5   47.40    7.50
   4  11  -5   44.30    5.00
   4  11  -5   44.20    5.40
  -4 -11   5   39.20    5.50
  -4 -11   5   44.60    7.00
   3  11  -5  194.68   11.80
   3  11  -5  211.28   11.80
  -3 -11   5  183.88   11.50
  -3 -11   5  198.28   13.00
   2  11  -5  703.03   31.30
   2  11  -5  682.63   31.40
   2  11  -5  636.24   33.20
  -2 -11   5  636.34   31.70
  -2 -11   5  639.64   32.50
  -2 -11   5  644.84   31.10
   1  11  -5   77.19    6.00
   1  11  -5   70.09    5.30
   1  11  -5   68.79    6.00
  -1 -11   5   69.69    6.70
  -1 -11   5   64.49    5.40
  -1 -11   5   65.29    5.50
   0  11  -5   50.59    4.20
   0  11  -5   35.80    5.40
   0  11  -5   42.10    4.70
   0 -11   5   41.10    4.30
   0 -11   5   47.70    4.10
   0 -11   5   49.40    5.20
  -1  11  -5   12.90    3.40
  -1  11  -5    9.50    2.30
  -1  11  -5   10.70    2.80
   1 -11   5   12.50    3.20
   1 -11   5   14.90    2.60
   1 -11   5   10.10    3.00
  -2  11  -5  527.75   25.80
  -2  11  -5  505.35   26.60
  -2  11  -5  539.25   25.50
   2 -11   5  522.35   26.00
   2 -11   5  572.44   25.10
   2 -11   5  522.45   26.10
  -3  11  -5  116.29    8.10
  -3  11  -5  109.29    8.80
  -3  11  -5  118.89    9.00
   3 -11   5  129.99    8.60
   3 -11   5  130.79    7.50
   3 -11   5  130.89    8.80
  -4  11  -5    2.50    2.00
  -4  11  -5   -0.80    1.60
  -4  11  -5    1.00    2.90
   4 -11   5    0.50    2.20
   4 -11   5    0.90    1.60
  -5  11  -5   57.59    5.80
  -5  11  -5   59.49    7.90
   5 -11   5   55.59    5.30
   5 -11   5   55.09    5.60
   5 -11   5   70.69    6.10
  -6  11  -5   10.50    4.30
  -6  11  -5   11.50    3.60
   6 -11   5   11.50    3.60
   6 -11   5   10.50    3.80
  -7  11  -5   64.19    7.40
   7 -11   5   86.99    7.50
   7 -11   5   79.09    8.50
   6  10  -5  203.98   12.00
   6  10  -5  173.08   12.80
  -6 -10   5  193.38   14.30
   5  10  -5  133.99   10.10
   5  10  -5  130.69    8.70
  -5 -10   5  121.89    9.40
  -5 -10   5  130.49   10.90
   4  10  -5  330.27   17.10
   4  10  -5  330.57   19.50
  -4 -10   5  314.07   17.40
   3  10  -5   67.89    5.60
   3  10  -5   74.69    6.20
  -3 -10   5   60.29    5.60
  -3 -10   5   70.59    6.30
  -3 -10   5   61.69    6.90
   2  10  -5   56.89    4.90
   2  10  -5   49.20    5.20
   2  10  -5   60.79    5.00
  -2 -10   5   49.10    5.60
  -2 -10   5   48.00    4.70
  -2 -10   5   57.49    6.00
   1  10  -5   94.09    6.60
   1  10  -5  101.39    6.30
   1  10  -5   80.99    7.00
  -1 -10   5   84.39    6.20
  -1 -10   5   87.39    7.10
  -1 -10   5   91.29    6.30
   0  10  -5    2.50    1.90
   0  10  -5    2.00    1.60
   0  10  -5    3.20    2.00
   0 -10   5    0.00    2.00
   0 -10   5    5.80    1.80
   0 -10   5    4.70    2.00
  -1  10  -5  222.08   12.00
  -1  10  -5  194.08   11.70
  -1  10  -5  215.28   12.30
   1 -10   5  215.28   12.10
   1 -10   5  215.18   11.00
   1 -10   5  212.38   11.80
  -2  10  -5   45.00    4.70
  -2  10  -5   45.50    4.40
  -2  10  -5   44.40    4.50
   2 -10   5   52.49    4.60
   2 -10   5   46.90    3.80
   2 -10   5   40.70    4.80
  -3  10  -5   61.19    6.30
  -3  10  -5   56.09    5.00
  -3  10  -5   63.99    5.50
   3 -10   5   64.19    5.50
   3 -10   5   69.39    4.70
   3 -10   5   67.69    5.80
  -4  10  -5   88.79    6.90
  -4  10  -5   85.79    8.00
   4 -10   5   93.19    6.30
   4 -10   5   99.29    7.10
  -5  10  -5    5.40    3.30
  -5  10  -5    4.10    2.50
   5 -10   5    1.30    2.30
   5 -10   5    3.90    1.90
   5 -10   5    1.60    2.10
  -6  10  -5   57.59    8.00
  -6  10  -5   45.20    6.20
   6 -10   5   51.59    7.60
   6 -10   5   59.19    5.80
   7 -10   5   18.30    4.40
   7 -10   5   32.30    4.90
   7 -10   5   18.40    5.00
   7   9  -5    0.80    3.20
   7   9  -5    7.00    2.50
  -7  -9   5    1.90    3.70
   6   9  -5   39.70    6.30
   6   9  -5   41.60    5.00
  -6  -9   5   31.20    6.30
   5   9  -5  382.66   20.40
   5   9  -5  372.96   18.80
  -5  -9   5  370.06   21.20
  -5  -9   5  319.77   19.10
   4   9  -5  460.85   23.00
   4   9  -5  441.06   21.90
  -4  -9   5  456.25   24.00
  -4  -9   5  401.26   23.40
   3   9  -5   32.00    3.80
   3   9  -5   35.40    4.80
   3   9  -5   29.30    4.40
  -3  -9   5   30.10    4.30
  -3  -9   5   29.50    4.70
  -3  -9   5   29.20    5.00
   2   9  -5  203.18   10.90
   2   9  -5  207.88   10.90
  -2  -9   5  176.18   11.00
  -2  -9   5  185.98   10.70
  -2  -9   5  181.28   11.70
   1   9  -5   24.20    3.10
   1   9  -5   25.60    3.50
   1   9  -5   20.90    3.40
  -1  -9   5   20.90    3.10
  -1  -9   5   20.70    3.20
  -1  -9   5   22.70    3.70
   0   9  -5  244.48   11.60
   0   9  -5  225.08   12.30
   0   9  -5  221.88   12.20
   0  -9   5  217.48   12.50
   0  -9   5  231.38   11.70
   0  -9   5  211.78   11.90
  -1   9  -5   29.00    4.10
  -1   9  -5   30.30    3.70
  -1   9  -5   32.10    3.00
   1  -9   5   29.10    3.50
   1  -9   5   36.00    3.10
   1  -9   5   36.70    3.50
  -2   9  -5  205.78   11.00
  -2   9  -5  203.08   11.50
  -2   9  -5  207.48   12.30
   2  -9   5  219.28   11.80
   2  -9   5  212.38   10.60
   2  -9   5  215.38   11.80
  -3   9  -5  112.79    8.40
  -3   9  -5  111.89    8.10
  -3   9  -5  110.19    7.60
   3  -9   5  125.79    7.00
   3  -9   5  114.59    7.70
  -4   9  -5   31.10    4.30
  -4   9  -5   23.00    4.70
  -4   9  -5   29.60    4.30
   4  -9   5   30.50    4.30
   4  -9   5   30.00    3.20
   4  -9   5   31.70    4.60
  -5   9  -5   37.00    6.00
  -5   9  -5   40.40    4.80
   5  -9   5   53.79    5.20
   5  -9   5   41.50    5.00
   5  -9   5   40.40    4.20
  -6   9  -5   25.10    4.70
   6  -9   5   34.00    4.90
   6  -9   5   33.40    4.60
   6  -9   5   28.30    4.90
   6  -9   5   30.20    6.00
   7  -9   5    2.20    2.50
   7  -9   5    5.20    2.70
   7  -9   5    6.40    3.70
   8  -9   5    4.90    3.70
   8  -9   5    6.30    3.70
   8  -9   5    3.50    3.00
   7   8  -5   30.80    4.60
   7   8  -5   36.50    7.70
  -7  -8   5   33.60    6.30
   6   8  -5   51.49    5.40
   6   8  -5   54.09    6.80
  -6  -8   5   44.20    7.30
   5   8  -5  136.69   10.10
   5   8  -5  149.79    9.10
  -5  -8   5  109.99    9.20
  -5  -8   5  143.19   11.10
   4   8  -5   11.90    3.60
   4   8  -5   13.10    3.00
   4   8  -5   13.20    3.40
  -4  -8   5   11.20    3.90
  -4  -8   5    9.50    3.00
   3   8  -5  149.19    8.70
   3   8  -5  132.99    8.90
   3   8  -5  144.69    9.30
  -3  -8   5  140.89    8.80
  -3  -8   5  136.29    9.70
   2   8  -5  487.05   23.50
   2   8  -5  489.25   23.10
   2   8  -5  515.45   23.20
  -2  -8   5  468.75   23.00
  -2  -8   5  445.06   23.30
  -2  -8   5  484.65   24.00
   1   8  -5    1.10    1.80
   1   8  -5   -0.90    1.20
   1   8  -5    0.10    1.50
  -1  -8   5   -0.20    1.30
  -1  -8   5   -0.20    1.50
  -1  -8   5    0.30    2.00
   0   8  -5  118.99    6.30
   0   8  -5  110.79    6.90
   0   8  -5  106.79    7.00
   0  -8   5  104.19    6.30
   0  -8   5  107.29    6.80
   0  -8   5  108.59    7.10
  -1   8  -5   89.29    5.50
  -1   8  -5   87.79    6.50
  -1   8  -5   89.49    6.20
   1  -8   5   97.79    5.40
   1  -8   5   94.99    6.40
   1  -8   5   87.79    6.10
  -2   8  -5 1390.56   62.49
  -2   8  -5 1392.96   63.19
  -2   8  -5 1425.16   63.79
   2  -8   5 1443.26   63.29
   2  -8   5 1424.06   62.09
   2  -8   5 1434.96   63.29
  -3   8  -5  343.97   18.10
  -3   8  -5  380.26   19.10
  -3   8  -5  341.67   17.70
   3  -8   5  356.46   18.40
   3  -8   5  382.06   18.40
   3  -8   5  362.06   17.20
  -4   8  -5   13.20    3.40
  -4   8  -5   16.40    3.30
  -4   8  -5   11.40    2.70
   4  -8   5   16.10    2.80
   4  -8   5   11.60    2.80
   4  -8   5   16.50    3.30
   4  -8   5   16.70    3.20
  -5   8  -5    0.10    1.80
  -5   8  -5   -1.80    2.40
   5  -8   5   -2.90    1.60
   5  -8   5    0.50    1.80
   5  -8   5   -1.10    1.60
   5  -8   5    3.50    2.30
   6  -8   5    5.20    3.30
   6  -8   5    1.60    2.30
   6  -8   5    9.80    3.00
   6  -8   5    2.60    2.30
   7  -8   5   34.50    6.10
   8  -8   5   38.90    6.60
   8  -8   5   37.10    5.40
   8  -8   5   25.20    5.40
   7   7  -5   72.09    8.30
  -7  -7   5   83.69    8.30
   6   7  -5   22.30    5.00
   6   7  -5   28.30    4.30
  -6  -7   5   27.20    5.40
  -6  -7   5   21.20    5.30
   5   7  -5    9.30    3.00
   5   7  -5    6.20    3.30
  -5  -7   5    9.00    3.80
  -5  -7   5    7.60    3.10
   4   7  -5  205.18   10.80
   4   7  -5  175.08   11.40
   4   7  -5  182.68   11.30
  -4  -7   5  182.48   11.90
  -4  -7   5  188.18   11.20
  -4  -7   5  159.38   11.30
   3   7  -5  472.55   22.80
   3   7  -5  476.35   22.20
   3   7  -5  467.75   22.90
  -3  -7   5  455.25   22.50
  -3  -7   5  476.85   23.50
  -3  -7   5  413.56   22.80
   2   7  -5    1.60    1.80
   2   7  -5    3.00    1.80
   2   7  -5    4.40    1.90
  -2  -7   5    3.20    2.20
  -2  -7   5    2.40    1.70
  -2  -7   5    2.80    1.80
   1   7  -5  399.66   20.10
   1   7  -5  440.66   19.60
  -1  -7   5  398.36   19.70
  -1  -7   5  431.86   20.00
  -1  -7   5  406.36   20.40
   0   7  -5  135.29    8.20
   0   7  -5  146.59    7.40
   0   7  -5  135.99    8.10
   0  -7   5  143.19    8.00
   0  -7   5  131.39    7.40
  -1   7  -5   14.50    2.70
  -1   7  -5   20.30    3.00
  -1   7  -5   20.30    2.40
   1  -7   5   17.90    2.90
   1  -7   5   22.70    3.30
   1  -7   5   18.60    2.10
  -2   7  -5  518.35   24.30
  -2   7  -5  546.25   25.60
  -2   7  -5  500.75   25.00
   2  -7   5  526.75   25.10
   2  -7   5  544.85   25.20
   2  -7   5  543.15   24.00
  -3   7  -5  155.18   10.00
  -3   7  -5  158.78    9.50
  -3   7  -5  154.48    9.00
   3  -7   5  175.08    9.70
   3  -7   5  158.38    9.50
   3  -7   5  168.58    8.70
  -4   7  -5  292.87   17.10
   4  -7   5  308.37   15.70
   4  -7   5  316.27   16.60
   4  -7   5  316.97   16.80
   4  -7   5  335.97   16.60
  -5   7  -5  119.19    9.10
  -5   7  -5  112.39    8.30
   5  -7   5  117.89    8.20
   5  -7   5  115.89    8.10
   5  -7   5  110.09    7.70
   5  -7   5  114.19    9.50
   6  -7   5  182.28   11.30
   6  -7   5  198.48   12.50
   6  -7   5  155.88   11.40
   6  -7   5  190.78   11.60
   6  -7   5  183.68   12.50
   7  -7   5    9.10    3.90
   7  -7   5    2.40    2.90
   8  -7   5    8.30    3.80
   8  -7   5   16.90    4.60
   8  -7   5   21.30    4.40
   7   6  -5    2.50    3.30
  -7  -6   5    5.00    3.50
   6   6  -5   14.70    3.30
   6   6  -5   11.10    3.90
  -6  -6   5    8.30    3.70
  -6  -6   5   11.00    4.20
   5   6  -5  235.58   12.90
   5   6  -5  235.08   14.10
   5   6  -5  211.58   13.20
  -5  -6   5  215.08   14.00
   4   6  -5   89.99    6.60
   4   6  -5   83.29    7.00
  -4  -6   5   80.99    7.00
  -4  -6   5   82.69    7.10
  -4  -6   5   84.89    6.80
   3   6  -5  139.29    8.60
   3   6  -5  140.49    8.00
   3   6  -5  127.19    8.30
  -3  -6   5  120.09    8.30
  -3  -6   5  137.79    8.90
  -3  -6   5  121.19    8.10
   2   6  -5   41.80    4.00
   2   6  -5   45.70    3.90
   2   6  -5   47.50    4.50
  -2  -6   5   43.40    4.00
  -2  -6   5   40.70    4.00
  -2  -6   5   44.10    4.60
   1   6  -5  923.01   40.30
   1   6  -5  943.41   39.90
   1   6  -5  929.61   40.50
  -1  -6   5  855.01   40.10
  -1  -6   5  883.61   40.60
  -1  -6   5  829.62   40.00
   0   6  -5 1552.24   65.39
   0   6  -5 1517.85   66.29
   0   6  -5 1507.85   66.29
   0  -6   5 1497.75   65.49
   0  -6   5 1425.46   65.99
   0  -6   5 1515.45   66.49
  -1   6  -5    2.30    1.50
  -1   6  -5    1.90    1.20
  -1   6  -5    6.00    1.70
   1  -6   5    1.10    1.30
   1  -6   5    3.00    1.10
  -2   6  -5  229.58   12.20
  -2   6  -5  229.58   11.50
   2  -6   5  244.28   12.40
   2  -6   5  233.48   12.20
   2  -6   5  233.18   11.20
  -3   6  -5   64.39    4.90
  -3   6  -5   60.89    5.50
  -3   6  -5   71.29    5.40
   3  -6   5   68.99    5.30
   3  -6   5   79.09    5.50
  -4   6  -5   79.79    6.60
  -4   6  -5   68.09    5.60
   4  -6   5   80.09    5.50
   4  -6   5   82.09    6.10
   4  -6   5   74.09    6.00
   4  -6   5   79.79    6.20
  -5   6  -5  283.67   16.80
   5  -6   5  289.17   16.20
   5  -6   5  312.07   16.30
   5  -6   5  298.57   15.90
   5  -6   5  312.87   16.40
   6  -6   5    2.60    2.30
   6  -6   5    1.70    2.00
   6  -6   5    4.20    2.90
   6  -6   5   -1.30    1.70
   6  -6   5   -0.50    2.00
   6  -6   5    2.00    1.80
   7  -6   5  169.28   11.70
   8  -6   5   12.30    4.30
   8  -6   5    8.50    3.10
   8  -6   5   15.40    4.40
   8   5  -5    5.20    3.20
   8   5  -5    8.80    4.30
  -8  -5   5   12.30    4.30
   7   5  -5  251.77   15.00
   7   5  -5  231.38   16.10
  -7  -5   5  268.87   16.60
   6   5  -5   66.19    7.60
   6   5  -5   70.09    6.20
  -6  -5   5   74.59    6.90
  -6  -5   5   77.09    7.30
   5   5  -5  156.38   10.40
   5   5  -5  183.18   10.60
   5   5  -5  161.08   11.30
  -5  -5   5  164.78   11.20
  -5  -5   5  167.28   11.00
   4   5  -5  176.18   11.30
   4   5  -5  182.48   10.60
   4   5  -5  193.38   11.00
  -4  -5   5  183.98   11.10
  -4  -5   5  200.38   11.70
   3   5  -5    1.50    1.90
   3   5  -5    0.30    1.60
   3   5  -5   -0.30    1.70
  -3  -5   5    2.10    1.80
  -3  -5   5    3.40    2.20
  -3  -5   5    0.00    1.50
   2   5  -5  385.46   18.60
   2   5  -5  376.06   18.50
   2   5  -5  381.26   18.40
  -2  -5   5  399.86   18.70
  -2  -5   5  367.56   18.70
  -2  -5   5  388.46   18.90
   1   5  -5  326.17   16.20
   1   5  -5  342.97   15.80
   1   5  -5  332.87   16.30
  -1  -5   5  317.07   15.90
  -1  -5   5  331.17   16.20
  -1  -5   5  360.76   16.60
   0   5  -5 1595.04   65.29
   0   5  -5 1523.65   66.19
   0   5  -5 1476.25   66.19
   0  -5   5 1461.45   65.99
   0  -5   5 1461.25   66.29
   0  -5   5 1513.35   65.49
  -1   5  -5  893.01   39.20
  -1   5  -5  879.01   40.30
  -1   5  -5  863.01   40.20
   1  -5   5  888.11   40.30
   1  -5   5  961.10   39.10
   1  -5   5  889.11   40.10
  -2   5  -5  873.41   40.50
  -2   5  -5  908.71   41.60
  -2   5  -5  894.11   41.40
   2  -5   5  923.71   41.40
   2  -5   5  941.61   41.30
   2  -5   5  960.90   40.30
  -3   5  -5  780.52   36.80
  -3   5  -5  836.22   38.30
  -3   5  -5  721.03   35.90
   3  -5   5  788.52   37.00
   3  -5   5  821.92   36.70
   3  -5   5  811.22   35.80
   3  -5   5  829.62   36.60
  -4   5  -5  250.77   13.40
  -4   5  -5  234.08   13.80
   4  -5   5  253.27   13.40
   4  -5   5  244.18   13.20
   4  -5   5  247.88   13.90
   4  -5   5  248.08   13.00
   4  -5   5  265.77   13.80
  -5   5  -5    1.10    2.00
   5  -5   5    3.10    2.00
   5  -5   5    2.50    2.00
   5  -5   5    2.60    2.50
   5  -5   5    2.50    1.80
   5  -5   5    3.90    2.30
   5  -5   5   -1.10    2.20
   6  -5   5    9.20    3.00
   6  -5   5    3.30    2.60
   6  -5   5    4.90    2.30
   6  -5   5    4.70    2.60
   6  -5   5    4.90    2.00
   6  -5   5    4.40    2.70
   7  -5   5    2.20    2.90
   7  -5   5    1.90    2.70
   7  -5   5    6.40    3.10
   8  -5   5   -1.20    2.60
   8  -5   5    7.50    3.30
   8  -5   5    2.50    3.10
   8   4  -5    0.40    2.90
   8   4  -5    0.60    3.50
  -8  -4   5    2.10    3.10
   7   4  -5   35.60    5.60
   7   4  -5   36.60    6.30
  -7  -4   5   51.09    7.00
   6   4  -5    5.30    2.80
   6   4  -5    7.70    3.80
   6   4  -5    7.80    3.00
  -6  -4   5    5.80    3.00
  -6  -4   5    5.50    2.80
   5   4  -5   24.60    4.70
   5   4  -5   17.50    3.60
   5   4  -5   17.30    4.60
   5   4  -5   16.90    3.30
  -5  -4   5   15.70    3.80
  -5  -4   5   18.80    4.30
  -5  -4   5   20.30    4.20
   4   4  -5  377.86   18.40
   4   4  -5  366.66   19.10
   4   4  -5  370.06   18.20
  -4  -4   5  348.77   18.60
  -4  -4   5  371.86   18.90
  -4  -4   5  327.97   18.90
   3   4  -5  198.18   11.40
   3   4  -5  191.88   11.00
   3   4  -5  196.78   10.60
  -3  -4   5  173.78   10.90
  -3  -4   5  207.28   11.10
   2   4  -5  176.48    9.30
   2   4  -5  176.48    9.60
   2   4  -5  177.78    9.50
  -2  -4   5  175.28    9.70
  -2  -4   5  158.78    9.50
  -2  -4   5  175.58    9.70
   1   4  -5    4.30    1.50
   1   4  -5    6.00    2.20
   1   4  -5    6.60    1.60
  -1  -4   5    5.00    2.00
  -1  -4   5    3.40    1.80
  -1  -4   5    2.70    1.40
   0   4  -5   53.19    2.90
   0   4  -5   48.90    3.70
   0   4  -5   44.40    3.60
   0  -4   5   47.10    3.60
   0  -4   5   44.50    3.00
   0  -4   5   47.40    3.80
  -1   4  -5   75.99    4.00
  -1   4  -5   69.69    4.80
  -1   4  -5   77.89    5.00
   1  -4   5   78.29    5.20
   1  -4   5   79.19    3.80
  -2   4  -5   80.69    5.70
  -2   4  -5   81.49    5.60
  -2   4  -5   78.19    4.80
   2  -4   5   82.49    4.50
   2  -4   5   84.59    5.70
   2  -4   5   83.69    5.30
  -3   4  -5  188.58   10.30
  -3   4  -5  195.78   10.90
   3  -4   5  196.08   10.50
   3  -4   5  209.08   11.30
   3  -4   5  194.88   10.10
  -4   4  -5   17.80    3.30
   4  -4   5   10.40    2.80
   4  -4   5   13.00    2.60
   4  -4   5   12.60    2.80
   4  -4   5   21.30    3.10
   4  -4   5   14.20    2.80
   5  -4   5  426.76   21.00
   5  -4   5  395.66   23.20
   5  -4   5  427.66   21.20
   5  -4   5  455.65   21.90
   5  -4   5  421.76   21.50
   5  -4   5  388.96   21.10
   6  -4   5  150.28   10.40
   6  -4   5  150.48   10.30
   6  -4   5  160.88   11.20
   6  -4   5  164.18   10.70
   6  -4   5  137.89    9.60
   6  -4   5  159.78   10.50
   7  -4   5   -2.20    2.40
   7  -4   5   -3.30    1.90
   7  -4   5    4.70    2.60
   8  -4   5   -0.40    3.00
   8  -4   5    7.10    3.60
   8  -4   5    9.50    3.30
   8   3  -5    3.10    3.50
  -8  -3   5   11.20    4.00
   7   3  -5   -2.40    2.70
   7   3  -5   -1.60    2.50
  -7  -3   5    0.80    2.90
   6   3  -5   85.19    7.20
   6   3  -5   84.89    6.90
   6   3  -5   90.79    8.50
  -6  -3   5   86.69    7.50
  -6  -3   5   90.09    7.90
   5   3  -5   11.90    3.60
   5   3  -5   12.90    3.20
   5   3  -5   11.70    3.60
   5   3  -5    8.70    3.00
  -5  -3   5   16.00    3.60
  -5  -3   5    7.60    3.50
   4   3  -5   55.69    4.90
   4   3  -5   48.40    4.40
   4   3  -5   51.19    5.30
   4   3  -5   51.79    5.50
  -4  -3   5   44.00    4.60
  -4  -3   5   51.09    5.10
  -4  -3   5   49.00    5.20
   3   3  -5   13.40    2.80
   3   3  -5   13.20    2.50
   3   3  -5   14.60    3.10
  -3  -3   5   15.40    2.80
  -3  -3   5   13.80    2.90
  -3  -3   5   12.70    2.90
   2   3  -5   92.19    6.10
   2   3  -5   91.39    6.10
  -2  -3   5   95.89    6.10
  -2  -3   5  100.49    6.30
  -2  -3   5   92.59    6.20
   1   3  -5 1516.15   62.99
   1   3  -5 1317.27   62.49
   1   3  -5 1482.45   62.79
  -1  -3   5 1481.75   62.89
  -1  -3   5 1439.96   62.89
  -1  -3   5 1371.56   62.69
   0   3  -5  796.12   33.30
   0   3  -5  769.32   34.20
   0   3  -5  788.72   34.20
   0  -3   5  767.72   34.10
   0  -3   5  730.23   33.40
   0  -3   5  742.23   34.20
  -1   3  -5   70.89    4.70
  -1   3  -5   64.49    3.40
  -1   3  -5   65.59    4.40
   1  -3   5   70.79    4.70
   1  -3   5   73.19    3.30
   1  -3   5   65.59    4.30
  -2   3  -5   75.19    5.10
  -2   3  -5   73.39    5.40
  -2   3  -5   70.29    4.40
   2  -3   5   77.99    5.40
   2  -3   5   74.29    4.80
   2  -3   5   79.39    4.30
  -3   3  -5  534.25   25.40
   3  -3   5  516.65   24.80
   3  -3   5  550.64   25.00
   3  -3   5  550.24   26.00
   3  -3   5  559.14   26.80
   3  -3   5  533.75   25.00
  -4   3  -5  138.19    8.70
   4  -3   5  134.49    9.00
   4  -3   5  143.59    8.90
   4  -3   5  141.09    8.50
   4  -3   5  133.69    8.30
   4  -3   5  143.89    8.30
   5  -3   5  108.39    7.80
   5  -3   5  118.39    8.30
   5  -3   5  115.89    7.50
   5  -3   5  107.39    8.00
   5  -3   5  114.09    8.00
   6  -3   5   77.39    6.90
   6  -3   5   82.59    6.30
   6  -3   5   74.89    6.50
   6  -3   5   69.79    6.60
   6  -3   5   75.19    7.00
   7  -3   5   25.30    4.80
   7  -3   5   32.30    4.60
   7  -3   5   28.30    5.10
   7  -3   5   30.60    5.10
   8  -3   5   37.70    6.20
   8  -3   5   46.50    6.60
   8  -3   5   40.00    6.70
   8   2  -5   23.70    5.20
   8   2  -5   27.20    6.30
  -8  -2   5   33.50    6.00
   7   2  -5   38.30    5.80
   7   2  -5   32.00    5.70
  -7  -2   5   36.70    5.60
   6   2  -5   19.10    4.20
  -6  -2   5   15.10    3.60
  -6  -2   5   13.50    3.70
   5   2  -5   17.50    3.30
   5   2  -5   14.50    4.10
   5   2  -5   22.30    3.90
   5   2  -5   14.80    3.90
  -5  -2   5   18.00    3.30
  -5  -2   5   19.00    4.00
   4   2  -5  671.63   30.60
   4   2  -5  647.44   31.80
   4   2  -5  675.03   31.20
   4   2  -5  619.24   31.80
  -4  -2   5  656.73   31.50
  -4  -2   5  685.93   31.10
   3   2  -5  732.43   32.70
   3   2  -5  672.43   33.90
   3   2  -5  746.63   32.20
   3   2  -5  682.33   33.10
  -3  -2   5  720.73   32.90
  -3  -2   5  713.23   32.40
  -3  -2   5  666.43   32.90
   2   2  -5  292.47   15.10
   2   2  -5  331.47   15.20
   2   2  -5  315.97   14.60
  -2  -2   5  316.07   14.80
  -2  -2   5  290.77   15.10
  -2  -2   5  285.87   15.10
   1   2  -5  440.06   19.50
   1   2  -5  443.46   19.70
   1   2  -5  410.06   19.40
  -1  -2   5  405.96   19.70
  -1  -2   5  426.96   19.50
  -1  -2   5  420.36   19.50
   0   2  -5  677.23   29.90
   0   2  -5  720.43   30.80
   0   2  -5  716.03   30.90
   0  -2   5  692.93   30.90
   0  -2   5  719.83   30.90
   0  -2   5  625.94   30.00
  -1   2  -5    1.10    1.20
  -1   2  -5    0.90    1.20
   1  -2   5    1.80    0.30
   1  -2   5    1.80    0.50
   1  -2   5    2.60    1.60
   1  -2   5    0.00    1.00
  -2   2  -5   30.90    3.10
   2  -2   5   27.10    2.60
   2  -2   5   32.40    3.60
   2  -2   5   29.50    2.50
   2  -2   5   29.40    2.50
   2  -2   5   31.00    3.40
  -3   2  -5  476.35   22.30
   3  -2   5  465.25   22.00
   3  -2   5  454.85   21.90
   3  -2   5  485.45   23.10
   3  -2   5  485.85   22.00
   3  -2   5  465.55   23.70
  -4   2  -5   63.89    5.30
   4  -2   5   85.99    5.80
   4  -2   5   70.79    6.10
   4  -2   5   68.99    5.00
   4  -2   5   69.79    5.60
   4  -2   5   72.59    5.40
   5  -2   5   33.10    4.20
   5  -2   5   41.30    5.70
   5  -2   5   42.70    5.30
   5  -2   5   38.20    4.30
   5  -2   5   40.00    4.00
   5  -2   5   36.20    4.60
   6  -2   5   29.10    4.60
   6  -2   5   36.90    5.40
   6  -2   5   30.60    4.70
   6  -2   5   34.70    5.10
   6  -2   5   32.80    3.80
   7  -2   5   49.60    5.00
   7  -2   5   47.30    6.10
   7  -2   5   44.10    6.40
   7  -2   5   34.50    5.80
   8  -2   5    0.10    2.60
   8  -2   5   -3.40    2.30
   8  -2   5    2.00    2.60
   8   1  -5   34.30    6.00
   8   1  -5   27.90    6.10
  -8  -1   5   29.30    5.90
   7   1  -5   44.50    7.40
   7   1  -5   54.79    5.30
   7   1  -5   35.70    6.60
  -7  -1   5   46.60    6.00
   6   1  -5  149.59    9.50
   6   1  -5  161.08   10.70
   6   1  -5  154.18   11.30
  -6  -1   5  149.19   10.00
  -6  -1   5  150.98   10.80
   5   1  -5  106.39    8.80
   5   1  -5  113.69    8.90
   5   1  -5  111.09    7.40
   5   1  -5  125.39    8.50
  -5  -1   5  120.59    8.50
  -5  -1   5  111.09    7.70
   4   1  -5   33.20    4.80
   4   1  -5   31.90    4.10
   4   1  -5   36.20    3.50
   4   1  -5   39.10    4.40
  -4  -1   5   39.20    3.80
  -4  -1   5   41.20    4.50
   3   1  -5  401.46   20.70
   3   1  -5  448.66   19.80
   3   1  -5  415.06   20.90
   3   1  -5  433.06   20.60
  -3  -1   5  424.66   20.00
  -3  -1   5  400.16   20.60
   2   1  -5    1.50    1.20
   2   1  -5    0.90    1.80
   2   1  -5    0.60    1.70
   2   1  -5    1.20    1.70
  -2  -1   5   -0.30    1.40
  -2  -1   5    0.90    1.90
   1   1  -5   52.79    3.60
   1   1  -5   58.89    3.60
[truncated: 614,219 more chars]
