# Supplementary material for: Crystal structure of a calcium(II)–pyrrolo­quinoline quinone (PQQ) complex outside a protein environment
Source: Acta Crystallogr C Struct Chem. 2020 Nov 5;76(Pt 12):1051–6. doi: 10.1107/S2053229620014278 (PMC7716187; doi:10.1107/S2053229620014278)
Supplement: Supplementary file 2 [file c-76-01051-Isup2.hkl]

data_I                                                                          
_shelx_title ' xv585_0m_a.res in P-1'                                           
_shelx_refln_list_code          4                                               
_shelx_F_calc_maximum      270.39                                               
_exptl_crystal_F_000      1040.00                                               
_reflns_d_resolution_high  0.7800                                               
                                                                                
loop_                                                                           
 _space_group_symop_operation_xyz                                               
 'x, y, z'                                                                      
 '-x, -y, -z'                                                                   
                                                                                
_cell_length_a     6.9363                                                       
_cell_length_b    15.9791                                                       
_cell_length_c    16.9786                                                       
_cell_angle_alpha  90.844                                                       
_cell_angle_beta   93.106                                                       
_cell_angle_gamma  98.296                                                       
                                                                                
_shelx_F_squared_multiplier     1.000                                           
                                                                                
loop_                                                                           
 _refln_index_h                                                                 
 _refln_index_k                                                                 
 _refln_index_l                                                                 
 _refln_F_squared_calc                                                          
 _refln_F_squared_meas                                                          
 _refln_F_squared_sigma                                                         
 _refln_observed_status                                                         
   1   0   0       4082.75       3115.36       139.28 o                         
   2   0   0      11450.74      11172.41       218.31 o                         
   3   0   0         45.50         79.41         7.34 o                         
   4   0   0        210.34        241.50        11.97 o                         
   5   0   0         15.27         41.31         7.28 o                         
   6   0   0          0.56         53.28        10.57 o                         
   7   0   0       3054.43       3172.73        85.47 o                         
   8   0   0        322.63        331.38        29.08 o                         
  -8   1   0        123.07        130.56        23.48 o                         
  -7   1   0        996.36       1048.29        34.11 o                         
  -6   1   0       3527.55       3451.35        73.58 o                         
  -5   1   0        109.77        122.52        10.38 o                         
  -4   1   0        590.07        603.52        20.26 o                         
  -3   1   0        111.83        134.50         7.95 o                         
  -2   1   0       3649.16       3779.46        60.85 o                         
  -1   1   0         54.16         40.49         4.01 o                         
   1   1   0       7671.69       7553.85       232.84 o                         
   2   1   0      28231.92      29157.25      1050.60 o                         
   3   1   0       1186.87       1175.09        38.63 o                         
   4   1   0       1471.71       1453.83        34.60 o                         
   5   1   0        362.03        351.56        15.28 o                         
   6   1   0          0.35          7.01         7.53 o                         
   7   1   0         17.75          5.67        15.95 o                         
   8   1   0         32.74         43.79        21.79 o                         
  -8   2   0          1.59        -19.46        28.39 o                         
  -7   2   0          0.98         -1.40         9.35 o                         
  -6   2   0         18.43         21.53         8.01 o                         
  -5   2   0        943.25        906.88        25.46 o                         
  -4   2   0       2752.58       2822.65        57.51 o                         
  -3   2   0       6578.75       6648.45       113.41 o                         
  -2   2   0      61964.47      63524.06      1994.67 o                         
  -1   2   0        103.46        116.91         4.77 o                         
   1   2   0       4654.22       4773.79        94.30 o                         
   2   2   0       2639.47       2744.83        62.05 o                         
   3   2   0         27.01         60.87         6.80 o                         
   4   2   0          7.06         28.35         6.87 o                         
   5   2   0       1783.09       1757.91        38.10 o                         
   6   2   0        396.66        404.81        19.00 o                         
   7   2   0         46.88         50.83        11.99 o                         
   8   2   0          8.65        -10.63        11.65 o                         
  -8   3   0        413.47        436.14        46.08 o                         
  -7   3   0        193.04        212.39        16.26 o                         
  -6   3   0        536.05        572.53        20.84 o                         
  -5   3   0         10.71          2.89         5.21 o                         
  -4   3   0        624.51        748.31        21.20 o                         
  -3   3   0       5083.07       5580.91       103.86 o                         
  -2   3   0        186.51        222.81         7.89 o                         
  -1   3   0       6144.34       6562.70       128.36 o                         
   0   3   0       7513.96       7194.51       180.93 o                         
   1   3   0       1310.32       1320.66        26.20 o                         
   2   3   0       4534.46       4710.73        87.01 o                         
   3   3   0        218.37        307.74        12.00 o                         
   4   3   0      10270.35      10261.95       202.86 o                         
   5   3   0         13.40         18.90         6.62 o                         
   6   3   0         71.46        186.55        13.84 o                         
   7   3   0        637.19        649.18        34.90 o                         
   8   3   0        170.67        177.62        21.26 o                         
  -8   4   0        166.92        147.07        20.75 o                         
  -7   4   0        338.19        351.79        31.88 o                         
  -6   4   0       4776.13       4627.12        93.52 o                         
  -5   4   0          9.09          7.57         5.56 o                         
  -4   4   0        293.65        379.24        14.35 o                         
  -3   4   0       4387.54       4512.06        85.20 o                         
  -2   4   0      13885.30      13308.84       335.58 o                         
  -1   4   0         57.69         60.54         4.42 o                         
   0   4   0        728.03        734.48        15.91 o                         
   1   4   0       1357.37       1366.55        27.42 o                         
   2   4   0        654.75        754.26        18.14 o                         
   3   4   0       3998.73       3983.22        77.41 o                         
   4   4   0        576.16        575.83        17.77 o                         
   5   4   0         37.44         40.29         7.94 o                         
   6   4   0       2668.68       2735.62        74.15 o                         
   7   4   0        690.30        735.25        30.44 o                         
   8   4   0        148.30        180.65        17.32 o                         
  -8   5   0        476.57        466.01        35.10 o                         
  -7   5   0          2.83         10.42        11.69 o                         
  -6   5   0         67.17         58.07         9.08 o                         
  -5   5   0        241.75        409.02        15.99 o                         
  -4   5   0       2475.69       2429.49        50.76 o                         
  -3   5   0       9411.14       9369.36       170.11 o                         
  -2   5   0       1090.21        966.16        24.43 o                         
  -1   5   0       2189.51       2143.05        41.34 o                         
   0   5   0        271.21        294.77         9.10 o                         
   1   5   0        330.57        325.10         9.88 o                         
   2   5   0         37.16         24.70         5.23 o                         
   3   5   0          8.72         11.60         5.04 o                         
   4   5   0       2310.56       2267.77        49.11 o                         
   5   5   0       1935.16       1844.97        54.37 o                         
   6   5   0       2027.76       2010.57        57.22 o                         
   7   5   0        273.30        289.14        20.73 o                         
   8   5   0        446.43        476.71        33.39 o                         
  -8   6   0        116.95        122.77        15.46 o                         
  -7   6   0         15.21         26.75         9.96 o                         
  -6   6   0        720.03       1026.45        32.93 o                         
  -5   6   0        488.16        505.83        19.48 o                         
  -4   6   0         33.15         36.93         6.28 o                         
  -3   6   0        805.64        789.59        19.06 o                         
  -2   6   0      14894.65      14633.14       319.47 o                         
  -1   6   0        367.83        293.50         9.81 o                         
   0   6   0        259.22        374.90        11.05 o                         
   1   6   0       5968.43       5924.75       108.34 o                         
   2   6   0       3873.33       4011.24        75.99 o                         
   3   6   0        418.01        478.93        15.02 o                         
   4   6   0       6124.17       5918.99       123.73 o                         
   5   6   0        172.47        193.64        14.41 o                         
   6   6   0         36.31         57.31        10.53 o                         
   7   6   0        338.66        348.47        27.09 o                         
   8   6   0          8.78         14.63        12.20 o                         
  -8   7   0        712.20        699.87        35.58 o                         
  -7   7   0        908.61       1076.44        38.48 o                         
  -6   7   0       1399.80       1372.20        62.71 o                         
  -5   7   0       2403.11       2463.95        53.61 o                         
  -4   7   0          0.91          0.63         5.45 o                         
  -3   7   0       2217.06       2223.98        46.16 o                         
  -2   7   0       4673.90       4700.40        88.08 o                         
  -1   7   0       2808.26       2894.19        55.87 o                         
   0   7   0      25280.14      25247.54      1094.49 o                         
   1   7   0        420.85        499.98        14.44 o                         
   2   7   0       1177.44       1244.49        28.16 o                         
   3   7   0        281.96        271.67        11.48 o                         
   4   7   0       1106.88       1102.11        31.66 o                         
   5   7   0        919.35        908.46        35.34 o                         
   6   7   0         48.46         47.83        11.36 o                         
   7   7   0        140.95        123.28        14.34 o                         
  -8   8   0        217.81        237.69        19.74 o                         
  -7   8   0        885.45        897.49        40.52 o                         
  -6   8   0        459.46        478.94        22.32 o                         
  -5   8   0        469.16        469.04        17.46 o                         
  -4   8   0          0.04         15.42         5.08 o                         
  -3   8   0       3859.70       3819.18        88.75 o                         
  -2   8   0       2085.99       2111.10        43.44 o                         
  -1   8   0       6019.72       6128.23       113.31 o                         
   0   8   0       9252.26       9645.55       174.62 o                         
   1   8   0       5509.10       5890.65       119.28 o                         
   2   8   0        137.07        133.89         8.54 o                         
   3   8   0        860.03        789.37        21.63 o                         
   4   8   0        165.60        177.90        11.23 o                         
   5   8   0       4627.58       4685.49       130.52 o                         
   6   8   0        333.64        324.42        18.61 o                         
   7   8   0        219.56        239.77        30.87 o                         
  -8   9   0        195.59        198.76        18.00 o                         
  -7   9   0        648.65        644.65        25.69 o                         
  -6   9   0         36.01         44.98        10.29 o                         
  -5   9   0       1516.80       1534.65        40.58 o                         
  -4   9   0          2.09          1.09         5.89 o                         
  -3   9   0       8887.02       8855.62       162.88 o                         
  -2   9   0       2732.51       2920.87        58.24 o                         
  -1   9   0        972.97        898.04        22.21 o                         
   1   9   0        301.66        303.23        11.73 o                         
   2   9   0          3.68          5.25         5.76 o                         
   3   9   0       1090.45       1086.51        27.55 o                         
   4   9   0        277.58        261.21        15.41 o                         
   5   9   0         70.44         60.48        10.18 o                         
   6   9   0        774.49        857.44        51.02 o                         
   7   9   0        181.76        212.44        75.70 o                         
  -8  10   0        312.72        377.39        47.90 o                         
  -7  10   0       1161.73       1210.56        42.38 o                         
  -6  10   0        297.11        317.88        20.30 o                         
  -5  10   0         58.87         77.01         9.79 o                         
  -4  10   0       1330.67       1295.40        38.65 o                         
  -3  10   0       2289.73       2263.18        51.57 o                         
  -2  10   0       2177.70       2172.40        45.86 o                         
  -1  10   0       1088.72       1017.07        24.95 o                         
   0  10   0        149.23        186.80         9.76 o                         
   1  10   0       1076.89       1083.51        26.31 o                         
   2  10   0        790.80        748.65        23.16 o                         
   3  10   0       3321.91       3232.61        74.43 o                         
   4  10   0        467.01        453.48        20.35 o                         
   5  10   0          3.17         20.40         7.71 o                         
   6  10   0         31.79         38.80        10.82 o                         
   7  10   0         62.65         73.42        17.13 o                         
  -8  11   0        728.75        759.32        35.25 o                         
  -7  11   0        172.27        157.75        15.59 o                         
  -6  11   0        351.83        356.64        20.42 o                         
  -5  11   0          1.63         -2.61         8.46 o                         
  -4  11   0         81.51         84.72         9.01 o                         
  -3  11   0         10.10         10.05         6.26 o                         
  -2  11   0          0.01          1.51         4.61 o                         
  -1  11   0        443.49        429.85        15.17 o                         
   0  11   0          0.10         23.00         5.69 o                         
   1  11   0        874.89        851.57        25.02 o                         
   2  11   0       1071.80       1042.41        27.12 o                         
   3  11   0        617.27        582.56        26.38 o                         
   4  11   0       1264.08       1253.09        38.69 o                         
   5  11   0       1114.07       1058.19        36.20 o                         
   6  11   0         90.86         90.75        18.89 o                         
  -7  12   0        164.80        185.13        16.83 o                         
  -6  12   0        661.24        712.57        46.43 o                         
  -5  12   0       2720.69       2697.72        71.89 o                         
  -4  12   0       1008.44       1097.51        41.45 o                         
  -3  12   0        101.17         98.54         8.95 o                         
  -2  12   0          4.24         -0.26         5.93 o                         
  -1  12   0       4814.36       4651.13        99.37 o                         
   0  12   0       1252.82       1254.48        30.59 o                         
   1  12   0        143.95        170.85        11.30 o                         
   2  12   0       5491.60       5376.05       115.15 o                         
   3  12   0       1476.21       1445.82        53.31 o                         
   4  12   0        285.77        276.20        21.89 o                         
   5  12   0          0.02         -1.21        17.06 o                         
   6  12   0         35.00        -28.01        28.01 o                         
  -7  13   0        320.07        374.15        22.26 o                         
  -6  13   0        467.21        499.98        28.73 o                         
  -5  13   0         62.00         72.03        10.74 o                         
  -4  13   0        195.82        205.83        17.65 o                         
  -3  13   0       1234.62       1264.96        63.45 o                         
  -2  13   0          6.99          6.82         5.92 o                         
  -1  13   0       1858.98       1719.79        39.89 o                         
   0  13   0        954.01        933.02        25.69 o                         
   1  13   0       4142.68       3989.97        87.85 o                         
   2  13   0        577.32        602.28        24.27 o                         
   3  13   0        349.45        296.06        17.72 o                         
   4  13   0         12.08         17.02        11.80 o                         
   5  13   0         62.95         43.55        14.43 o                         
  -7  14   0          8.93         34.79        12.62 o                         
  -6  14   0        705.63        756.20        37.26 o                         
  -5  14   0         33.53         45.76         8.38 o                         
  -4  14   0          6.17         -1.75         8.02 o                         
  -3  14   0        191.47        173.85        15.36 o                         
  -2  14   0        311.25        314.51        22.59 o                         
  -1  14   0       1903.45       1830.77        47.62 o                         
   0  14   0       2688.23       2664.81        63.13 o                         
   1  14   0       6561.24       6759.37       158.49 o                         
   2  14   0         54.91         86.61        10.96 o                         
   3  14   0          5.37         -4.26         7.54 o                         
   4  14   0        272.89        239.96        29.62 o                         
   5  14   0        602.49        593.54       126.03 o                         
  -6  15   0         12.84          6.36         9.48 o                         
  -5  15   0        796.95        834.21        63.04 o                         
  -4  15   0        127.41        116.03        12.24 o                         
  -3  15   0       1281.82       1285.11        77.58 o                         
  -2  15   0          5.94         24.39         8.51 o                         
  -1  15   0       3525.02       3271.57        75.84 o                         
   0  15   0       2318.78       2251.10        72.81 o                         
   1  15   0          0.05         10.87        10.47 o                         
   2  15   0       1512.81       1495.72        46.13 o                         
   3  15   0       2556.92       2365.86        65.54 o                         
   4  15   0        877.38        867.40        95.28 o                         
   5  15   0          9.01        -15.52        17.77 o                         
  -6  16   0        134.59        117.98        21.08 o                         
  -5  16   0          0.07          6.64        12.63 o                         
  -4  16   0        797.15        767.50        29.18 o                         
  -3  16   0       2824.05       2781.40        75.93 o                         
  -2  16   0        166.15        149.69        17.84 o                         
  -1  16   0         72.34         63.32        14.81 o                         
   0  16   0         36.01         67.89        12.16 o                         
   1  16   0        461.98        440.86        22.83 o                         
   2  16   0       2780.94       2707.94        87.36 o                         
   3  16   0         59.87         50.79        19.03 o                         
   4  16   0        205.13        217.83        30.32 o                         
  -5  17   0        229.62        207.46        21.40 o                         
  -4  17   0         83.37         84.62        12.34 o                         
  -3  17   0        419.38        388.83        24.84 o                         
  -2  17   0          3.98         19.65        11.55 o                         
  -1  17   0        730.90        668.76        43.03 o                         
   0  17   0        196.00        259.95        23.80 o                         
   1  17   0       2051.14       1979.59        59.99 o                         
   2  17   0        846.65        916.25        41.84 o                         
   3  17   0         13.00         34.26        11.34 o                         
  -5  18   0        560.78        547.79        37.97 o                         
  -4  18   0        659.45        737.72        49.96 o                         
  -3  18   0         24.02         28.22        12.91 o                         
  -2  18   0        295.66        304.88        26.94 o                         
  -1  18   0        209.70        265.65        25.10 o                         
   0  18   0        127.90        164.71        20.91 o                         
   1  18   0         33.80         33.24        14.65 o                         
   2  18   0        263.25        269.62        25.28 o                         
   3  18   0       1576.79       1623.91        72.58 o                         
  -4  19   0       1377.32       1255.65        95.38 o                         
  -3  19   0        371.71        356.74        31.66 o                         
  -2  19   0          0.40         35.39        13.90 o                         
  -1  19   0          6.38         36.70        16.86 o                         
   0  19   0         66.92        134.04        20.00 o                         
   1  19   0        370.58        380.08        28.20 o                         
   2  19   0          0.42         -6.39        11.32 o                         
  -3  20   0         12.27         14.97        13.74 o                         
  -2  20   0        134.01        151.70        21.04 o                         
  -1  20   0        433.86        587.79        65.86 o                         
   0  20   0        887.41        986.89        78.00 o                         
   0 -20   1         26.05         44.30        15.52 o                         
   1 -20   1        168.99        210.50        24.00 o                         
   2 -20   1       1113.24       1137.32        52.04 o                         
   3 -20   1         75.97         83.27        31.79 o                         
  -2 -19   1        136.13        171.82        31.05 o                         
  -1 -19   1        490.04        461.14        35.99 o                         
   0 -19   1       1808.28       1844.57        80.98 o                         
   1 -19   1        340.75        360.73        28.52 o                         
   2 -19   1         32.42         44.20        14.27 o                         
   3 -19   1         17.55         69.67        15.57 o                         
  -3 -18   1        184.78        201.74        21.45 o                         
  -2 -18   1          6.59         27.17        13.95 o                         
  -1 -18   1         65.58         73.15        15.96 o                         
   0 -18   1        447.68        456.77        30.51 o                         
   1 -18   1          0.88         24.80        15.39 o                         
   2 -18   1        588.02        584.32        33.80 o                         
   3 -18   1          1.06          7.75        11.85 o                         
   4 -18   1         89.90        127.82        16.55 o                         
   5 -18   1        488.60        481.67        32.88 o                         
  -3 -17   1        413.82        470.86        29.23 o                         
  -2 -17   1        973.90        985.35        44.23 o                         
  -1 -17   1        304.15        303.64        25.10 o                         
   0 -17   1         25.21         37.86        20.70 o                         
   1 -17   1         73.81         51.57        16.16 o                         
   2 -17   1        810.79        791.24        38.54 o                         
   3 -17   1       1232.33       1170.14        49.64 o                         
   4 -17   1         47.77         37.57        11.57 o                         
   5 -17   1        369.20        417.90        34.51 o                         
  -4 -16   1        391.56        430.53        85.88 o                         
  -3 -16   1         92.37         93.82        18.46 o                         
  -2 -16   1         34.30         58.88        11.40 o                         
  -1 -16   1        461.46        522.56        24.84 o                         
   0 -16   1       1952.19       1978.45        73.14 o                         
   1 -16   1        872.96        755.82        35.90 o                         
   2 -16   1          9.20          0.68         9.19 o                         
   3 -16   1        256.21        270.34        20.35 o                         
   4 -16   1       1155.65       1094.51        39.39 o                         
   5 -16   1          4.18          9.39         9.18 o                         
   6 -16   1         15.83         33.36        11.06 o                         
  -5 -15   1         51.55         34.87        12.28 o                         
  -4 -15   1         84.09         76.13        12.68 o                         
  -3 -15   1         31.72         33.11        19.83 o                         
  -2 -15   1        110.09         91.72        13.56 o                         
  -1 -15   1        310.38        263.39        21.94 o                         
   0 -15   1          0.05         -3.71        11.04 o                         
   1 -15   1       1859.22       1829.63        54.01 o                         
   2 -15   1         21.02         26.37         9.76 o                         
   3 -15   1        112.98         96.31        13.22 o                         
   4 -15   1        600.21        575.72        27.41 o                         
   5 -15   1         53.49         38.86        11.58 o                         
   6 -15   1         21.91         34.71        10.53 o                         
  -5 -14   1        795.84        845.94        69.19 o                         
  -4 -14   1        656.30        655.34        52.96 o                         
  -3 -14   1          1.67         -3.95         7.55 o                         
  -2 -14   1       1120.99       1015.87        34.68 o                         
  -1 -14   1       4117.40       3774.20        94.70 o                         
   0 -14   1       1026.20       1014.81        30.76 o                         
   1 -14   1        633.60        637.89        23.13 o                         
   2 -14   1       1289.57       1214.01        39.29 o                         
   3 -14   1          0.01          5.92         9.18 o                         
   4 -14   1        290.71        286.89        19.05 o                         
   5 -14   1         37.16         41.52        10.74 o                         
   6 -14   1       1458.75       1497.12        57.64 o                         
   7 -14   1          0.16          7.56        15.17 o                         
  -5 -13   1        379.72        365.94        37.24 o                         
  -4 -13   1          5.15          4.10         8.13 o                         
  -3 -13   1          1.23          2.64         7.96 o                         
  -2 -13   1         14.86          6.17         8.09 o                         
  -1 -13   1        949.94        839.84        26.58 o                         
   0 -13   1        208.13        226.60        13.36 o                         
   1 -13   1       5894.51       5733.28       110.41 o                         
   2 -13   1       2095.23       1975.92        44.70 o                         
   3 -13   1        176.12        174.33        16.60 o                         
   4 -13   1        251.56        254.52        19.13 o                         
   5 -13   1         35.65         46.52        14.73 o                         
   6 -13   1        396.48        458.48        27.53 o                         
   7 -13   1        349.33        384.02        23.11 o                         
  -6 -12   1        813.55        802.83        50.08 o                         
  -5 -12   1        296.46        281.86        18.53 o                         
  -4 -12   1        245.07        240.71        16.60 o                         
  -3 -12   1        134.07         98.20        13.50 o                         
  -2 -12   1        872.12        861.72        29.68 o                         
  -1 -12   1         57.90         57.28         7.76 o                         
   0 -12   1       5816.71       5895.40       112.88 o                         
   1 -12   1        270.20        280.85        12.86 o                         
   2 -12   1        440.56        442.34        17.73 o                         
   3 -12   1        383.87        425.16        16.18 o                         
   4 -12   1        664.41        704.30        24.04 o                         
   5 -12   1        504.72        490.08        23.20 o                         
   6 -12   1         19.87         40.80        10.02 o                         
   7 -12   1          0.42         13.67        11.05 o                         
  -6 -11   1          1.26         16.47         9.38 o                         
  -5 -11   1         60.07         54.34        13.11 o                         
  -4 -11   1         11.53         10.67         7.95 o                         
  -3 -11   1       1842.75       1719.13        50.37 o                         
  -2 -11   1       2104.29       2160.16        47.20 o                         
  -1 -11   1        665.67        646.13        25.56 o                         
   0 -11   1        186.78        199.98        11.40 o                         
   1 -11   1        925.51        949.68        24.52 o                         
   2 -11   1       1578.93       1554.73        35.73 o                         
   3 -11   1       1995.71       1972.90        49.87 o                         
   4 -11   1        104.83        111.54        10.57 o                         
   5 -11   1       5255.51       5368.49       223.37 o                         
   6 -11   1        286.45        295.89        19.39 o                         
   7 -11   1        316.71        338.84        22.82 o                         
   8 -11   1         30.64          4.39        14.00 o                         
  -7 -10   1        119.44         90.84        34.82 o                         
  -6 -10   1        532.65        541.25        32.34 o                         
  -5 -10   1          4.82          9.14         8.25 o                         
  -4 -10   1       1016.02        958.47        39.31 o                         
  -3 -10   1        976.43        945.48        25.92 o                         
  -2 -10   1       5436.96       5459.32       127.16 o                         
  -1 -10   1       1120.08       1053.73        26.12 o                         
   0 -10   1          3.74          2.99         4.81 o                         
   1 -10   1        255.49        274.20        12.39 o                         
   2 -10   1        421.26        437.86        14.55 o                         
   3 -10   1        372.31        386.59        14.43 o                         
   4 -10   1        737.48        708.24        24.10 o                         
   5 -10   1        556.58        543.65        23.87 o                         
   6 -10   1          0.23         -4.36        10.16 o                         
   7 -10   1        126.84        110.14        17.11 o                         
   8 -10   1          0.00          4.04        11.07 o                         
  -7  -9   1        594.25        650.85        31.98 o                         
  -6  -9   1         54.33         72.97        16.28 o                         
  -5  -9   1        327.86        330.88        18.90 o                         
  -4  -9   1        488.56        484.88        21.42 o                         
  -3  -9   1        408.85        365.70        18.73 o                         
  -2  -9   1         39.39         45.06         6.23 o                         
  -1  -9   1       1506.24       1543.61        34.04 o                         
   0  -9   1       1820.55       1914.34        43.73 o                         
   1  -9   1          5.14          6.85         5.56 o                         
   2  -9   1         74.48         79.27         7.16 o                         
   3  -9   1       2136.94       2097.85        44.80 o                         
   4  -9   1       1030.13       1000.42        24.96 o                         
   5  -9   1         25.71         26.70         7.69 o                         
   6  -9   1        219.86        213.90        17.19 o                         
   7  -9   1          7.79         13.79        10.27 o                         
   8  -9   1         12.69         -2.09        10.60 o                         
  -7  -8   1        699.81        657.64        31.90 o                         
  -6  -8   1          4.70         18.68         8.41 o                         
  -5  -8   1         30.10         24.23         8.93 o                         
  -4  -8   1        307.80        321.61        14.55 o                         
  -3  -8   1       1131.62       1068.38        26.96 o                         
  -2  -8   1        134.61        105.86         8.10 o                         
  -1  -8   1        374.91        409.88        13.72 o                         
   0  -8   1         34.67         32.42         5.68 o                         
   1  -8   1       1271.48       1206.71        27.17 o                         
   2  -8   1       2662.49       2599.77        52.40 o                         
   3  -8   1       1506.40       1590.16        35.29 o                         
   4  -8   1        627.63        639.40        19.72 o                         
   5  -8   1       3947.00       3951.00        80.21 o                         
   6  -8   1        247.55        283.52        25.24 o                         
   7  -8   1         53.27         40.77        13.08 o                         
   8  -8   1         77.04         83.03        16.10 o                         
  -7  -7   1         15.65         26.03        10.02 o                         
  -6  -7   1        148.05        161.69        15.97 o                         
  -5  -7   1        387.64        374.51        20.11 o                         
  -4  -7   1         53.89         59.74         7.43 o                         
  -3  -7   1        135.50        174.74        11.40 o                         
  -2  -7   1        229.27        199.09         9.42 o                         
  -1  -7   1      14528.47      13675.04       268.00 o                         
   0  -7   1       1735.01       1776.73        36.45 o                         
   1  -7   1          0.73         14.67         5.23 o                         
   2  -7   1        620.82        580.02        16.06 o                         
   3  -7   1        272.26        260.76        12.69 o                         
   4  -7   1        271.67        286.76        12.03 o                         
   5  -7   1        626.49        628.15        22.95 o                         
   6  -7   1       1797.60       1836.93        62.73 o                         
   7  -7   1         71.16         76.07        12.57 o                         
   8  -7   1        572.90        603.93        34.75 o                         
  -8  -6   1         23.04         43.05        13.47 o                         
  -7  -6   1       1228.59       1286.62        51.33 o                         
  -6  -6   1          2.40          8.69         8.52 o                         
  -5  -6   1         43.66         51.99        11.25 o                         
  -4  -6   1        803.92        768.28        22.47 o                         
  -3  -6   1        634.12        620.94        17.99 o                         
  -2  -6   1       1318.73       1201.10        27.40 o                         
  -1  -6   1       4677.04       4732.71        87.74 o                         
   0  -6   1         45.62         51.95         5.14 o                         
   1  -6   1        188.11        186.13         7.83 o                         
   2  -6   1       6409.17       6257.56       125.97 o                         
   3  -6   1       1879.00       1848.50        46.45 o                         
   4  -6   1        435.92        492.05        16.17 o                         
   5  -6   1         33.37         67.90        11.04 o                         
   6  -6   1        318.01        311.79        18.90 o                         
   7  -6   1         43.35         42.03        13.55 o                         
   8  -6   1        333.08        310.38        28.17 o                         
  -8  -5   1        713.44        649.56        37.76 o                         
  -7  -5   1        105.90        102.26        16.50 o                         
  -6  -5   1        130.99        173.16        15.74 o                         
  -5  -5   1         30.93         35.34         9.15 o                         
  -4  -5   1         33.79         44.03         6.97 o                         
  -3  -5   1       1558.43       1594.49        51.00 o                         
  -2  -5   1       3894.08       4058.43        76.59 o                         
  -1  -5   1         58.97         78.97         5.61 o                         
   0  -5   1       1668.01       1653.09        32.65 o                         
   1  -5   1       2565.49       2561.62        50.11 o                         
   2  -5   1        117.36         82.22         6.30 o                         
   3  -5   1        337.80        319.11        14.33 o                         
   4  -5   1       2760.41       2942.14        59.85 o                         
   5  -5   1        333.15        330.48        13.46 o                         
   6  -5   1        493.63        514.65        19.50 o                         
   7  -5   1        466.57        439.93        23.39 o                         
   8  -5   1         36.86         32.08        13.89 o                         
  -8  -4   1         49.98         63.14        15.68 o                         
  -7  -4   1        259.82        287.96        18.59 o                         
  -6  -4   1         42.35         63.31        12.33 o                         
  -5  -4   1        491.03        497.15        20.67 o                         
  -4  -4   1       1258.62       1175.26        29.00 o                         
  -3  -4   1        966.54        941.99        23.40 o                         
  -2  -4   1        886.32        893.46        20.83 o                         
  -1  -4   1       2202.37       2019.49        39.11 o                         
   0  -4   1         40.50         54.67         4.25 o                         
   1  -4   1       1249.50       1136.79        23.26 o                         
   2  -4   1       6458.36       6588.78       119.74 o                         
   3  -4   1      11035.99      10976.34       183.48 o                         
   4  -4   1        112.41        129.98         9.30 o                         
   5  -4   1       1754.12       1747.52        40.55 o                         
   6  -4   1         15.11         15.53         6.88 o                         
   7  -4   1         25.88         20.22         9.61 o                         
   8  -4   1        271.06        219.33        23.95 o                         
  -8  -3   1        347.05        318.90        28.38 o                         
  -7  -3   1        568.98        548.87        27.33 o                         
  -6  -3   1        541.61        529.45        21.84 o                         
  -5  -3   1         54.96         67.72         8.61 o                         
  -4  -3   1        272.34        338.28        13.47 o                         
  -3  -3   1      11454.26      10870.27       196.09 o                         
  -2  -3   1       1659.62       1506.33        42.54 o                         
  -1  -3   1       1784.32       1766.15        34.18 o                         
   0  -3   1        208.74        169.10         5.77 o                         
   1  -3   1        257.53        242.93         7.39 o                         
   2  -3   1      23487.12      22739.32       789.53 o                         
   3  -3   1       2489.82       2433.86        49.25 o                         
   4  -3   1        843.90        891.70        21.72 o                         
   5  -3   1       1196.37       1166.35        27.76 o                         
   6  -3   1        812.12        824.39        23.92 o                         
   7  -3   1       1023.92       1020.60        37.39 o                         
   8  -3   1        228.51        210.75        31.28 o                         
  -8  -2   1          1.63          4.52        13.05 o                         
  -7  -2   1         86.50         86.56        14.42 o                         
  -6  -2   1        758.64        721.34        25.96 o                         
  -5  -2   1          1.75          4.82         5.67 o                         
  -4  -2   1          0.56         -0.69         5.89 o                         
  -3  -2   1        253.85        248.82        11.31 o                         
  -2  -2   1        628.37        659.33        16.18 o                         
  -1  -2   1       2095.42       2145.79        40.32 o                         
   1  -2   1       9259.02       9992.45       544.94 o                         
   2  -2   1          6.23         17.20         4.02 o                         
   3  -2   1       1407.61       1440.92        31.62 o                         
   4  -2   1         13.43          9.32         5.81 o                         
   5  -2   1        582.91        550.52        18.76 o                         
   6  -2   1         10.89         -6.72         6.72 o                         
   7  -2   1          2.98          3.95         8.44 o                         
   8  -2   1       1440.52       1364.92        99.83 o                         
  -8  -1   1        150.48        183.04        32.44 o                         
  -7  -1   1        587.05        595.21        32.56 o                         
  -6  -1   1        629.27        643.58        22.24 o                         
  -5  -1   1       1053.31        941.38        28.53 o                         
  -4  -1   1        101.86         72.77         7.97 o                         
  -3  -1   1       5275.42       5117.74        95.74 o                         
  -2  -1   1        633.78        724.43        26.17 o                         
  -1  -1   1        217.36        186.12         6.17 o                         
   1  -1   1         48.77         50.15         3.48 o                         
   2  -1   1        357.98        413.93        11.64 o                         
   3  -1   1      12432.23      11143.28       321.80 o                         
   4  -1   1       6311.22       6207.32       116.91 o                         
   5  -1   1          9.50         11.97         6.08 o                         
   6  -1   1        290.66        269.48        17.58 o                         
   7  -1   1        254.06        239.35        19.70 o                         
   8  -1   1        302.23        300.82        27.88 o                         
  -8   0   1         59.27         55.29        18.18 o                         
  -7   0   1        375.81        394.43        21.59 o                         
  -6   0   1        261.85        293.32        18.36 o                         
  -5   0   1        522.57        521.39        18.16 o                         
  -4   0   1       5502.78       5579.45       105.78 o                         
  -3   0   1       5090.52       4799.07        90.28 o                         
  -2   0   1         36.19         38.55         4.81 o                         
  -1   0   1       2386.89       2241.32        58.41 o                         
   1   0   1        323.17        299.63        11.23 o                         
   2   0   1      14648.80      14480.89       444.74 o                         
   3   0   1        307.78        331.69        13.47 o                         
   4   0   1        324.52        369.63        13.85 o                         
   5   0   1         12.40         14.10         7.03 o                         
   6   0   1       2249.20       2236.01        51.86 o                         
   7   0   1        587.84        561.60        33.00 o                         
   8   0   1       1170.33       1179.19        50.66 o                         
  -8   1   1         32.42          2.25        16.85 o                         
  -7   1   1          9.92         12.63         9.03 o                         
  -6   1   1        470.94        476.94        28.77 o                         
  -5   1   1         77.30         78.29         8.23 o                         
  -4   1   1       4599.59       4510.33        94.61 o                         
  -3   1   1       6523.84       6374.55       117.67 o                         
  -2   1   1       8776.22       8662.99       155.36 o                         
  -1   1   1       1043.54        976.79        26.88 o                         
   1   1   1       8924.13       9108.80       280.69 o                         
   2   1   1      68779.29      72828.52      2653.65 o                         
   3   1   1          0.46         -3.68         4.95 o                         
   4   1   1        232.58        183.62        10.56 o                         
   5   1   1       2700.69       2664.85        56.81 o                         
   6   1   1        794.45        794.98        27.28 o                         
   7   1   1        447.78        469.24        25.30 o                         
   8   1   1        822.81        747.21        38.72 o                         
  -8   2   1        541.48        543.44        33.21 o                         
  -7   2   1         15.06         22.33        10.57 o                         
  -6   2   1       1714.42       1707.40        45.56 o                         
  -5   2   1        148.86        160.23        11.33 o                         
  -4   2   1        792.91        722.40        18.83 o                         
  -3   2   1        347.32        385.93        13.14 o                         
  -2   2   1      73112.21      75419.55      2416.40 o                         
  -1   2   1       2459.65       2524.29        43.09 o                         
   0   2   1        700.73        354.83        36.67 o                         
   1   2   1         13.01         29.86         4.12 o                         
   2   2   1       7953.72       8321.19       163.55 o                         
   3   2   1      16624.92      16719.47       326.77 o                         
   4   2   1       4979.13       5342.25       101.42 o                         
   5   2   1         38.01         50.64         8.01 o                         
   6   2   1          8.30         15.39         7.96 o                         
   7   2   1        353.55        347.61        23.59 o                         
   8   2   1        721.50        731.70        32.13 o                         
  -8   3   1        569.34        588.05        41.92 o                         
  -7   3   1        112.05        109.71        12.35 o                         
  -6   3   1        633.38        613.16        23.33 o                         
  -5   3   1          0.31          3.64         6.77 o                         
  -4   3   1       1515.56       1683.55        37.51 o                         
  -3   3   1       6904.40       7194.55       121.64 o                         
  -2   3   1        240.31        270.32         8.92 o                         
  -1   3   1       3175.61       3208.49        54.53 o                         
   0   3   1        512.74        517.35        11.63 o                         
   1   3   1       3384.28       3412.82        62.48 o                         
   2   3   1       3472.36       3433.79        64.84 o                         
   3   3   1        373.84        427.13        13.68 o                         
   4   3   1       1034.29        982.73        25.03 o                         
   5   3   1        519.01        550.25        17.30 o                         
   6   3   1       1041.61       1033.27        35.23 o                         
   7   3   1        664.75        655.47        41.08 o                         
   8   3   1        370.10        342.38        22.63 o                         
  -8   4   1         39.97         42.77        12.56 o                         
  -7   4   1        190.37        212.98        18.10 o                         
  -6   4   1        158.97        164.92        13.66 o                         
  -5   4   1       2547.34       2635.88        58.19 o                         
  -4   4   1       9983.71      10672.70       194.41 o                         
  -3   4   1        866.53        888.53        21.75 o                         
  -2   4   1        228.07        205.87         7.75 o                         
  -1   4   1       2292.87       2538.88        47.56 o                         
   0   4   1       6997.05       6938.55       135.95 o                         
   1   4   1      10849.01      10641.83       330.73 o                         
   2   4   1      15448.01      15414.70       336.50 o                         
   3   4   1        332.24        326.04        12.58 o                         
   4   4   1       5288.61       5141.50        98.32 o                         
   5   4   1        352.50        377.01        15.93 o                         
   6   4   1        633.38        634.24        25.95 o                         
   7   4   1         19.08         24.40         9.97 o                         
   8   4   1         22.69         35.35        13.19 o                         
  -8   5   1        280.83        298.63        21.02 o                         
  -7   5   1        678.87        606.55        29.99 o                         
  -6   5   1         13.62         20.47         7.49 o                         
  -5   5   1       5543.15       5406.47       105.51 o                         
  -4   5   1          8.18          8.03         5.13 o                         
  -3   5   1          4.52          6.23         4.63 o                         
  -2   5   1       3761.93       3842.27        72.65 o                         
  -1   5   1       5714.11       5749.62       104.39 o                         
   0   5   1       3622.97       3745.96        69.07 o                         
   1   5   1      15005.43      14691.22       369.37 o                         
   2   5   1      24821.03      23831.23       733.78 o                         
   3   5   1        257.43        278.42        10.94 o                         
   4   5   1       2369.16       2245.51        47.67 o                         
   5   5   1         81.88         79.19         8.95 o                         
   6   5   1        161.34        198.83        22.18 o                         
   7   5   1          3.27         27.42         8.81 o                         
   8   5   1        104.47        132.99        56.77 o                         
  -8   6   1         55.81         36.74        12.89 o                         
  -7   6   1         36.15         25.42         9.36 o                         
  -6   6   1        306.17        335.83        18.17 o                         
  -5   6   1        761.65        726.56        21.85 o                         
  -4   6   1         69.71         96.52         7.98 o                         
  -3   6   1        199.53        167.69        10.32 o                         
  -2   6   1       4614.20       4370.03        81.66 o                         
  -1   6   1      13012.63      12799.27       279.18 o                         
   0   6   1        367.51        416.17        11.82 o                         
   1   6   1         62.22         79.36         6.03 o                         
   2   6   1        270.61        347.37        11.65 o                         
   3   6   1        185.76        182.35         9.27 o                         
   4   6   1        889.81        889.56        23.95 o                         
   5   6   1          0.30          9.03         7.54 o                         
   6   6   1       2732.54       2879.26        66.65 o                         
   7   6   1          1.92         22.92         8.49 o                         
  -8   7   1        118.02        130.93        20.31 o                         
  -7   7   1        412.37        406.37        36.92 o                         
  -6   7   1        416.83        454.86        32.22 o                         
  -5   7   1         61.33         73.08        10.49 o                         
  -4   7   1         49.66         64.90         7.09 o                         
  -3   7   1        177.25        175.71         9.76 o                         
  -2   7   1        205.01        174.00         8.81 o                         
  -1   7   1         46.48         55.70         6.20 o                         
   0   7   1      16777.13      15892.44       346.18 o                         
   1   7   1        271.63        234.73        10.44 o                         
   2   7   1        359.26        383.13        12.52 o                         
   3   7   1         72.59         73.55         6.70 o                         
   4   7   1       1630.50       1614.98        40.62 o                         
   5   7   1         89.56         73.82        12.11 o                         
   6   7   1        211.13        225.70        15.14 o                         
   7   7   1        152.68        210.29        25.31 o                         
  -8   8   1          0.06         -6.10        10.58 o                         
  -7   8   1         34.96         57.62         9.62 o                         
  -6   8   1       2527.24       2548.21       111.42 o                         
  -5   8   1        237.07        236.29        12.76 o                         
  -4   8   1         16.49         13.38         5.02 o                         
  -3   8   1        103.30        135.19         7.92 o                         
  -2   8   1       2013.21       2008.04        42.43 o                         
  -1   8   1         23.14         30.97         5.38 o                         
   0   8   1         24.07         18.58         5.11 o                         
   1   8   1       5991.62       6187.86       124.75 o                         
   2   8   1       9243.08       9217.18       168.07 o                         
   3   8   1         35.13         35.06         6.11 o                         
   4   8   1       1640.34       1604.87        37.33 o                         
   5   8   1         60.98         70.58        16.82 o                         
   6   8   1         46.25         49.45        11.47 o                         
   7   8   1        282.29        299.15        22.90 o                         
  -8   9   1        978.77        974.33        36.53 o                         
  -7   9   1        389.40        406.43        22.09 o                         
  -6   9   1          2.36          3.56         7.12 o                         
  -5   9   1       2056.12       2073.19        76.00 o                         
  -4   9   1       2648.51       2584.84        94.52 o                         
  -3   9   1        282.29        285.76        11.21 o                         
  -2   9   1        237.44        314.13        11.86 o                         
  -1   9   1         42.29         12.08         4.92 o                         
   0   9   1        754.29        858.74        21.51 o                         
   1   9   1         13.98          9.63         4.35 o                         
   2   9   1         68.81         82.28         7.27 o                         
   3   9   1         65.23         60.56         7.32 o                         
   4   9   1         59.48         76.44         9.12 o                         
   5   9   1       1340.50       1407.46        49.79 o                         
   6   9   1        176.24        240.35        19.23 o                         
   7   9   1        390.73        425.64        28.01 o                         
  -8  10   1        245.20        285.23        19.73 o                         
  -7  10   1        449.83        457.02        39.18 o                         
  -6  10   1        242.34        240.99        16.16 o                         
  -5  10   1          6.52         -1.00         6.50 o                         
  -4  10   1          3.05          9.43         5.22 o                         
  -3  10   1        408.50        433.63        14.54 o                         
  -2  10   1       1004.30       1065.24        26.05 o                         
  -1  10   1       7086.99       7274.12       134.63 o                         
   0  10   1       2013.50       2003.26        42.31 o                         
   1  10   1         25.68         26.23         5.60 o                         
   2  10   1        492.54        502.34        20.59 o                         
   3  10   1        157.03        168.90        10.76 o                         
   4  10   1        656.28        646.02        27.42 o                         
   5  10   1        142.96        161.83        14.99 o                         
   6  10   1         69.73         98.55        11.44 o                         
   7  10   1        605.78        620.47        47.14 o                         
  -8  11   1          1.12          8.84        15.76 o                         
  -7  11   1        524.20        549.57        24.80 o                         
  -6  11   1        340.85        342.12        19.03 o                         
  -5  11   1       1336.47       1392.23        70.19 o                         
  -4  11   1         94.75         78.30         8.77 o                         
  -3  11   1        798.90        834.40        23.17 o                         
  -2  11   1       1608.02       1496.56        34.43 o                         
  -1  11   1       1417.28       1444.43        33.39 o                         
   0  11   1       1597.75       1648.74        36.85 o                         
   1  11   1        642.99        629.94        19.15 o                         
   2  11   1       3409.68       3367.48        68.26 o                         
   3  11   1        970.49       1025.41        32.38 o                         
   4  11   1          0.93          0.28         6.60 o                         
   5  11   1         85.44        115.16        13.80 o                         
   6  11   1       1473.19       1504.74        53.92 o                         
  -7  12   1        249.94        275.27        18.33 o                         
  -6  12   1        539.08        503.99        28.70 o                         
  -5  12   1       3437.84       3588.22       104.51 o                         
  -4  12   1        188.84        183.46        21.85 o                         
  -3  12   1        613.56        621.70        19.85 o                         
  -2  12   1       1352.67       1353.65        33.10 o                         
  -1  12   1        123.65        122.78         9.63 o                         
   0  12   1        651.71        678.22        20.18 o                         
   1  12   1         51.88         39.38         7.12 o                         
   2  12   1        603.06        612.39        21.22 o                         
   3  12   1       1029.75        955.40        39.83 o                         
   4  12   1         88.56         94.49        11.12 o                         
   5  12   1        162.12        200.49        15.10 o                         
   6  12   1        488.28        547.58        85.37 o                         
  -7  13   1         18.99         22.90         9.30 o                         
  -6  13   1        166.00        165.05        15.20 o                         
  -5  13   1        381.39        375.67        32.56 o                         
  -4  13   1        360.91        347.21        23.02 o                         
  -3  13   1        227.12        208.94        19.34 o                         
  -2  13   1       1711.66       1772.39        40.91 o                         
  -1  13   1       3008.09       2966.08        61.73 o                         
   0  13   1       1207.67       1167.44        32.76 o                         
   1  13   1        130.55        123.84        11.22 o                         
   2  13   1         33.20         33.97         8.50 o                         
   3  13   1        260.24        216.32        15.18 o                         
   4  13   1        500.97        461.81        21.10 o                         
   5  13   1        334.84        344.69        40.05 o                         
  -7  14   1        756.60        752.30        86.37 o                         
  -6  14   1          9.53         34.55         9.39 o                         
  -5  14   1          0.45         -3.56         7.10 o                         
  -4  14   1        286.68        302.59        18.55 o                         
  -3  14   1         26.80         30.43         9.18 o                         
  -2  14   1        869.05        880.55        28.19 o                         
  -1  14   1       1885.44       1860.55        47.27 o                         
   0  14   1         13.09         12.62         7.25 o                         
   1  14   1       1007.08        921.01        38.68 o                         
   2  14   1         92.19        122.52        13.10 o                         
   3  14   1        908.12        832.71        29.97 o                         
   4  14   1        501.43        478.66        32.01 o                         
   5  14   1         65.84         43.64        26.49 o                         
  -6  15   1        664.10        693.08        28.66 o                         
  -5  15   1        658.02        668.69        42.28 o                         
  -4  15   1         21.03         17.98         9.03 o                         
  -3  15   1        418.25        413.29        19.32 o                         
  -2  15   1       1857.05       1856.26        62.37 o                         
  -1  15   1       3326.68       3314.92        77.29 o                         
   0  15   1       2368.12       2352.40        65.76 o                         
   1  15   1          0.34         19.54         8.38 o                         
   2  15   1       1857.49       1714.63        50.55 o                         
   3  15   1       1871.87       1787.90        52.47 o                         
   4  15   1          6.62         -1.40        15.52 o                         
  -6  16   1         48.38         67.26        11.62 o                         
  -5  16   1          1.46         -0.44         7.96 o                         
  -4  16   1         17.46         22.56         9.36 o                         
  -3  16   1        924.17        924.58        36.66 o                         
  -2  16   1        232.57        247.52        18.85 o                         
  -1  16   1        454.29        513.59        26.02 o                         
   0  16   1         37.44         61.89        13.00 o                         
   1  16   1        154.98        133.94        14.63 o                         
   2  16   1        440.00        450.69        22.89 o                         
   3  16   1        699.13        673.74        42.90 o                         
   4  16   1       4563.37       4259.15       189.07 o                         
  -5  17   1          0.43         -4.72        10.16 o                         
  -4  17   1          4.29         10.75         9.18 o                         
  -3  17   1       4377.55       4377.69       100.71 o                         
  -2  17   1        399.78        378.56        23.83 o                         
  -1  17   1         25.32         16.98        12.36 o                         
   0  17   1         17.72         24.67        12.12 o                         
   1  17   1         79.62        102.01        19.67 o                         
   2  17   1          6.28          6.72         9.33 o                         
   3  17   1        223.28        220.60        18.42 o                         
  -5  18   1        124.32        135.38        18.83 o                         
  -4  18   1          0.11         -9.38         9.38 o                         
  -3  18   1         41.85         57.22        13.31 o                         
  -2  18   1         37.83         52.18        14.82 o                         
  -1  18   1          7.00         18.49        16.70 o                         
   0  18   1          9.72         15.02        12.14 o                         
   1  18   1         85.04         71.17        15.59 o                         
   2  18   1        114.20        118.24        14.32 o                         
   3  18   1          4.65         48.47        20.69 o                         
  -4  19   1        357.43        476.19        63.17 o                         
  -3  19   1         18.54         28.75        11.69 o                         
  -2  19   1         43.71         42.86        20.09 o                         
  -1  19   1        480.61        532.96        33.03 o                         
   0  19   1          2.17          7.01        11.35 o                         
   1  19   1          0.83          1.96        14.00 o                         
   2  19   1        283.90        314.41        53.37 o                         
  -3  20   1        642.17        697.70        45.49 o                         
  -2  20   1        308.40        358.18        30.11 o                         
  -1  20   1        371.14        359.45        32.19 o                         
   0  20   1         19.62         31.63        14.31 o                         
   0 -20   2        523.60        611.71        45.76 o                         
   1 -20   2        274.46        265.12        28.59 o                         
   2 -20   2          0.50         12.84        11.54 o                         
  -2 -19   2        185.69        175.95        21.67 o                         
  -1 -19   2          0.68          0.96        18.42 o                         
   0 -19   2        167.27        177.28        42.32 o                         
   1 -19   2          0.05         26.68        13.08 o                         
   2 -19   2        593.71        608.28        40.09 o                         
   3 -19   2       1181.89       1310.99        68.65 o                         
   4 -19   2          7.23          3.15        13.05 o                         
  -3 -18   2        872.68        997.12        62.15 o                         
  -2 -18   2       1684.38       1740.46        67.64 o                         
  -1 -18   2        293.56        334.57        26.78 o                         
   0 -18   2        277.68        269.91        32.73 o                         
   1 -18   2        647.33        583.26        33.36 o                         
   2 -18   2         57.02         33.61        14.07 o                         
   3 -18   2         82.70         75.93        16.18 o                         
   4 -18   2        724.77        776.06        51.73 o                         
   5 -18   2        333.85        309.85        30.85 o                         
  -3 -17   2          7.55         18.81        12.03 o                         
  -2 -17   2        419.58        446.15        29.83 o                         
  -1 -17   2          2.09          8.00        11.70 o                         
   0 -17   2          3.11          6.14        14.38 o                         
   1 -17   2        113.79        114.90        17.03 o                         
   2 -17   2        568.45        542.50        31.70 o                         
   3 -17   2         12.41         21.03        11.71 o                         
   4 -17   2         79.68         91.25        17.19 o                         
   5 -17   2        343.98        387.76        27.99 o                         
  -4 -16   2        607.58        701.68        53.74 o                         
  -3 -16   2        137.47        151.88        20.76 o                         
  -2 -16   2        297.38        297.10        26.66 o                         
  -1 -16   2         23.78         32.65        12.34 o                         
   0 -16   2         44.81         78.81        14.98 o                         
   1 -16   2         19.17         31.54        12.87 o                         
   2 -16   2          1.86          3.55        10.64 o                         
   3 -16   2        109.19        117.86        14.64 o                         
   4 -16   2         17.12         18.14         9.38 o                         
   5 -16   2        118.01        130.10        16.94 o                         
   6 -16   2        637.07        619.04        35.96 o                         
  -5 -15   2          0.29         -1.94        17.58 o                         
  -4 -15   2          0.28          2.04        15.51 o                         
  -3 -15   2         45.45         43.08        11.42 o                         
  -2 -15   2        129.83        120.35        15.41 o                         
  -1 -15   2          1.77          6.38         8.48 o                         
   0 -15   2       2560.10       2346.51        65.19 o                         
   1 -15   2        949.07        972.94        41.25 o                         
   2 -15   2        196.25        202.68        17.00 o                         
   3 -15   2         90.62         86.86        12.67 o                         
   4 -15   2        449.40        467.88        24.38 o                         
   5 -15   2         99.25        111.16        13.24 o                         
   6 -15   2        118.81        116.10        14.71 o                         
  -5 -14   2       1339.75       1297.59        51.89 o                         
  -4 -14   2        447.42        477.84        29.52 o                         
  -3 -14   2        531.63        517.16        29.39 o                         
  -2 -14   2         91.28         94.19        15.38 o                         
  -1 -14   2        135.61        108.76        12.69 o                         
   0 -14   2        995.60       1014.82        31.20 o                         
   1 -14   2       1547.13       1525.13        37.42 o                         
   2 -14   2       6686.11       6401.76       163.03 o                         
   3 -14   2        316.52        319.34        24.15 o                         
   4 -14   2       1159.94       1205.20        41.99 o                         
   5 -14   2        189.12        192.80        16.57 o                         
   6 -14   2         92.99        108.27        14.43 o                         
   7 -14   2        198.28        225.88        23.66 o                         
  -5 -13   2         55.55         76.15        14.15 o                         
  -4 -13   2        503.74        532.69        33.39 o                         
  -3 -13   2       1324.36       1448.49        46.65 o                         
  -2 -13   2       1207.51       1131.40        37.67 o                         
  -1 -13   2         36.34         32.08         7.47 o                         
   0 -13   2        843.48        790.48        23.28 o                         
   1 -13   2        852.01        839.54        26.53 o                         
   2 -13   2       2192.60       2184.42        48.40 o                         
   3 -13   2       1745.11       1703.28        63.83 o                         
   4 -13   2       5596.96       5388.92       197.93 o                         
   5 -13   2        347.65        364.89        20.63 o                         
   6 -13   2       1112.36       1134.78        52.42 o                         
   7 -13   2        178.55        184.60        17.59 o                         
  -6 -12   2        195.00        207.75        43.53 o                         
  -5 -12   2        387.14        366.05        24.81 o                         
  -4 -12   2        538.38        529.70        39.44 o                         
  -3 -12   2         86.20         67.51        18.05 o                         
  -2 -12   2        174.98        177.65        14.53 o                         
  -1 -12   2       2392.75       2392.84        51.60 o                         
   0 -12   2       1545.01       1444.65        37.72 o                         
   1 -12   2         13.53          7.70         5.56 o                         
   2 -12   2        492.48        499.43        17.03 o                         
   3 -12   2        877.72        849.77        29.34 o                         
   4 -12   2       2884.07       2886.11        94.62 o                         
   5 -12   2        286.87        278.02        17.43 o                         
   6 -12   2         11.86         10.90         8.97 o                         
   7 -12   2        744.92        760.58        36.16 o                         
  -6 -11   2        824.71        814.98        33.84 o                         
  -5 -11   2        478.14        547.94        25.90 o                         
  -4 -11   2          7.76         14.01         8.82 o                         
  -3 -11   2        370.76        357.68        18.81 o                         
  -2 -11   2        196.25        223.50        12.84 o                         
  -1 -11   2         62.21         52.44         7.10 o                         
   0 -11   2         58.02         55.24         6.88 o                         
   1 -11   2       1863.84       1884.72        48.80 o                         
   2 -11   2       3694.25       3618.21        72.01 o                         
   3 -11   2        998.75        984.90        28.94 o                         
   4 -11   2          3.75         11.27         6.85 o                         
   5 -11   2       1704.03       1692.86       106.59 o                         
   6 -11   2         83.23         85.23        14.80 o                         
   7 -11   2          1.87          1.57         9.27 o                         
   8 -11   2          4.07        -12.71        12.71 o                         
  -7 -10   2        287.81        302.80        47.99 o                         
  -6 -10   2        190.22        209.50        23.71 o                         
  -5 -10   2        592.12        594.77        29.50 o                         
  -4 -10   2       4022.73       3972.97       113.51 o                         
  -3 -10   2         86.04         85.13         9.07 o                         
  -2 -10   2         54.92         45.99         7.31 o                         
  -1 -10   2        328.37        313.81        12.54 o                         
   0 -10   2          0.19         -0.59         4.48 o                         
   1 -10   2        727.13        721.92        19.69 o                         
   2 -10   2       7377.52       7359.46       136.77 o                         
   3 -10   2       1053.79       1099.06        41.70 o                         
   4 -10   2         22.55         22.66         6.19 o                         
   5 -10   2       1319.47       1357.68        35.23 o                         
   6 -10   2        479.15        519.41        32.89 o                         
   7 -10   2        101.56         86.63        15.18 o                         
   8 -10   2          9.37         -0.59        11.00 o                         
  -7  -9   2         36.46         19.82        11.51 o                         
  -6  -9   2         23.51         32.02        12.17 o                         
  -5  -9   2        280.14        324.28        30.34 o                         
  -4  -9   2       1280.31       1361.54        41.56 o                         
  -3  -9   2        222.68        209.48        12.27 o                         
  -2  -9   2       1257.61       1244.84        29.59 o                         
  -1  -9   2       5041.40       5049.71        95.61 o                         
   0  -9   2       2515.91       2524.73        51.02 o                         
   1  -9   2       2500.98       2566.39        51.68 o                         
   2  -9   2        147.46        154.16         9.29 o                         
   3  -9   2        366.37        356.20        13.32 o                         
   4  -9   2         67.75         70.80         8.19 o                         
   5  -9   2         49.68         41.47        10.39 o                         
   6  -9   2       1722.70       1753.44        53.17 o                         
   7  -9   2        459.10        527.63        23.80 o                         
   8  -9   2        604.83        657.81        36.32 o                         
  -7  -8   2         35.84         16.49        14.64 o                         
  -6  -8   2       2224.87       2224.49        63.41 o                         
  -5  -8   2         88.73         75.88        11.89 o                         
  -4  -8   2        130.67        134.98        10.61 o                         
  -3  -8   2       1162.97       1139.85        28.67 o                         
  -2  -8   2       2539.94       2571.49        52.46 o                         
  -1  -8   2         94.55         81.67         7.84 o                         
   0  -8   2       1947.63       2084.86        42.58 o                         
   1  -8   2       7143.01       7505.41       137.20 o                         
   2  -8   2       5103.59       5107.67        95.93 o                         
   3  -8   2        255.20        232.96        10.88 o                         
   4  -8   2         23.25         38.87         6.75 o                         
   5  -8   2         65.69         60.72         8.14 o                         
   6  -8   2        111.17        181.16        30.77 o                         
   7  -8   2        604.04        652.20        29.27 o                         
   8  -8   2         28.08         23.56        12.65 o                         
  -7  -7   2        401.68        396.58        30.68 o                         
  -6  -7   2        131.32        136.05        14.73 o                         
  -5  -7   2       2951.70       2898.82        85.33 o                         
  -4  -7   2         49.06         47.00         7.69 o                         
  -3  -7   2        909.26        918.84        24.11 o                         
  -2  -7   2       1745.38       1753.23        37.66 o                         
  -1  -7   2       2864.55       3090.98        65.92 o                         
   0  -7   2        899.06       1048.66        23.82 o                         
   1  -7   2        675.32        657.95        19.25 o                         
   2  -7   2        320.46        320.97        11.76 o                         
   3  -7   2         64.00         41.64         6.10 o                         
   4  -7   2       1486.32       1401.54        33.29 o                         
   5  -7   2       2386.14       2436.86        53.45 o                         
   6  -7   2        775.79        780.47        27.36 o                         
   7  -7   2       1523.50       1502.87        61.08 o                         
   8  -7   2         83.68         66.48        19.66 o                         
  -8  -6   2        849.29        876.44        49.82 o                         
  -7  -6   2         11.97          8.10        11.43 o                         
  -6  -6   2        429.45        417.29        24.60 o                         
  -5  -6   2         64.93         64.82         9.60 o                         
  -4  -6   2       1890.78       1772.38        41.35 o                         
  -3  -6   2       2318.22       2515.61        51.94 o                         
  -2  -6   2       3983.60       4057.31        77.47 o                         
  -1  -6   2      15882.07      15565.37       392.85 o                         
   0  -6   2       2897.83       3104.66        58.81 o                         
   1  -6   2         59.69         28.36         4.45 o                         
   2  -6   2        743.72        767.09        21.89 o                         
   3  -6   2       1077.05       1083.87        25.84 o                         
   4  -6   2        213.17        220.91        10.84 o                         
   5  -6   2         80.47         87.08         9.75 o                         
   6  -6   2       1612.98       1604.99        40.18 o                         
   7  -6   2        653.56        641.27        41.97 o                         
   8  -6   2         54.03         48.79        15.10 o                         
  -8  -5   2          3.14         51.98        34.73 o                         
  -7  -5   2        212.45        195.38        17.92 o                         
  -6  -5   2         13.35         11.42        10.71 o                         
  -5  -5   2        317.05        331.39        16.76 o                         
  -4  -5   2        314.62        338.85        13.86 o                         
  -3  -5   2       1673.63       1871.21        40.30 o                         
  -2  -5   2       4443.85       4451.45        83.62 o                         
  -1  -5   2        896.91        877.60        19.99 o                         
   0  -5   2       1537.97       1592.84        31.72 o                         
   1  -5   2       3744.99       3945.84        72.92 o                         
   2  -5   2       4107.99       4186.04        78.38 o                         
   3  -5   2        560.94        614.39        18.98 o                         
   4  -5   2       2304.80       2209.88        43.91 o                         
   5  -5   2          4.09         12.02         5.54 o                         
   6  -5   2        195.17        211.17        14.12 o                         
   7  -5   2        124.23        124.44        15.02 o                         
   8  -5   2          0.64          4.88        16.27 o                         
  -8  -4   2        824.13        794.49        53.45 o                         
  -7  -4   2          0.19         -9.28         9.28 o                         
  -6  -4   2       1286.13       1286.46        43.36 o                         
  -5  -4   2       1999.49       1927.74        59.03 o                         
  -4  -4   2         32.21         19.69         5.64 o                         
  -3  -4   2       4392.22       4296.75        82.59 o                         
  -2  -4   2        829.87        802.40        19.73 o                         
  -1  -4   2        233.15        207.09         7.73 o                         
   0  -4   2        176.11        205.31         7.00 o                         
   1  -4   2       4359.91       4387.64        79.98 o                         
   2  -4   2       1363.69       1403.38        29.38 o                         
   3  -4   2          0.48         -0.32         4.71 o                         
   4  -4   2        990.26       1051.15        28.89 o                         
   5  -4   2       4156.42       4131.78        82.70 o                         
   6  -4   2       2693.32       2710.29        59.72 o                         
   7  -4   2         22.18          3.94        10.31 o                         
   8  -4   2         13.94          2.93        12.64 o                         
  -8  -3   2         11.07          5.20        12.52 o                         
  -7  -3   2         34.92         26.79        12.93 o                         
  -6  -3   2        445.58        477.25        21.00 o                         
  -5  -3   2        912.92        888.22        23.84 o                         
  -4  -3   2        100.29         99.39         8.79 o                         
  -3  -3   2         47.88         80.64         7.71 o                         
  -2  -3   2         10.13          1.41         4.25 o                         
  -1  -3   2       1365.85       1411.92        28.26 o                         
   0  -3   2       4353.82       4428.17        79.73 o                         
   1  -3   2          0.28          1.75         2.62 o                         
   2  -3   2         16.57         16.91         3.87 o                         
   3  -3   2        629.69        599.86        17.03 o                         
   4  -3   2        328.35        303.90        12.34 o                         
   5  -3   2       1786.44       1796.66        41.41 o                         
   6  -3   2        291.83        296.03        17.06 o                         
   7  -3   2       1257.71       1213.62        44.31 o                         
   8  -3   2          8.43         14.53        12.88 o                         
  -8  -2   2       1568.30       1534.12        76.24 o                         
  -7  -2   2       1928.93       1953.61        52.87 o                         
  -6  -2   2        247.23        259.36        17.27 o                         
  -5  -2   2       1067.08       1020.65        27.86 o                         
  -4  -2   2         14.08         10.90         5.37 o                         
  -3  -2   2        215.28        205.96        10.78 o                         
  -2  -2   2      12764.46      13212.70       332.83 o                         
  -1  -2   2       3852.20       3964.09        72.21 o                         
   0  -2   2          8.23         12.73         2.23 o                         
   1  -2   2       3580.87       3444.53        62.67 o                         
   2  -2   2       1939.96       1950.44        38.47 o                         
   3  -2   2       3221.84       3156.47        61.55 o                         
   4  -2   2        898.15        856.28        25.42 o                         
   5  -2   2        940.46        889.30        25.02 o                         
   6  -2   2        846.80        845.86        26.97 o                         
   7  -2   2         19.12         36.91         9.49 o                         
   8  -2   2          0.45        -10.28        11.67 o                         
  -8  -1   2       1169.49       1098.89        65.43 o                         
  -7  -1   2        989.94        943.32        35.15 o                         
  -6  -1   2         94.34        114.35        12.50 o                         
  -5  -1   2       1015.83       1028.74        28.01 o                         
  -4  -1   2       5986.00       6220.55       135.24 o                         
  -3  -1   2       1561.81       1535.87        31.32 o                         
  -2  -1   2       2037.01       2168.57        43.39 o                         
  -1  -1   2       4811.14       4958.36        89.10 o                         
   1  -1   2         69.74         75.00         3.81 o                         
   2  -1   2       4759.38       4881.48        89.51 o                         
   3  -1   2         79.82         92.82         8.22 o                         
   4  -1   2        269.96        237.91        12.91 o                         
   5  -1   2       4105.23       4213.48        83.89 o                         
   6  -1   2         11.25         13.19         7.40 o                         
   7  -1   2         53.04         42.76        13.33 o                         
   8  -1   2         35.13         29.48        14.80 o                         
  -8   0   2        335.54        382.78        32.59 o                         
  -7   0   2        399.34        405.95        23.52 o                         
  -6   0   2        500.73        489.58        23.05 o                         
  -5   0   2         44.31         54.56         8.69 o                         
  -4   0   2       1833.35       1818.57        40.23 o                         
  -3   0   2       2840.12       2810.02        56.09 o                         
  -2   0   2      14695.16      15161.56       467.49 o                         
  -1   0   2      11706.46      11931.57       712.98 o                         
   1   0   2       3456.59       3556.97        68.04 o                         
   2   0   2        792.19        898.56        19.98 o                         
   3   0   2       9935.18       9720.57       192.57 o                         
   4   0   2       2052.93       1994.90        83.66 o                         
   5   0   2         17.59         19.72         6.35 o                         
   6   0   2       1083.32       1135.82        31.43 o                         
   7   0   2       1961.30       2034.78        61.04 o                         
   8   0   2          2.33        -12.09        15.35 o                         
  -8   1   2        666.08        629.07        36.01 o                         
  -7   1   2       2620.65       2467.61        69.62 o                         
  -6   1   2        306.89        329.50        16.82 o                         
  -5   1   2        632.85        647.09        20.75 o                         
  -4   1   2         12.24          6.00         6.14 o                         
  -3   1   2       1387.13       1389.71        30.86 o                         
  -2   1   2      28024.12      30560.07      1109.20 o                         
  -1   1   2        118.85        115.02         5.05 o                         
   1   1   2        920.44        864.63        19.24 o                         
   2   1   2      26132.98      24000.14      1249.60 o                         
   3   1   2        633.74        653.13        17.65 o                         
   4   1   2        623.21        747.74        20.70 o                         
   5   1   2        443.10        450.34        16.87 o                         
   6   1   2         77.93         84.03        10.94 o                         
   7   1   2         20.25         28.20        10.62 o                         
   8   1   2        242.50        205.40        37.71 o                         
  -8   2   2        292.73        301.53        27.84 o                         
  -7   2   2        122.78        130.01        15.87 o                         
  -6   2   2        272.97        282.60        16.74 o                         
  -5   2   2        442.98        451.99        15.49 o                         
  -4   2   2         18.56         17.18         5.39 o                         
  -3   2   2      10503.93      10237.01       202.31 o                         
  -2   2   2      22817.10      23222.95       880.92 o                         
  -1   2   2       3899.73       3943.98       102.12 o                         
   0   2   2       2044.48       2100.55        38.58 o                         
   1   2   2        375.70        375.65        12.57 o                         
   2   2   2       1255.44       1249.60        25.91 o                         
   3   2   2       3850.14       3943.71        75.02 o                         
   4   2   2      30551.74      30115.23       720.76 o                         
   5   2   2         12.41         17.43         6.71 o                         
   6   2   2        719.32        681.34        27.31 o                         
   7   2   2          3.00         -9.69         9.69 o                         
   8   2   2          4.21         10.52        17.59 o                         
  -8   3   2        445.40        433.60        24.21 o                         
  -7   3   2       1124.25       1113.59        39.03 o                         
  -6   3   2       1446.61       1428.26        39.70 o                         
  -5   3   2        405.96        414.66        16.09 o                         
  -4   3   2      18995.79      20068.67       332.04 o                         
  -3   3   2         67.32         62.68         6.27 o                         
  -2   3   2          1.09          2.78         2.94 o                         
  -1   3   2         47.52         55.02         3.23 o                         
   0   3   2         82.49         76.42         5.24 o                         
   1   3   2        580.64        555.26        14.03 o                         
   2   3   2       2394.03       2504.75        52.17 o                         
   3   3   2      10166.35       9621.65       174.00 o                         
   4   3   2          2.90          9.28         5.23 o                         
   5   3   2       2762.09       2776.36        74.41 o                         
   6   3   2       1290.20       1414.27        51.62 o                         
   7   3   2         25.76         24.25        10.93 o                         
   8   3   2         31.46         99.75        21.90 o                         
  -8   4   2         40.72         11.42         9.99 o                         
  -7   4   2        844.47        809.17        32.48 o                         
  -6   4   2        346.82        384.45        20.19 o                         
  -5   4   2       4601.85       4570.00        90.22 o                         
  -4   4   2       1941.31       2137.64        45.43 o                         
  -3   4   2      23455.32      24063.06       602.88 o                         
  -2   4   2       2206.01       2057.99        43.44 o                         
  -1   4   2        513.78        456.92        11.40 o                         
   0   4   2        102.46        122.40         5.71 o                         
   1   4   2       2715.03       2728.61        51.11 o                         
   2   4   2       1627.74       1496.33        30.78 o                         
   3   4   2       1455.92       1450.67        37.86 o                         
   4   4   2       3237.27       3069.17        61.93 o                         
   5   4   2       3338.68       3108.97        79.21 o                         
   6   4   2        391.61        410.63        20.59 o                         
   7   4   2        176.93        209.07        16.52 o                         
   8   4   2        243.70        300.43        28.82 o                         
  -8   5   2        360.44        359.52        22.39 o                         
  -7   5   2          2.15          0.86        12.75 o                         
  -6   5   2       2105.20       2110.13        69.17 o                         
  -5   5   2       2148.59       2252.80        54.00 o                         
  -4   5   2        506.80        483.41        15.33 o                         
  -3   5   2        812.19        889.33        21.49 o                         
  -2   5   2        739.33        649.45        15.94 o                         
  -1   5   2        346.40        268.44         8.23 o                         
   0   5   2       3208.65       3363.30        62.52 o                         
   1   5   2      16752.75      16978.26       425.89 o                         
   2   5   2        923.85        953.11        21.44 o                         
   3   5   2        749.91        789.39        19.66 o                         
   4   5   2         54.12         49.45         6.52 o                         
   5   5   2        335.01        340.57        14.52 o                         
   6   5   2         25.96         28.54         8.29 o                         
   7   5   2          0.05          4.64        13.55 o                         
   8   5   2       2890.43       2635.42       104.80 o                         
  -8   6   2       1443.80       1295.27        71.19 o                         
  -7   6   2        242.82        268.02        20.12 o                         
  -6   6   2       1756.77       1830.47        47.61 o                         
  -5   6   2        766.56        808.04        23.19 o                         
  -4   6   2       3553.17       3871.73        78.42 o                         
  -3   6   2        422.47        371.20        12.13 o                         
  -2   6   2      23767.66      23684.46       729.23 o                         
  -1   6   2       2054.10       2121.40        41.79 o                         
   0   6   2       2498.91       2551.45        49.37 o                         
   1   6   2         18.98         19.98         4.36 o                         
   2   6   2       6312.02       6455.00       161.04 o                         
   3   6   2       4372.28       4389.46        86.77 o                         
   4   6   2         35.32         49.42         6.21 o                         
   5   6   2         91.41        108.90        10.13 o                         
   6   6   2        756.89        794.65        28.27 o                         
   7   6   2         16.65          3.58        38.61 o                         
  -8   7   2       1169.32       1060.61        46.92 o                         
  -7   7   2        739.52        745.31        39.55 o                         
  -6   7   2        227.73        214.51        14.98 o                         
  -5   7   2        451.11        452.06        16.49 o                         
  -4   7   2       1264.63       1277.01        31.11 o                         
  -3   7   2        124.45         95.04         6.66 o                         
  -2   7   2        221.95        303.33        10.60 o                         
  -1   7   2        566.74        661.20        18.39 o                         
   0   7   2          0.59          2.65         4.74 o                         
   1   7   2         95.97        106.82         8.29 o                         
   2   7   2         27.60         40.16         5.06 o                         
   3   7   2        128.04        143.07         8.13 o                         
   4   7   2       1098.50       1042.23        31.42 o                         
   5   7   2       2394.39       2479.91        63.85 o                         
   6   7   2        429.35        458.71        24.22 o                         
   7   7   2        167.45        212.05        15.95 o                         
  -8   8   2        137.26        140.38        15.30 o                         
  -7   8   2         21.45         20.80         8.56 o                         
  -6   8   2        219.02        215.76        15.31 o                         
  -5   8   2         87.01        103.14         9.05 o                         
  -4   8   2       1304.92       1316.30        31.44 o                         
  -3   8   2        762.04        686.24        18.51 o                         
  -2   8   2       3761.71       4004.07        71.96 o                         
  -1   8   2        565.78        522.23        15.41 o                         
   0   8   2       7041.71       7563.92       151.25 o                         
   1   8   2       3630.20       3616.21        75.56 o                         
   2   8   2       1342.78       1370.26        30.58 o                         
   3   8   2       1118.96       1118.85        29.39 o                         
   4   8   2        921.37        894.87        28.67 o                         
   5   8   2         14.93         18.00        10.49 o                         
   6   8   2         28.51         29.34         8.85 o                         
   7   8   2        153.62        178.87        26.82 o                         
  -8   9   2       1459.03       1492.15        57.03 o                         
  -7   9   2          8.19         13.49        11.91 o                         
  -6   9   2         25.22         22.93         8.35 o                         
  -5   9   2        803.82        792.22        36.31 o                         
  -4   9   2        561.53        589.15        17.98 o                         
  -3   9   2         94.19         82.86         7.10 o                         
  -2   9   2         18.48         10.89         4.51 o                         
  -1   9   2         11.93         11.19         4.46 o                         
   0   9   2        168.77        169.77         8.96 o                         
   1   9   2        302.77        303.92        11.29 o                         
   2   9   2       4918.97       4953.76        94.16 o                         
   3   9   2       3446.55       3374.82        67.73 o                         
   4   9   2        869.72        859.98        27.18 o                         
   5   9   2         74.80         76.36         8.43 o                         
   6   9   2          5.35         16.99         5.85 o                         
   7   9   2        216.11        246.66        57.91 o                         
  -8  10   2        449.86        446.36        26.26 o                         
  -7  10   2        352.71        367.61        25.98 o                         
  -6  10   2        439.87        447.57        26.68 o                         
  -5  10   2       2137.33       2097.55        56.47 o                         
  -4  10   2       3178.04       3172.93        70.19 o                         
  -3  10   2       1028.16        978.78        24.97 o                         
  -2  10   2       2187.83       2371.58        54.69 o                         
  -1  10   2         79.50         75.40         7.13 o                         
   0  10   2        533.14        505.05        15.67 o                         
   1  10   2          1.84         -4.01         4.60 o                         
   2  10   2         34.89         53.65         6.88 o                         
   3  10   2       1640.46       1618.62        41.13 o                         
   4  10   2        511.37        491.67        21.65 o                         
   5  10   2        199.04        195.41        11.87 o                         
   6  10   2        136.99        179.33        16.72 o                         
  -8  11   2        139.47        109.00        40.88 o                         
  -7  11   2        130.46        130.40        13.17 o                         
  -6  11   2          7.80         12.34         7.28 o                         
  -5  11   2        668.94        661.12        54.50 o                         
  -4  11   2        804.28        804.38        28.67 o                         
  -3  11   2        174.83        172.09        10.76 o                         
  -2  11   2        260.28        246.94        11.61 o                         
  -1  11   2         37.09         41.25         6.42 o                         
   0  11   2       1230.25       1292.06        30.60 o                         
   1  11   2       1797.77       1740.78        38.76 o                         
   2  11   2       1083.75       1052.36        38.62 o                         
   3  11   2          3.92         -2.34         5.75 o                         
   4  11   2          0.13          1.07         5.61 o                         
   5  11   2         22.62         27.01         6.01 o                         
   6  11   2        133.04        173.90         8.41 o                         
  -7  12   2         78.60         86.23        15.95 o                         
  -6  12   2       1048.63       1023.31        37.26 o                         
  -5  12   2          9.20         16.01         8.74 o                         
  -4  12   2        224.97        239.54        15.17 o                         
  -3  12   2         45.64         61.67         7.68 o                         
  -2  12   2        191.70        187.82        11.44 o                         
  -1  12   2        201.05        224.14        12.15 o                         
   0  12   2        347.33        345.59        14.13 o                         
   1  12   2        624.23        610.49        19.17 o                         
   2  12   2       6317.10       6138.34       128.46 o                         
   3  12   2        739.55        731.15        45.42 o                         
   4  12   2         63.17         67.41        11.47 o                         
   5  12   2         27.74         29.32        11.69 o                         
   6  12   2        330.55        268.49        35.13 o                         
  -7  13   2        183.23        191.62        14.46 o                         
  -6  13   2        875.10        858.94        30.44 o                         
  -5  13   2        235.88        252.77        19.23 o                         
  -4  13   2       3773.49       3525.60        90.17 o                         
  -3  13   2        517.58        498.03        21.41 o                         
  -2  13   2         18.07         23.36         6.66 o                         
  -1  13   2         21.66         22.57         6.78 o                         
   0  13   2       2622.46       2711.55        57.88 o                         
   1  13   2         41.03         61.76         8.82 o                         
   2  13   2        231.68        189.82        17.10 o                         
   3  13   2        808.44        802.80        30.48 o                         
   4  13   2         98.26        104.21        15.19 o                         
   5  13   2        204.97        213.62        20.54 o                         
  -7  14   2        454.28        470.47        27.62 o                         
  -6  14   2         24.74         51.11         9.23 o                         
  -5  14   2         30.99         38.79         8.79 o                         
  -4  14   2         19.41          4.88         8.33 o                         
  -3  14   2        419.41        436.94        27.31 o                         
  -2  14   2       2331.48       2152.35        53.06 o                         
  -1  14   2        270.40        296.18        16.21 o                         
   0  14   2       1391.07       1349.99        37.40 o                         
   1  14   2         14.07          9.11         9.40 o                         
   2  14   2         36.83         46.43         9.34 o                         
   3  14   2        175.21        190.29        14.25 o                         
   4  14   2        412.49        382.20        22.69 o                         
   5  14   2          2.30         18.17        33.31 o                         
  -6  15   2       1029.61       1036.76        35.38 o                         
  -5  15   2         90.80        116.60        15.12 o                         
  -4  15   2        139.57        138.74        14.05 o                         
  -3  15   2         10.72         13.56         8.88 o                         
  -2  15   2       1595.70       1559.77        47.51 o                         
  -1  15   2        496.62        495.19        21.15 o                         
   0  15   2        491.86        500.47        24.18 o                         
   1  15   2       2046.83       2048.99        57.67 o                         
   2  15   2         11.05          3.21         7.44 o                         
   3  15   2        822.49        750.08        57.27 o                         
   4  15   2         87.37         84.73        24.27 o                         
  -6  16   2          7.21          6.05        12.69 o                         
  -5  16   2        825.53        799.33        30.94 o                         
  -4  16   2       1738.80       1731.81        52.31 o                         
  -3  16   2        330.75        313.87        20.05 o                         
  -2  16   2       1118.92       1108.53        38.39 o                         
  -1  16   2         62.12         87.48        12.74 o                         
   0  16   2       1845.42       1948.84        56.89 o                         
   1  16   2        534.32        504.88        24.15 o                         
   2  16   2        416.16        434.34        21.48 o                         
   3  16   2         35.93         43.20        23.05 o                         
   4  16   2        115.97        138.64        31.61 o                         
  -5  17   2        988.96        976.15        35.64 o                         
  -4  17   2        324.71        373.17        22.37 o                         
  -3  17   2        765.17        783.29        31.89 o                         
  -2  17   2         12.89         -5.33         7.52 o                         
  -1  17   2        349.15        317.40        25.59 o                         
   0  17   2         49.40         70.99        14.25 o                         
   1  17   2       1332.88       1283.30        42.67 o                         
   2  17   2          3.62         19.17        19.89 o                         
   3  17   2        277.76        276.52        41.16 o                         
  -5  18   2        133.45         86.82        19.02 o                         
  -4  18   2       2307.05       2361.28       112.10 o                         
  -3  18   2         60.57         38.52        12.59 o                         
  -2  18   2        517.63        512.07        27.24 o                         
  -1  18   2        203.31        180.83        22.32 o                         
   0  18   2        546.54        529.69        31.95 o                         
   1  18   2        522.54        516.27        25.57 o                         
   2  18   2        849.43        922.76        51.83 o                         
  -4  19   2        431.42        476.25        33.75 o                         
  -3  19   2        912.25        896.61        43.42 o                         
  -2  19   2        380.94        483.86        33.41 o                         
  -1  19   2          5.95          4.79        10.08 o                         
   0  19   2        234.07        279.71        26.57 o                         
   1  19   2         69.63        103.27        35.58 o                         
  -2  20   2        401.75        417.91        33.81 o                         
  -1  20   2        564.29        571.78        30.53 o                         
   0  20   2        128.61        184.44        23.10 o                         
   0 -20   3        363.21        421.41        74.52 o                         
   1 -20   3         33.72         40.16        13.94 o                         
   2 -20   3         28.25         34.38        13.80 o                         
  -1 -19   3        628.52        649.21        36.98 o                         
   0 -19   3        940.72        993.79        46.66 o                         
   1 -19   3         31.73         54.64        13.88 o                         
   2 -19   3         25.34         17.06        18.12 o                         
   3 -19   3         98.68        111.85        18.07 o                         
   4 -19   3        119.59        131.05        19.82 o                         
  -2 -18   3        382.24        412.49        49.16 o                         
  -1 -18   3          0.26        -11.53        14.32 o                         
   0 -18   3        148.01        163.35        20.60 o                         
   1 -18   3         42.12         81.88        21.44 o                         
   2 -18   3          3.50         15.62        12.24 o                         
   3 -18   3        542.22        567.31        33.67 o                         
   4 -18   3        581.80        643.26        45.16 o                         
   5 -18   3          9.98          4.88        11.16 o                         
  -3 -17   3        363.14        392.09        35.62 o                         
  -2 -17   3          7.56         17.67        14.93 o                         
  -1 -17   3       1033.34        958.63        53.01 o                         
   0 -17   3        452.78        433.88        28.55 o                         
   1 -17   3       2370.11       2394.09        80.60 o                         
   2 -17   3        527.65        558.92        32.56 o                         
   3 -17   3         14.48          4.50        16.07 o                         
   4 -17   3        181.66        204.33        24.31 o                         
   5 -17   3       1221.20       1233.64        58.65 o                         
  -4 -16   3        170.86        204.15        26.91 o                         
  -3 -16   3         88.34         84.98        23.06 o                         
  -2 -16   3          0.76         -8.40         8.40 o                         
  -1 -16   3        322.92        366.74        26.56 o                         
   0 -16   3        493.75        466.51        28.33 o                         
   1 -16   3       1918.69       1940.06       140.25 o                         
   2 -16   3        389.38        403.51        35.97 o                         
   3 -16   3        968.66        977.80        43.48 o                         
   4 -16   3          5.72         31.90        12.73 o                         
   5 -16   3         31.03         31.22        17.44 o                         
   6 -16   3        226.30        209.71        24.38 o                         
  -5 -15   3        377.29        376.23        43.16 o                         
  -4 -15   3        464.53        486.40        39.76 o                         
  -3 -15   3       1743.56       1807.63        64.71 o                         
  -2 -15   3        528.91        494.77        24.58 o                         
  -1 -15   3        121.18        140.78        14.35 o                         
   0 -15   3        274.03        284.96        23.91 o                         
   1 -15   3        162.21        177.12        20.16 o                         
   2 -15   3        454.28        454.66        26.87 o                         
   3 -15   3       1098.15       1046.38        37.38 o                         
   4 -15   3          0.16         -1.20        11.09 o                         
   5 -15   3        602.23        585.55        32.95 o                         
   6 -15   3          0.49         25.99        13.24 o                         
  -5 -14   3         82.88         63.55        56.02 o                         
  -4 -14   3        158.59        132.29        23.87 o                         
  -3 -14   3        195.92        165.44        20.21 o                         
  -2 -14   3        150.67        195.72        16.60 o                         
  -1 -14   3       2215.58       2074.18        58.26 o                         
   0 -14   3        174.75        139.15        14.04 o                         
   1 -14   3        939.95        874.35        25.69 o                         
   2 -14   3        858.26        840.20        27.62 o                         
   3 -14   3         33.93         56.32        12.23 o                         
   4 -14   3         41.88         55.70        11.06 o                         
   5 -14   3       1300.68       1233.54        42.96 o                         
   6 -14   3        120.19        114.75        18.36 o                         
   7 -14   3          0.62         -0.98        11.79 o                         
  -5 -13   3        534.88        573.97        39.88 o                         
  -4 -13   3        148.71        131.62        15.00 o                         
  -3 -13   3        891.00        811.63        36.14 o                         
  -2 -13   3       1133.10       1050.83        36.25 o                         
  -1 -13   3        838.51        802.37        29.68 o                         
   0 -13   3       2806.68       2786.37        59.14 o                         
   1 -13   3       1296.34       1272.58        32.13 o                         
   2 -13   3        226.01        232.95        14.39 o                         
   3 -13   3        412.98        409.54        27.32 o                         
   4 -13   3       1842.78       1827.32        71.53 o                         
   5 -13   3          0.19         11.00         8.23 o                         
   6 -13   3        135.28        160.23        16.97 o                         
   7 -13   3        127.95        157.26        20.60 o                         
  -6 -12   3         36.80         19.91        28.42 o                         
  -5 -12   3        634.53        610.80        27.97 o                         
  -4 -12   3        165.45        163.36        15.70 o                         
  -3 -12   3       4132.62       3923.20        99.65 o                         
  -2 -12   3         42.11         36.44         8.25 o                         
  -1 -12   3        279.96        286.30        13.57 o                         
   0 -12   3        281.28        266.67        13.01 o                         
   1 -12   3       1021.27       1002.15        28.77 o                         
   2 -12   3        140.56        146.25        10.63 o                         
   3 -12   3       6488.32       6502.81       152.37 o                         
   4 -12   3        288.07        298.68        16.64 o                         
   5 -12   3       2269.41       2275.54        64.60 o                         
   6 -12   3        923.59        985.82        37.00 o                         
   7 -12   3        614.05        620.52        60.94 o                         
  -6 -11   3          1.61         -6.10         9.75 o                         
  -5 -11   3          0.42         -3.96         8.43 o                         
  -4 -11   3        196.97        218.08        17.43 o                         
  -3 -11   3          1.17          1.46         7.71 o                         
  -2 -11   3       1146.56       1149.26        29.62 o                         
  -1 -11   3         97.46         95.37         8.56 o                         
   0 -11   3         34.74         26.28         7.22 o                         
   1 -11   3        221.11        248.29        11.87 o                         
   2 -11   3        456.76        446.92        17.18 o                         
   3 -11   3        221.41        224.38        12.28 o                         
   4 -11   3       2434.58       2444.37        64.91 o                         
   5 -11   3       5528.76       5529.08       233.35 o                         
   6 -11   3          5.91         11.91         8.99 o                         
   7 -11   3       1576.44       1562.28        67.28 o                         
  -7 -10   3       1153.70       1104.41       173.31 o                         
  -6 -10   3        281.47        271.65        23.60 o                         
  -5 -10   3       1051.07       1047.16        57.02 o                         
  -4 -10   3         65.64         71.23        11.02 o                         
  -3 -10   3       2607.72       2504.35        54.22 o                         
  -2 -10   3        362.12        343.27        14.70 o                         
  -1 -10   3        100.96         99.70         8.30 o                         
   0 -10   3       2086.51       2047.89        43.50 o                         
   1 -10   3        458.50        492.09        15.61 o                         
   2 -10   3       1893.78       1965.21        42.40 o                         
   3 -10   3       3313.06       3334.89        76.89 o                         
   4 -10   3        726.73        691.98        21.61 o                         
   5 -10   3         17.43         34.01         7.70 o                         
   6 -10   3        958.46        969.23        39.77 o                         
   7 -10   3        126.12        130.72        16.25 o                         
   8 -10   3        635.00        594.74        40.36 o                         
  -7  -9   3        175.16        158.20        19.99 o                         
  -6  -9   3         44.62         68.25        22.62 o                         
  -5  -9   3        248.06        215.07        17.60 o                         
  -4  -9   3       1208.17       1190.83        38.21 o                         
  -3  -9   3        104.79        117.69         9.85 o                         
  -2  -9   3        258.41        258.00        12.16 o                         
  -1  -9   3        524.12        531.22        22.47 o                         
   0  -9   3         17.09         50.84         7.06 o                         
   1  -9   3       1167.33       1205.66        27.87 o                         
   2  -9   3        851.49        838.37        22.08 o                         
   3  -9   3       2151.93       2202.37        46.96 o                         
   4  -9   3         50.81         68.41         8.00 o                         
   5  -9   3        670.68        683.24        22.46 o                         
   6  -9   3        195.64        300.11        21.95 o                         
   7  -9   3       1328.21       1370.08        54.56 o                         
   8  -9   3         42.46         37.88        13.27 o                         
  -7  -8   3        171.65        184.23        17.94 o                         
  -6  -8   3        206.75        176.04        16.88 o                         
  -5  -8   3         40.05         50.45        10.43 o                         
  -4  -8   3        585.65        618.35        20.71 o                         
  -3  -8   3       2251.05       2196.27        49.09 o                         
  -2  -8   3         10.65         29.52         5.97 o                         
  -1  -8   3       1161.26       1123.89        28.92 o                         
   0  -8   3        886.06        851.18        21.11 o                         
   1  -8   3       7316.52       7333.83       146.78 o                         
   2  -8   3        301.74        368.09        12.76 o                         
   3  -8   3        148.75        161.66        11.28 o                         
   4  -8   3        204.37        227.49        11.38 o                         
   5  -8   3         64.02         61.15         7.97 o                         
   6  -8   3        328.36        330.03        24.52 o                         
   7  -8   3        256.54        282.87        25.07 o                         
   8  -8   3       2716.34       2629.56        88.94 o                         
  -7  -7   3         46.48         44.00        13.90 o                         
  -6  -7   3       1385.84       1416.64        47.27 o                         
  -5  -7   3       1193.39       1184.73        43.31 o                         
  -4  -7   3        232.28        229.25        13.54 o                         
  -3  -7   3        290.32        304.70        12.89 o                         
  -2  -7   3        583.10        667.61        18.49 o                         
  -1  -7   3       7197.50       7687.62       140.39 o                         
   0  -7   3       1108.84       1227.12        34.95 o                         
   1  -7   3       2293.01       2338.73        46.42 o                         
   2  -7   3       5414.58       5269.28       107.37 o                         
   3  -7   3       2580.74       2721.01        55.13 o                         
   4  -7   3         38.89         42.58         6.58 o                         
   5  -7   3         29.97         30.14         6.87 o                         
   6  -7   3        809.99        824.01        28.97 o                         
   7  -7   3         25.64         23.90        10.61 o                         
   8  -7   3        342.76        328.54        38.18 o                         
  -8  -6   3        251.09        263.65        26.25 o                         
  -7  -6   3         10.38         14.73        10.91 o                         
  -6  -6   3         11.46         17.70        13.43 o                         
  -5  -6   3       2436.96       2388.39        58.30 o                         
  -4  -6   3        572.28        541.75        18.39 o                         
  -3  -6   3        578.27        568.48        17.62 o                         
  -2  -6   3        154.14        170.48        10.34 o                         
  -1  -6   3        387.72        432.44        14.56 o                         
   0  -6   3        209.83        205.79        12.33 o                         
   1  -6   3        146.89        124.76         8.00 o                         
   2  -6   3        677.26        731.36        18.63 o                         
   3  -6   3        684.26        731.53        19.70 o                         
   4  -6   3        131.96        138.22         9.67 o                         
   5  -6   3        529.83        489.02        19.47 o                         
   6  -6   3       1702.61       1673.59        42.25 o                         
   7  -6   3        328.95        325.49        37.09 o                         
   8  -6   3          8.94        -10.46        10.46 o                         
  -8  -5   3        510.38        507.57        32.89 o                         
  -7  -5   3         16.15         24.24        10.97 o                         
  -6  -5   3         73.66         79.62        14.84 o                         
  -5  -5   3        191.46        181.92        17.13 o                         
  -4  -5   3        659.05        687.22        21.02 o                         
  -3  -5   3         86.51         63.89         7.41 o                         
  -2  -5   3       1586.94       1549.55        36.68 o                         
  -1  -5   3        806.35        849.83        20.08 o                         
   0  -5   3        509.63        467.70        12.21 o                         
   1  -5   3        301.56        276.47         9.18 o                         
   2  -5   3       1823.24       1873.33        38.08 o                         
   3  -5   3       8298.72       8422.62       142.63 o                         
   4  -5   3        765.64        821.93        27.68 o                         
   5  -5   3        433.58        445.84        16.72 o                         
   6  -5   3        337.94        348.76        16.33 o                         
   7  -5   3         59.62         53.91        16.27 o                         
   8  -5   3       2188.13       2157.97        92.48 o                         
  -8  -4   3        212.50        243.26        38.23 o                         
  -7  -4   3        224.55        214.18        20.31 o                         
  -6  -4   3        617.63        630.06        31.83 o                         
  -5  -4   3         17.66         27.87         8.01 o                         
  -4  -4   3        907.68        858.08        33.89 o                         
  -3  -4   3         78.67        102.88         8.50 o                         
  -2  -4   3         59.97         40.71         6.12 o                         
  -1  -4   3       2664.35       2687.55        51.19 o                         
   0  -4   3        303.86        274.61         8.30 o                         
   1  -4   3        695.40        649.41        14.97 o                         
   2  -4   3       9040.72       8711.06       156.85 o                         
   3  -4   3          1.14         -3.96         4.64 o                         
   4  -4   3          1.97          3.34         4.28 o                         
   5  -4   3        321.63        328.39        14.13 o                         
   6  -4   3          4.94          4.90         6.90 o                         
   7  -4   3        266.59        277.11        25.35 o                         
   8  -4   3         22.28          7.25        13.03 o                         
  -8  -3   3        172.90        146.57        21.22 o                         
  -7  -3   3        356.33        349.93        27.27 o                         
  -6  -3   3         50.63         58.06        12.19 o                         
  -5  -3   3        519.73        545.16        17.99 o                         
  -4  -3   3       8666.92       8409.33       155.91 o                         
  -3  -3   3       3328.35       3302.23        69.67 o                         
  -2  -3   3       1518.83       1520.47        32.02 o                         
  -1  -3   3       1358.59       1306.00        26.73 o                         
   0  -3   3        563.65        623.55        13.79 o                         
   1  -3   3       2359.94       2277.82        42.98 o                         
   2  -3   3       6181.16       6235.15       105.12 o                         
   3  -3   3       9335.52       9097.32       153.12 o                         
   4  -3   3       3381.75       3263.15        65.83 o                         
   5  -3   3        903.77        899.07        25.26 o                         
   6  -3   3       1215.12       1209.41        32.83 o                         
   7  -3   3          7.38         11.82        10.46 o                         
   8  -3   3         11.84         -1.23        12.01 o                         
  -8  -2   3        102.66         84.56        29.92 o                         
  -7  -2   3         59.59         57.57        19.79 o                         
  -6  -2   3         10.95         14.32         8.64 o                         
  -5  -2   3        217.16        228.97        13.88 o                         
  -4  -2   3         71.79         58.52         7.01 o                         
  -3  -2   3        332.47        332.63        12.74 o                         
  -2  -2   3        463.83        552.04        14.71 o                         
  -1  -2   3       2826.93       2948.74        54.80 o                         
   0  -2   3      14211.26      14869.78       641.45 o                         
   1  -2   3        111.84        126.64         5.21 o                         
   2  -2   3       2706.51       2758.73        48.67 o                         
   3  -2   3        101.01        132.35         8.14 o                         
   4  -2   3        300.92        311.61        11.60 o                         
   5  -2   3        204.27        214.21        12.70 o                         
   6  -2   3        604.42        613.25        19.91 o                         
   7  -2   3        231.05        271.32        20.04 o                         
   8  -2   3        129.32        105.49        21.83 o                         
  -8  -1   3         90.71         30.51        14.63 o                         
  -7  -1   3        150.42        172.81        17.92 o                         
  -6  -1   3       1708.60       1776.97        47.24 o                         
  -5  -1   3       1480.76       1438.25        35.33 o                         
  -4  -1   3       1940.84       1840.07        41.52 o                         
  -3  -1   3        405.33        420.77        14.28 o                         
  -2  -1   3        202.14        173.28         7.27 o                         
  -1  -1   3       2389.35       2274.91        42.80 o                         
   0  -1   3          0.76          1.22         1.98 o                         
   1  -1   3       1561.16       1581.63        28.07 o                         
   2  -1   3        939.47       1004.12        21.84 o                         
   3  -1   3        682.75        746.26        17.82 o                         
   4  -1   3        764.68        830.91        22.24 o                         
   5  -1   3        100.09        104.14        10.38 o                         
   6  -1   3        114.62        133.25        11.28 o                         
   7  -1   3        159.45        164.69        16.23 o                         
   8  -1   3        209.33        218.60        21.13 o                         
  -8   0   3         15.03         13.75        13.36 o                         
  -7   0   3        243.63        252.69        19.89 o                         
  -6   0   3          0.68         -6.85         6.85 o                         
  -5   0   3         63.32         95.14        10.53 o                         
  -4   0   3       1048.41       1005.42        28.10 o                         
  -3   0   3       5031.86       5209.85        99.09 o                         
  -2   0   3        154.54        178.75         7.97 o                         
  -1   0   3        728.60        739.99        15.86 o                         
   0   0   3       1318.20       1306.67        24.55 o                         
   1   0   3        234.61        254.85         7.07 o                         
   2   0   3       4870.50       4823.99        96.13 o                         
   3   0   3        146.83        224.63         9.54 o                         
   4   0   3       3488.36       3478.70        75.43 o                         
   5   0   3         14.73         22.40         7.90 o                         
   6   0   3        518.55        590.82        23.12 o                         
   7   0   3        108.11        145.99        15.73 o                         
   8   0   3        192.59        192.59        19.14 o                         
  -8   1   3        319.03        319.10        27.33 o                         
  -7   1   3        207.52        225.66        18.77 o                         
  -6   1   3       5275.96       5267.00       123.62 o                         
  -5   1   3       1167.24       1180.17        30.91 o                         
  -4   1   3         21.18         20.79         5.79 o                         
  -3   1   3       1463.49       1374.57        28.45 o                         
  -2   1   3        576.79        570.28        14.29 o                         
  -1   1   3         92.71         93.96         4.45 o                         
   0   1   3         45.04         67.25         3.36 o                         
   1   1   3        123.10        139.05         4.90 o                         
   2   1   3       6741.52       7147.75       158.93 o                         
   3   1   3        495.96        525.57        15.01 o                         
   4   1   3       5875.42       5883.60       110.90 o                         
   5   1   3        704.51        709.34        21.79 o                         
   6   1   3        869.24        871.18        29.98 o                         
   7   1   3       1382.55       1396.16        44.81 o                         
   8   1   3       1038.29       1050.99        53.42 o                         
  -8   2   3          0.72          3.71         9.96 o                         
  -7   2   3         36.68         61.31        11.91 o                         
  -6   2   3       2861.82       2775.45        60.72 o                         
  -5   2   3         11.45         15.43         7.45 o                         
  -4   2   3       1018.48       1009.81        25.53 o                         
  -3   2   3          1.12         -3.97         4.44 o                         
  -2   2   3       1047.82       1218.06        30.87 o                         
  -1   2   3        645.43        599.43        13.18 o                         
   0   2   3        726.79        814.14        16.93 o                         
   1   2   3          3.89          2.66         2.36 o                         
   2   2   3       2540.16       2515.46        48.23 o                         
   3   2   3       1286.22       1310.22        28.86 o                         
   4   2   3       9402.78       9552.08       219.99 o                         
   5   2   3        264.58        277.64        13.85 o                         
   6   2   3       5022.17       4827.68       118.15 o                         
   7   2   3         61.04         68.20        19.56 o                         
   8   2   3         47.36         75.93        15.41 o                         
  -8   3   3        821.18        768.59        30.09 o                         
  -7   3   3         59.63         70.01        11.39 o                         
  -6   3   3        849.57        924.90        43.48 o                         
  -5   3   3         33.80         36.96         6.37 o                         
  -4   3   3       7964.11       8065.43       149.23 o                         
  -3   3   3          1.80         12.00         4.54 o                         
  -2   3   3       1516.23       1525.14        71.89 o                         
  -1   3   3       1378.56       1375.16        27.10 o                         
   0   3   3       1182.14       1215.42        24.15 o                         
   1   3   3       6250.39       6150.42       136.52 o                         
   2   3   3        162.90        186.33         8.12 o                         
   3   3   3        247.22        336.42        10.88 o                         
   4   3   3          2.06          5.41         4.89 o                         
   5   3   3       2638.80       2638.79        55.97 o                         
   6   3   3       6405.94       6749.77       157.97 o                         
   7   3   3        543.06        530.37        23.97 o                         
   8   3   3       1097.63       1135.91        63.89 o                         
  -8   4   3          3.73          7.56         9.66 o                         
  -7   4   3        264.99        303.99        19.65 o                         
  -6   4   3       1841.02       1813.29        47.18 o                         
  -5   4   3        483.87        507.58        16.34 o                         
  -4   4   3       6418.01       6601.64       148.85 o                         
  -3   4   3       2504.68       2581.65        51.07 o                         
  -2   4   3        710.50        824.82        35.81 o                         
  -1   4   3          5.45          0.98         2.71 o                         
   0   4   3       3017.85       3042.04        56.50 o                         
   1   4   3       5478.00       5197.96        94.19 o                         
   2   4   3        721.70        760.39        31.14 o                         
   3   4   3        173.28        170.07         7.85 o                         
   4   4   3          0.71          3.53         4.09 o                         
   5   4   3        894.00        850.28        25.88 o                         
   6   4   3         26.01         21.43         8.05 o                         
   7   4   3       2443.86       2383.84        77.96 o                         
   8   4   3       2332.91       2137.12        73.62 o                         
  -8   5   3        107.91         99.60        13.45 o                         
  -7   5   3          3.13         -3.98         6.98 o                         
  -6   5   3       6740.03       6547.11       172.95 o                         
  -5   5   3         59.41         88.12         8.13 o                         
  -4   5   3         11.22         -0.66         3.93 o                         
  -3   5   3        437.91        583.35        17.65 o                         
  -2   5   3        182.09        185.10         7.96 o                         
  -1   5   3         12.56          9.89         3.77 o                         
   0   5   3       1149.97       1227.13        25.54 o                         
   1   5   3      14608.48      14440.65       363.38 o                         
   2   5   3       5245.87       5253.03       106.69 o                         
   3   5   3        332.89        310.05        11.65 o                         
   4   5   3         67.52         69.65         6.41 o                         
   5   5   3        619.76        609.83        22.88 o                         
   6   5   3         34.80         48.04        10.78 o                         
   7   5   3       1252.63       1217.05        38.65 o                         
   8   5   3        156.93        109.76        19.68 o                         
  -8   6   3        173.41        123.32        14.23 o                         
  -7   6   3        744.06        749.54        35.71 o                         
  -6   6   3       3355.50       3744.59       104.01 o                         
  -5   6   3       1710.86       1790.73        56.58 o                         
  -4   6   3        155.54        161.62         9.20 o                         
  -3   6   3          3.05         14.15         3.53 o                         
  -2   6   3        748.39        866.58        20.19 o                         
  -1   6   3       5920.08       6646.90       120.81 o                         
   0   6   3      15220.50      15033.47       292.59 o                         
   1   6   3         42.92         30.27         4.55 o                         
   2   6   3          1.55          4.15         3.60 o                         
   3   6   3        317.45        339.68        12.72 o                         
   4   6   3          9.24         15.67         5.25 o                         
   5   6   3        693.82        698.74        23.15 o                         
   6   6   3       3041.21       3130.61        78.93 o                         
   7   6   3        456.96        448.18        40.51 o                         
  -8   7   3        528.73        482.74        23.58 o                         
  -7   7   3        647.97        695.95        27.33 o                         
  -6   7   3        821.72        816.08        56.42 o                         
  -5   7   3        325.36        368.01        15.03 o                         
  -4   7   3         12.09          5.44         3.94 o                         
  -3   7   3          0.35         -1.45         3.30 o                         
  -2   7   3       1090.31       1231.16        29.61 o                         
  -1   7   3      10259.96      10689.77       210.18 o                         
   0   7   3       1881.91       2234.04        44.54 o                         
   1   7   3       1700.70       1694.97        35.22 o                         
   2   7   3        253.34        279.11         9.61 o                         
   3   7   3       1086.52       1048.85        24.47 o                         
   4   7   3        128.99        113.72         8.46 o                         
   5   7   3          0.20          1.35         7.76 o                         
   6   7   3       1843.22       1818.31        49.43 o                         
   7   7   3        596.80        670.24        23.37 o                         
  -8   8   3        297.70        276.11        19.01 o                         
  -7   8   3        156.04        176.89        16.86 o                         
  -6   8   3       1255.45       1384.90        46.30 o                         
  -5   8   3        689.57        680.53        20.36 o                         
  -4   8   3          0.02         -2.87         5.43 o                         
  -3   8   3       1258.99       1231.96        28.30 o                         
  -2   8   3      10140.20       9910.00       179.71 o                         
  -1   8   3        140.56        159.73         8.06 o                         
   0   8   3        583.30        690.26        17.99 o                         
   1   8   3       2044.00       1994.81        44.44 o                         
   2   8   3        105.18        102.73         6.67 o                         
   3   8   3          6.51          2.10         4.10 o                         
   4   8   3         62.42         66.33        12.46 o                         
   5   8   3        534.33        569.78        20.50 o                         
   6   8   3       1287.29       1344.96        37.71 o                         
   7   8   3         53.88        111.68        14.18 o                         
  -8   9   3       1050.64       1112.54        39.73 o                         
  -7   9   3        348.51        360.70        34.95 o                         
  -6   9   3        621.86        633.07        35.27 o                         
  -5   9   3        343.07        374.79        20.63 o                         
  -4   9   3       1086.24       1071.87        26.73 o                         
  -3   9   3       3469.83       3581.53        70.56 o                         
  -2   9   3        275.32        278.34        10.92 o                         
  -1   9   3       9006.93       9174.28       155.04 o                         
   0   9   3       1136.19       1272.68        29.24 o                         
   1   9   3        782.15        848.95        21.51 o                         
   2   9   3          1.07          2.25         3.75 o                         
   3   9   3        132.52        159.17         8.68 o                         
   4   9   3       4728.29       4722.14       161.77 o                         
   5   9   3         17.97         37.81        11.95 o                         
   6   9   3        647.97        737.70        47.95 o                         
   7   9   3        392.68        370.91        59.80 o                         
  -8  10   3        230.02        217.54        31.79 o                         
  -7  10   3        553.48        589.43        34.75 o                         
  -6  10   3        355.78        382.88        25.84 o                         
  -5  10   3        596.56        578.05        21.07 o                         
  -4  10   3        553.14        555.47        18.90 o                         
  -3  10   3        113.17        121.29         9.10 o                         
  -2  10   3         40.00         54.37         6.47 o                         
  -1  10   3        244.07        249.84        11.13 o                         
   0  10   3        817.07        842.80        21.91 o                         
   1  10   3       1284.34       1343.10        30.95 o                         
   2  10   3        495.60        470.60        15.59 o                         
   3  10   3       3773.30       3692.48       136.66 o                         
   4  10   3       1206.06       1156.98        35.75 o                         
   5  10   3          0.58         -2.79        23.84 o                         
   6  10   3          7.76         15.74        15.82 o                         
  -8  11   3         38.93         20.24        10.55 o                         
  -7  11   3        756.22        776.40        26.92 o                         
  -6  11   3         79.31         87.87         9.72 o                         
  -5  11   3       2641.55       2618.33       139.50 o                         
  -4  11   3        305.28        295.05        14.59 o                         
  -3  11   3       1012.90       1064.08        33.75 o                         
  -2  11   3         38.01         41.78         6.59 o                         
  -1  11   3        769.38        743.94        23.08 o                         
   0  11   3        829.63        810.63        24.18 o                         
   1  11   3         31.30         38.16         6.17 o                         
   2  11   3       1239.07       1195.37        29.20 o                         
   3  11   3         23.50         32.28         6.60 o                         
   4  11   3        100.19        120.33        13.11 o                         
   5  11   3       2692.15       2795.11       114.01 o                         
   6  11   3          9.37         36.81        17.77 o                         
  -7  12   3         67.72         69.40        17.63 o                         
  -6  12   3         17.34         19.41         6.40 o                         
  -5  12   3       1088.53       1032.77        32.56 o                         
  -4  12   3        760.28        767.57        31.60 o                         
  -3  12   3       1536.31       1520.29        42.71 o                         
  -2  12   3       2174.85       2061.65        45.36 o                         
  -1  12   3       2943.60       2972.73        61.06 o                         
   0  12   3         44.47         86.70         9.59 o                         
   1  12   3        144.41        163.44        10.64 o                         
   2  12   3        338.07        310.06        18.25 o                         
   3  12   3        207.03        224.58        16.18 o                         
   4  12   3        141.35        133.60         8.44 o                         
   5  12   3         25.12         45.73        18.48 o                         
   6  12   3        215.47        214.74        38.61 o                         
  -7  13   3       1629.45       1591.30        45.04 o                         
  -6  13   3        115.94        113.23        11.58 o                         
  -5  13   3        537.19        541.47        21.75 o                         
  -4  13   3        166.20        187.80        16.27 o                         
  -3  13   3        151.04        124.31        15.89 o                         
  -2  13   3         41.76         44.68         8.36 o                         
  -1  13   3        185.69        217.93        13.02 o                         
   0  13   3       2475.82       2452.25        57.88 o                         
   1  13   3          3.66          9.67         7.02 o                         
   2  13   3        281.34        299.17        17.86 o                         
   3  13   3       1063.23       1006.82        31.60 o                         
   4  13   3        866.59        825.40        25.78 o                         
   5  13   3         19.56         34.27        17.62 o                         
  -7  14   3         22.09        -12.87        28.76 o                         
  -6  14   3        604.03        611.53        22.99 o                         
  -5  14   3         28.92         49.72        13.86 o                         
  -4  14   3        602.69        526.55        22.48 o                         
  -3  14   3       2118.56       1921.24       138.49 o                         
  -2  14   3       1409.85       1328.77        41.22 o                         
  -1  14   3         11.81          5.26         7.62 o                         
   0  14   3         12.45         22.92         6.90 o                         
   1  14   3        525.43        530.31        23.03 o                         
   2  14   3          1.92          3.11         7.19 o                         
   3  14   3        141.99        175.26        17.75 o                         
   4  14   3         41.08         20.56         8.06 o                         
   5  14   3       1411.89       1222.34        98.41 o                         
  -6  15   3         55.30         64.11         8.14 o                         
  -5  15   3        302.82        317.57        23.50 o                         
  -4  15   3          5.64          0.58         8.01 o                         
  -3  15   3        528.45        482.43        30.94 o                         
  -2  15   3       1392.06       1390.85        49.49 o                         
  -1  15   3        785.75        764.05        24.15 o                         
   0  15   3        155.98        151.63        12.97 o                         
   1  15   3        708.61        733.03        28.17 o                         
   2  15   3         29.48         35.91         8.97 o                         
   3  15   3       1569.05       1615.04        47.17 o                         
   4  15   3        331.88        317.57        36.37 o                         
  -6  16   3         58.05         42.85        10.60 o                         
  -5  16   3        142.42        127.26        12.48 o                         
  -4  16   3         15.66         12.34         8.54 o                         
  -3  16   3        616.98        647.52        30.26 o                         
  -2  16   3        123.53        120.17        17.16 o                         
  -1  16   3        150.30        158.71        12.87 o                         
   0  16   3          5.13         14.05         8.50 o                         
   1  16   3          0.62         -6.24        10.16 o                         
   2  16   3        419.46        397.74        25.00 o                         
   3  16   3        817.33        865.19        37.80 o                         
   4  16   3        266.19        192.32        19.61 o                         
  -5  17   3        279.68        310.58        23.14 o                         
  -4  17   3       1551.87       1464.10        87.95 o                         
  -3  17   3        361.02        337.66        29.27 o                         
  -2  17   3        321.60        333.39        21.72 o                         
  -1  17   3         70.20         61.42        12.78 o                         
   0  17   3          6.16         14.43         9.27 o                         
   1  17   3         92.21         84.82        14.65 o                         
   2  17   3        113.79         76.62        20.05 o                         
   3  17   3       1561.67       1468.29        70.28 o                         
  -5  18   3        719.58        782.91        54.35 o                         
  -4  18   3        562.81        626.14        28.34 o                         
  -3  18   3        823.32        916.78        76.37 o                         
  -2  18   3         15.08         17.05        12.20 o                         
  -1  18   3        112.65        131.93        19.40 o                         
   0  18   3          8.59          6.80        10.51 o                         
   1  18   3       1345.81       1392.81        45.74 o                         
   2  18   3         98.40        126.43        16.71 o                         
  -4  19   3         19.00         52.00        14.60 o                         
  -3  19   3         20.65         49.13        14.57 o                         
  -2  19   3        867.33        970.23        53.68 o                         
  -1  19   3         50.68         75.36        17.03 o                         
   0  19   3         34.15         61.78        19.40 o                         
   1  19   3         97.51         98.88        17.31 o                         
  -2  20   3         33.11         31.71        14.24 o                         
  -1  20   3        447.41        485.84        33.10 o                         
   0  20   3         91.10        147.30        34.36 o                         
   0 -20   4        191.84        185.75        27.64 o                         
   1 -20   4       2224.54       2395.26       103.45 o                         
  -1 -19   4        271.92        280.84        26.67 o                         
   0 -19   4        322.08        301.02        27.07 o                         
   1 -19   4        204.83        176.81        30.61 o                         
   2 -19   4        281.62        312.41        28.59 o                         
   3 -19   4        780.58        839.46        43.13 o                         
   4 -19   4        977.03        957.33        55.92 o                         
  -2 -18   4          9.22         12.94        12.96 o                         
  -1 -18   4        281.76        293.30        26.98 o                         
   0 -18   4       1386.37       1399.01        56.28 o                         
   1 -18   4        119.68        135.52        19.17 o                         
   2 -18   4         40.12         65.60        15.58 o                         
   3 -18   4         60.35         65.95        15.96 o                         
   4 -18   4        325.28        306.96        28.22 o                         
  -3 -17   4         18.70         17.95        14.18 o                         
  -2 -17   4        179.44        185.21        20.84 o                         
  -1 -17   4        387.19        423.58        29.18 o                         
   0 -17   4        244.19        259.48        24.38 o                         
   1 -17   4        509.79        539.36        31.54 o                         
   2 -17   4        528.43        538.47        31.47 o                         
   3 -17   4        114.81        122.12        18.11 o                         
   4 -17   4        321.22        284.15        26.22 o                         
   5 -17   4         45.05         55.47        18.92 o                         
  -4 -16   4        713.00        800.79        78.72 o                         
  -3 -16   4        326.13        429.74        29.43 o                         
  -2 -16   4         59.52         86.70        16.08 o                         
  -1 -16   4         15.10         33.80        12.43 o                         
   0 -16   4        497.48        584.61        38.54 o                         
   1 -16   4        605.21        603.31        41.74 o                         
   2 -16   4        429.67        467.03        29.14 o                         
   3 -16   4         54.43         57.22        15.02 o                         
   4 -16   4        247.85        300.98        28.79 o                         
   5 -16   4         22.17         28.42        17.57 o                         
   6 -16   4          0.79         -1.41        11.87 o                         
  -4 -15   4        219.57        301.80        26.37 o                         
  -3 -15   4        566.03        561.39        32.56 o                         
  -2 -15   4        823.30        854.60        41.02 o                         
  -1 -15   4        550.39        553.61        68.77 o                         
   0 -15   4        105.96        127.37        17.58 o                         
   1 -15   4         10.87         30.03        12.29 o                         
   2 -15   4        538.03        581.50        35.63 o                         
   3 -15   4        276.84        268.41        25.23 o                         
   4 -15   4       4034.34       4114.39       151.48 o                         
   5 -15   4        172.78        147.97        19.49 o                         
   6 -15   4         32.33         24.96        11.97 o                         
  -5 -14   4         17.86         44.66        19.68 o                         
  -4 -14   4        466.39        534.10        43.30 o                         
  -3 -14   4          2.25         -9.06         9.06 o                         
  -2 -14   4       2417.80       2288.73        63.93 o                         
  -1 -14   4        151.02        151.83        14.86 o                         
   0 -14   4         12.83         16.95         7.89 o                         
   1 -14   4        399.30        395.51        18.91 o                         
   2 -14   4          2.32          8.05         6.69 o                         
   3 -14   4       1317.28       1326.77        37.90 o                         
   4 -14   4          3.77         17.89         9.16 o                         
   5 -14   4        170.87        164.81        24.19 o                         
   6 -14   4         27.10         34.38        12.50 o                         
   7 -14   4         18.54          2.84        13.16 o                         
  -5 -13   4        719.03        769.61        38.38 o                         
  -4 -13   4         66.97         91.45        19.89 o                         
  -3 -13   4        309.32        339.44        20.86 o                         
  -2 -13   4          1.92          0.82        13.55 o                         
  -1 -13   4        268.52        278.62        15.48 o                         
   0 -13   4       2985.11       2866.69        60.52 o                         
   1 -13   4         49.00         48.91         7.85 o                         
   2 -13   4        110.55        125.23        11.55 o                         
   3 -13   4        141.31        135.16        12.02 o                         
   4 -13   4         45.89         45.12         8.98 o                         
   5 -13   4       1971.44       1982.14        52.57 o                         
   6 -13   4         70.93         80.79        15.49 o                         
   7 -13   4         26.63         37.76        24.96 o                         
  -6 -12   4         24.79         26.44        25.36 o                         
  -5 -12   4         11.18         -3.04        10.09 o                         
  -4 -12   4        564.81        607.63        27.11 o                         
  -3 -12   4       1917.84       1945.64        85.86 o                         
  -2 -12   4          0.14          3.30         6.93 o                         
  -1 -12   4        387.78        362.78        15.15 o                         
   0 -12   4        953.53        938.84        28.04 o                         
   1 -12   4       2743.49       2712.39        62.24 o                         
   2 -12   4        562.42        535.20        18.14 o                         
   3 -12   4         15.87         12.99        11.34 o                         
   4 -12   4        614.31        636.29        23.18 o                         
   5 -12   4        701.60        693.09        26.06 o                         
   6 -12   4       1592.16       1567.61        72.75 o                         
   7 -12   4         19.55         27.49        16.90 o                         
  -6 -11   4        157.52        168.89        32.81 o                         
  -5 -11   4        263.08        255.21        20.43 o                         
  -4 -11   4          0.18          6.97         9.13 o                         
  -3 -11   4        124.64        113.08        13.26 o                         
  -2 -11   4       1465.36       1434.51        34.86 o                         
  -1 -11   4         18.10         22.74         5.98 o                         
   0 -11   4        191.57        191.49        11.16 o                         
   1 -11   4       1251.00       1173.69        28.85 o                         
   2 -11   4        836.32        839.11        23.01 o                         
   3 -11   4       3195.61       3151.52        65.04 o                         
   4 -11   4        874.73        833.45        32.11 o                         
   5 -11   4         53.45         47.45         8.83 o                         
   6 -11   4        110.03        121.18        14.50 o                         
   7 -11   4        303.94        298.39        23.61 o                         
  -6 -10   4        476.91        513.35        52.65 o                         
  -5 -10   4       2230.29       2203.33        74.51 o                         
  -4 -10   4        303.91        330.68        20.57 o                         
  -3 -10   4        763.41        732.76        31.65 o                         
  -2 -10   4       1323.90       1242.47        31.28 o                         
  -1 -10   4       4385.25       4282.41        83.36 o                         
   0 -10   4       4237.37       4118.48        79.97 o                         
   1 -10   4       3733.15       3909.94        76.19 o                         
   2 -10   4        201.47        216.94        10.61 o                         
   3 -10   4          5.33          1.20         5.47 o                         
   4 -10   4         14.08         12.61         6.30 o                         
   5 -10   4          5.60          2.55         6.61 o                         
   6 -10   4          6.28         20.98        10.21 o                         
   7 -10   4        376.43        379.41        27.76 o                         
   8 -10   4        250.84        219.18        23.75 o                         
  -7  -9   4        122.30        156.25        20.15 o                         
  -6  -9   4        689.71        716.31        51.02 o                         
  -5  -9   4         90.44         78.76        12.68 o                         
  -4  -9   4        842.40        840.01        30.98 o                         
  -3  -9   4        136.60        129.42        10.55 o                         
  -2  -9   4        218.49        193.79        12.81 o                         
  -1  -9   4       1266.79       1195.57        33.85 o                         
   0  -9   4        562.15        552.34        16.25 o                         
   1  -9   4       4777.22       4797.58        90.99 o                         
   2  -9   4        245.92        274.58        11.23 o                         
   3  -9   4       2438.92       2372.99        49.99 o                         
   4  -9   4         96.79        111.57        11.10 o                         
   5  -9   4        736.00        778.25        30.24 o                         
   6  -9   4         38.58         40.03        10.74 o                         
   7  -9   4         59.40         69.41        14.95 o                         
   8  -9   4        354.65        270.62        26.86 o                         
  -7  -8   4       1119.23       1149.91        49.44 o                         
  -6  -8   4       2566.63       2578.34        80.95 o                         
  -5  -8   4        404.06        386.06        21.73 o                         
  -4  -8   4          3.38          0.93         7.51 o                         
  -3  -8   4       1166.13       1110.54        41.73 o                         
  -2  -8   4         58.38         87.31         8.09 o                         
  -1  -8   4        547.03        559.29        18.42 o                         
   0  -8   4       1661.32       1760.15        40.58 o                         
   1  -8   4         27.93         22.56         5.27 o                         
   2  -8   4         18.07         26.78         5.27 o                         
   3  -8   4       1000.67        999.54        25.13 o                         
   4  -8   4       2043.76       2049.10        42.40 o                         
   5  -8   4        288.78        277.11        14.87 o                         
   6  -8   4        104.13        101.02        10.73 o                         
   7  -8   4         28.14         18.73        13.61 o                         
   8  -8   4         78.88         92.70        17.15 o                         
  -7  -7   4         96.40        104.53        17.64 o                         
  -6  -7   4        429.42        410.18        24.00 o                         
  -5  -7   4       1915.42       1960.27        56.63 o                         
  -4  -7   4        106.62        118.78        10.52 o                         
  -3  -7   4        328.36        362.19        14.33 o                         
  -2  -7   4       1302.16       1285.25        29.97 o                         
  -1  -7   4      11516.78      11281.38       203.75 o                         
   0  -7   4       2652.40       3134.35        60.81 o                         
   1  -7   4        718.93        711.69        18.12 o                         
   2  -7   4       4613.41       4658.20        87.84 o                         
   3  -7   4        165.36        157.64         9.62 o                         
   4  -7   4         20.60         31.72         6.25 o                         
   5  -7   4       1234.74       1219.17        29.64 o                         
   6  -7   4        609.04        623.77        24.30 o                         
   7  -7   4        438.16        518.67        48.82 o                         
   8  -7   4         31.63         29.45        13.22 o                         
  -7  -6   4       1486.64       1608.39        79.22 o                         
  -6  -6   4       1518.17       1506.42        49.43 o                         
  -5  -6   4          0.81         -5.69         6.94 o                         
  -4  -6   4        124.49        131.90        10.84 o                         
  -3  -6   4         86.83        102.30         9.72 o                         
  -2  -6   4        543.74        494.95        15.54 o                         
  -1  -6   4       4341.46       4299.62        80.85 o                         
   0  -6   4       6340.40       6600.45       120.20 o                         
   1  -6   4          5.17         46.51         5.38 o                         
   2  -6   4       2581.91       2743.92        53.88 o                         
   3  -6   4       1182.65       1091.88        26.14 o                         
   4  -6   4        219.07        247.45        13.29 o                         
   5  -6   4       1893.64       1944.26        39.25 o                         
   6  -6   4       1484.66       1474.63        37.92 o                         
   7  -6   4        731.43        698.18        42.97 o                         
   8  -6   4        209.08        218.38        22.67 o                         
  -8  -5   4        417.00        423.05        37.47 o                         
  -7  -5   4         56.95         95.87        21.83 o                         
  -6  -5   4       1037.46       1022.05        37.28 o                         
  -5  -5   4        395.47        409.09        18.92 o                         
  -4  -5   4         61.59         81.60         9.80 o                         
  -3  -5   4       7174.89       6874.95       128.29 o                         
  -2  -5   4        908.01        846.05        21.36 o                         
  -1  -5   4       5122.11       5018.60        93.11 o                         
   0  -5   4         28.38         30.94         4.70 o                         
   1  -5   4       2966.51       3338.31        68.61 o                         
   2  -5   4       2865.46       3017.27        58.11 o                         
   3  -5   4        199.99        183.42         9.17 o                         
   4  -5   4       1603.58       1552.08        35.65 o                         
   5  -5   4       5961.48       5856.48       113.20 o                         
   6  -5   4        117.52        113.21        11.01 o                         
   7  -5   4         49.48         39.82        12.43 o                         
   8  -5   4        188.19        160.31        20.79 o                         
  -8  -4   4        208.63        181.66        28.01 o                         
  -7  -4   4        258.11        270.38        25.62 o                         
  -6  -4   4         17.47         23.08         8.90 o                         
  -5  -4   4        619.75        589.62        19.26 o                         
  -4  -4   4          6.61         18.86         6.32 o                         
  -3  -4   4        170.93        171.34        10.21 o                         
  -2  -4   4       7665.96       7236.79       132.36 o                         
  -1  -4   4       2701.83       2409.87        46.76 o                         
   0  -4   4       1839.76       1849.20        35.97 o                         
   1  -4   4       2725.69       2888.66        54.29 o                         
   2  -4   4        209.49        198.08         8.98 o                         
   3  -4   4        238.53        270.89        11.03 o                         
   4  -4   4        640.26        618.60        18.66 o                         
   5  -4   4        558.13        560.46        18.91 o                         
   6  -4   4       1430.91       1400.78        36.45 o                         
   7  -4   4        257.02        314.65        26.45 o                         
   8  -4   4        124.18        112.27        23.85 o                         
  -8  -3   4        137.01        159.81        22.49 o                         
  -7  -3   4        790.17        787.74        38.75 o                         
  -6  -3   4         35.02         33.85        10.32 o                         
  -5  -3   4        802.17        795.47        26.86 o                         
  -4  -3   4         23.46         23.93         6.59 o                         
  -3  -3   4        654.76        680.15        26.62 o                         
  -2  -3   4        298.76        266.34        11.93 o                         
  -1  -3   4        101.57         55.16         5.12 o                         
   0  -3   4       1829.95       1781.11        34.21 o                         
   1  -3   4       1946.81       2167.52        41.14 o                         
   2  -3   4        922.96        850.30        19.85 o                         
   3  -3   4       2341.71       2220.51        53.12 o                         
   4  -3   4        593.11        607.14        18.98 o                         
   5  -3   4        326.20        356.71        14.87 o                         
   6  -3   4        890.98        898.32        26.86 o                         
   7  -3   4          1.96         18.98         9.04 o                         
   8  -3   4        350.17        347.30        35.45 o                         
  -8  -2   4        401.43        408.42        29.94 o                         
  -7  -2   4        199.94        179.15        22.23 o                         
  -6  -2   4        141.84        173.44        14.85 o                         
  -5  -2   4       1816.47       1837.27        43.00 o                         
  -4  -2   4       3903.70       3880.87        77.02 o                         
  -3  -2   4       3337.48       3268.41        59.78 o                         
  -2  -2   4       3450.73       3520.11        66.90 o                         
  -1  -2   4        222.85        248.28        10.10 o                         
   0  -2   4       2619.94       2521.32        46.74 o                         
   1  -2   4       1068.26        863.37        17.91 o                         
   2  -2   4          0.15         -1.70         3.43 o                         
   3  -2   4        524.65        449.71        14.19 o                         
   4  -2   4        797.83        780.04        20.01 o                         
   5  -2   4       1053.12       1051.02        26.08 o                         
   6  -2   4        146.38        150.32        11.14 o                         
   7  -2   4        803.66        803.65        38.10 o                         
   8  -2   4        140.78        149.18        21.08 o                         
  -8  -1   4          0.13         10.28        13.78 o                         
  -7  -1   4        689.77        682.62        29.88 o                         
  -6  -1   4        431.88        414.95        19.33 o                         
  -5  -1   4        278.19        298.69        14.46 o                         
  -4  -1   4          0.78         -1.97         5.64 o                         
  -3  -1   4       1278.71       1309.75        29.94 o                         
  -2  -1   4       4928.88       5186.90        95.68 o                         
  -1  -1   4       1151.88       1085.47        22.54 o                         
   0  -1   4         33.58         28.27         2.88 o                         
   1  -1   4        133.67        128.29         4.79 o                         
   2  -1   4         97.73        102.90         7.78 o                         
   3  -1   4       4252.76       4284.76        81.19 o                         
   4  -1   4         12.13          6.54         4.77 o                         
   5  -1   4        231.00        209.03        11.89 o                         
   6  -1   4        983.98        958.41        28.11 o                         
   7  -1   4        157.55        155.28        16.07 o                         
   8  -1   4        174.43        170.79        18.59 o                         
  -8   0   4         98.55        117.40        28.21 o                         
  -7   0   4        697.83        686.06        32.45 o                         
  -6   0   4        853.33        828.64        39.68 o                         
  -5   0   4         47.20         57.92         7.87 o                         
  -4   0   4       1109.82       1129.03        28.00 o                         
  -3   0   4       1032.15       1057.43        25.39 o                         
  -2   0   4         11.70         32.90         4.86 o                         
  -1   0   4       3268.56       3342.61        69.58 o                         
   0   0   4       1812.07       1753.25        32.83 o                         
   1   0   4        411.03        411.08         9.86 o                         
   2   0   4         61.65        101.75         5.87 o                         
   3   0   4       4734.19       4501.38        98.54 o                         
   4   0   4        727.51        763.95        20.86 o                         
   5   0   4        485.23        525.30        19.29 o                         
   6   0   4         74.75         85.57        10.23 o                         
   7   0   4        145.21        157.09        15.36 o                         
   8   0   4          5.66         15.51        18.79 o                         
  -8   1   4         78.89         64.47        15.42 o                         
  -7   1   4        265.20        275.21        21.23 o                         
  -6   1   4        755.23        780.27        37.61 o                         
  -5   1   4         86.07        103.51         9.43 o                         
  -4   1   4       2088.48       1930.22        42.08 o                         
  -3   1   4       2863.92       2686.31        51.43 o                         
  -2   1   4        753.45        791.12        22.87 o                         
  -1   1   4        458.59        421.70        14.52 o                         
   0   1   4       1998.04       2109.54        39.24 o                         
   1   1   4        311.65        301.01         8.02 o                         
   2   1   4        475.04        488.47        12.82 o                         
   3   1   4       8220.78       8096.44       195.32 o                         
   4   1   4       1079.76        963.26        24.54 o                         
   5   1   4        279.28        299.45        13.82 o                         
   6   1   4        151.54        157.72        18.14 o                         
   7   1   4         31.12         34.92        10.33 o                         
   8   1   4          1.36         -9.75         9.75 o                         
  -8   2   4          6.49         15.06        12.59 o                         
  -7   2   4          7.45         16.43         9.97 o                         
  -6   2   4          2.66          8.64         7.74 o                         
  -5   2   4         85.68         99.89         9.27 o                         
  -4   2   4        797.33        793.55        20.20 o                         
  -3   2   4       4338.48       4217.38        79.97 o                         
  -2   2   4        266.70        229.41         7.48 o                         
  -1   2   4         16.25         15.55         2.87 o                         
   0   2   4       6778.62       6817.03       121.55 o                         
   1   2   4       5089.68       4871.97        87.92 o                         
   2   2   4        172.97        204.02         7.03 o                         
   3   2   4        135.98        141.42         7.50 o                         
   4   2   4       1095.93       1200.77        28.34 o                         
   5   2   4       1784.06       1674.87        57.36 o                         
   6   2   4       1183.84       1173.45        37.18 o                         
   7   2   4        576.46        552.18        24.48 o                         
   8   2   4         40.58         63.91        18.12 o                         
  -8   3   4        594.87        619.30        24.94 o                         
  -7   3   4          3.63          4.87         8.08 o                         
  -6   3   4        154.25        151.80        11.99 o                         
  -5   3   4        294.87        279.12        12.84 o                         
  -4   3   4          1.22          3.78         4.20 o                         
  -3   3   4       4937.90       5179.46        96.56 o                         
  -2   3   4       3052.65       2800.29        78.52 o                         
  -1   3   4        242.11        247.39         7.58 o                         
   0   3   4        187.57        244.51         7.71 o                         
   1   3   4       1571.24       1703.13        32.81 o                         
   2   3   4      13595.37      13000.91       285.04 o                         
   3   3   4        217.89        196.42         9.96 o                         
   4   3   4          2.20          1.36         3.92 o                         
   5   3   4       1029.43       1008.81        26.41 o                         
   6   3   4        796.94        796.70        31.90 o                         
   7   3   4        141.63        193.48        18.45 o                         
   8   3   4        429.12        334.48        28.55 o                         
  -8   4   4         16.37         24.90         9.72 o                         
  -7   4   4        183.72        194.39        16.24 o                         
  -6   4   4        358.46        377.03        16.23 o                         
  -5   4   4       1107.56       1137.82        27.19 o                         
  -4   4   4        387.83        456.71        14.16 o                         
  -3   4   4        986.76       1029.61        23.61 o                         
  -2   4   4        577.53        594.87        20.79 o                         
  -1   4   4         22.72          4.60         3.11 o                         
   0   4   4       6151.53       6099.46       110.11 o                         
   1   4   4        276.13        298.16         9.99 o                         
   2   4   4        442.87        437.37        17.64 o                         
   3   4   4       1157.70       1167.01        52.95 o                         
   4   4   4       1690.56       1742.43        48.80 o                         
   5   4   4        141.00        142.70         9.70 o                         
   6   4   4          3.75          7.02         9.07 o                         
   7   4   4        715.70        672.72        39.01 o                         
   8   4   4        138.82         93.76        18.53 o                         
  -8   5   4        247.63        246.63        18.49 o                         
  -7   5   4        300.45        254.34        21.12 o                         
  -6   5   4       7136.23       7076.02       227.36 o                         
  -5   5   4       1537.83       1529.42        35.91 o                         
  -4   5   4        205.18        194.86         8.55 o                         
  -3   5   4      11010.71      11075.39       221.97 o                         
  -2   5   4       7099.48       7019.69       142.31 o                         
  -1   5   4       2762.26       2679.19        51.50 o                         
   0   5   4      10039.45      10028.72       179.31 o                         
   1   5   4       1965.40       1906.11        37.72 o                         
   2   5   4        177.76        162.55        12.21 o                         
   3   5   4         11.69          5.89         6.85 o                         
   4   5   4          0.91          2.77         2.92 o                         
   5   5   4        606.75        605.25        18.89 o                         
   6   5   4         36.81         51.31        12.85 o                         
   7   5   4       2503.73       2531.27        79.83 o                         
  -8   6   4         58.17         43.00         9.68 o                         
  -7   6   4        252.47        266.74        22.62 o                         
  -6   6   4        209.77        230.85        13.83 o                         
  -5   6   4       2839.02       2869.96        59.55 o                         
  -4   6   4        692.37        648.11        18.20 o                         
  -3   6   4          0.63         -1.73         5.37 o                         
  -2   6   4        870.94        823.69        19.26 o                         
  -1   6   4       4948.17       5092.23        94.07 o                         
   0   6   4         67.75        101.46         6.92 o                         
   1   6   4       6110.73       6328.30       115.47 o                         
   2   6   4         66.72         68.19         9.62 o                         
   3   6   4          0.34          7.66         6.62 o                         
   4   6   4         29.25         24.20         9.18 o                         
   5   6   4        122.85        127.23        10.16 o                         
   6   6   4       1746.17       1784.55        47.46 o                         
   7   6   4       1610.64       1689.76        46.45 o                         
  -8   7   4       3928.31       3626.04       111.84 o                         
  -7   7   4         84.95        104.74        13.99 o                         
  -6   7   4        167.68        171.20        15.37 o                         
  -5   7   4        495.18        535.51        16.41 o                         
  -4   7   4       1311.83       1340.14        30.12 o                         
  -3   7   4         37.51         41.88         5.43 o                         
  -2   7   4        980.31        870.48        20.75 o                         
  -1   7   4        375.73        378.57        12.47 o                         
   0   7   4       3022.33       2819.42        54.95 o                         
   1   7   4        183.16        170.99         8.64 o                         
   2   7   4        241.08        264.43         8.52 o                         
   3   7   4          7.07         -0.48         9.07 o                         
   4   7   4        926.85        887.54        39.88 o                         
   5   7   4       3018.66       3202.68       130.95 o                         
   6   7   4         10.80         29.46        17.24 o                         
   7   7   4        567.04        614.93        45.37 o                         
  -8   8   4          9.40         -1.74        10.71 o                         
  -7   8   4          1.18         -5.02         5.02 o                         
  -6   8   4       2725.57       2708.36        85.86 o                         
  -5   8   4          4.09         12.22         4.11 o                         
  -4   8   4        582.05        561.09        29.41 o                         
  -3   8   4        146.91        165.55         7.52 o                         
  -2   8   4       6858.23       6863.03       126.45 o                         
  -1   8   4        459.71        467.15        14.30 o                         
   0   8   4         88.74        154.13         8.50 o                         
   1   8   4        597.09        617.86        16.60 o                         
   2   8   4        162.77        130.74         7.00 o                         
   3   8   4       1794.11       1702.22        77.57 o                         
   4   8   4       3627.45       3717.60       112.39 o                         
   5   8   4        433.66        371.54        33.41 o                         
   6   8   4        176.47        171.93        26.16 o                         
   7   8   4        984.21       1011.98        80.24 o                         
  -8   9   4         77.80         74.12         9.58 o                         
  -7   9   4         88.05        100.92         9.21 o                         
  -6   9   4        265.86        300.74        13.18 o                         
  -5   9   4       1106.49       1126.11        35.92 o                         
  -4   9   4       2984.89       2926.23        76.77 o                         
  -3   9   4        323.19        302.60        11.48 o                         
  -2   9   4       1665.47       1662.15        36.05 o                         
  -1   9   4         13.66         23.87         5.13 o                         
   0   9   4       2859.53       2833.65        62.21 o                         
   1   9   4          2.57          3.61         3.85 o                         
   2   9   4       1302.78       1350.06        34.27 o                         
   3   9   4       2042.09       1938.57        76.02 o                         
   4   9   4        334.08        349.87        30.49 o                         
   5   9   4        500.49        536.77        52.61 o                         
   6   9   4       1367.93       1450.65        72.42 o                         
   7   9   4        108.46         71.15        34.82 o                         
  -8  10   4          6.74         -7.21         7.21 o                         
  -7  10   4         30.96         26.17         5.46 o                         
  -6  10   4        179.28        177.55        12.24 o                         
  -5  10   4        196.16        199.61         9.33 o                         
  -4  10   4       5104.79       4996.79       102.17 o                         
  -3  10   4        523.63        506.73        15.94 o                         
  -2  10   4         35.49         38.14         5.69 o                         
  -1  10   4        434.44        407.86        14.50 o                         
   0  10   4        101.27        110.88         8.35 o                         
   1  10   4          0.52          1.84         4.50 o                         
   2  10   4        721.77        716.24        25.56 o                         
   3  10   4        249.39        238.51        17.94 o                         
   4  10   4        262.52        287.65        46.93 o                         
   5  10   4       1532.47       1607.93       110.52 o                         
   6  10   4        483.28        494.43        41.78 o                         
  -8  11   4        105.40         86.10        26.93 o                         
  -7  11   4          1.06        -11.12        14.10 o                         
  -6  11   4         16.17         -0.42        17.22 o                         
  -5  11   4        983.02        985.41        28.89 o                         
  -4  11   4         79.96         75.59         8.05 o                         
  -3  11   4        314.25        283.90        12.22 o                         
  -2  11   4        397.40        409.62        16.59 o                         
  -1  11   4       1500.31       1439.51        33.86 o                         
   0  11   4        377.27        383.18        13.26 o                         
   1  11   4        177.09        171.05        12.29 o                         
   2  11   4        535.09        507.77        16.18 o                         
   3  11   4        333.07        314.10        12.68 o                         
   4  11   4        461.70        512.37        54.50 o                         
   5  11   4         16.53         12.11        15.46 o                         
   6  11   4         80.03         65.10        25.74 o                         
  -7  12   4         26.87         79.02        31.41 o                         
  -6  12   4         22.09          4.24        16.32 o                         
  -5  12   4        678.71        714.03        23.79 o                         
  -4  12   4        145.28        177.07        12.78 o                         
  -3  12   4        548.17        555.48        19.61 o                         
  -2  12   4        125.55        133.69         9.90 o                         
  -1  12   4         14.69         19.82         6.02 o                         
   0  12   4         35.85         33.67         6.15 o                         
   1  12   4       3815.83       3670.27        73.62 o                         
   2  12   4        110.18        113.66        10.10 o                         
   3  12   4       1149.69       1080.89        31.60 o                         
   4  12   4        312.49        312.98        31.64 o                         
   5  12   4        295.85        333.00        36.72 o                         
   6  12   4        567.19        606.76        44.70 o                         
  -7  13   4         28.65         46.93        25.74 o                         
  -6  13   4        542.16        452.91        42.67 o                         
  -5  13   4         50.38         73.06        21.14 o                         
  -4  13   4          1.33          9.23         7.10 o                         
  -3  13   4         15.96         16.83         8.79 o                         
  -2  13   4         26.16         29.71         7.42 o                         
  -1  13   4        149.66        154.03        12.03 o                         
   0  13   4       1460.27       1425.37        34.50 o                         
   1  13   4         33.10         35.45         7.29 o                         
   2  13   4         58.62         68.86        11.59 o                         
   3  13   4       1525.69       1509.44        65.55 o                         
   4  13   4        173.82        165.92        25.63 o                         
   5  13   4        528.79        523.25        41.47 o                         
  -7  14   4        907.76        848.48        87.05 o                         
  -6  14   4        298.57        332.79        39.74 o                         
  -5  14   4        301.90        296.06        14.50 o                         
  -4  14   4        164.05        203.35        17.90 o                         
  -3  14   4          1.90          2.95         7.16 o                         
  -2  14   4        398.21        361.81        17.06 o                         
  -1  14   4        782.98        775.41        26.59 o                         
   0  14   4       3159.14       3025.55        63.65 o                         
   1  14   4        640.62        646.22        22.13 o                         
   2  14   4          3.88         11.21         9.61 o                         
   3  14   4         28.33         20.97         6.61 o                         
   4  14   4        462.74        539.43        41.07 o                         
   5  14   4          5.76        -18.92        18.92 o                         
  -6  15   4        327.62        421.39        43.75 o                         
  -5  15   4          5.82          5.15         6.49 o                         
  -4  15   4        889.22        867.17        33.25 o                         
  -3  15   4        481.06        436.51        30.47 o                         
  -2  15   4        508.75        430.12        24.91 o                         
  -1  15   4        218.24        204.75        16.99 o                         
   0  15   4         18.27         29.34         7.70 o                         
   1  15   4        259.24        237.98        17.67 o                         
   2  15   4          7.31         -7.07         8.71 o                         
   3  15   4        120.98        112.88        12.67 o                         
   4  15   4       1154.74       1289.44        68.30 o                         
  -6  16   4        104.29        114.62        38.23 o                         
  -5  16   4         85.21        104.36        13.32 o                         
  -4  16   4        292.53        317.65        18.33 o                         
  -3  16   4         22.15         16.09         9.94 o                         
  -2  16   4        229.24        205.73        17.21 o                         
  -1  16   4        924.03        917.95        30.23 o                         
   0  16   4        627.45        671.32        28.22 o                         
   1  16   4        126.88        158.10        14.43 o                         
   2  16   4         79.65         49.82        11.36 o                         
   3  16   4          7.85         -1.49        15.09 o                         
   4  16   4        258.80        235.47        30.19 o                         
  -5  17   4          0.34          7.31        11.66 o                         
  -4  17   4        256.44        298.25        18.93 o                         
  -3  17   4          2.27          6.76         8.85 o                         
  -2  17   4          8.70         12.59        14.20 o                         
  -1  17   4          1.24         -1.82        13.10 o                         
   0  17   4       1178.35       1229.06        46.78 o                         
   1  17   4       1084.07       1073.48        37.42 o                         
   2  17   4        109.83        145.92        17.81 o                         
   3  17   4        164.38        114.54        15.25 o                         
  -5  18   4        897.06        962.69        61.93 o                         
  -4  18   4        164.48        156.38        15.77 o                         
  -3  18   4       1194.59       1245.06        76.36 o                         
  -2  18   4          5.17         18.65        13.74 o                         
  -1  18   4        276.14        281.61        30.99 o                         
   0  18   4         38.10         13.50        11.91 o                         
   1  18   4        560.59        582.62        26.37 o                         
   2  18   4        180.78        121.91        17.98 o                         
  -4  19   4        142.68        150.69        19.28 o                         
  -3  19   4         13.84         46.13        17.82 o                         
  -2  19   4       1326.83       1450.14        70.85 o                         
  -1  19   4       2340.26       2336.08        81.57 o                         
   0  19   4         46.92         72.96        20.89 o                         
   1  19   4        100.16        131.75        16.20 o                         
  -2  20   4         76.89        103.95        17.75 o                         
  -1  20   4          1.08         12.71        16.99 o                         
   1 -20   5         65.05         89.20        20.48 o                         
  -1 -19   5        471.17        473.81        37.18 o                         
   0 -19   5        503.10        580.11        33.74 o                         
   1 -19   5        133.78        187.95        30.21 o                         
   2 -19   5         60.84         77.83        16.52 o                         
   3 -19   5        927.68        950.68        55.06 o                         
  -2 -18   5        251.74        327.31        33.17 o                         
  -1 -18   5        709.33        697.98        37.26 o                         
   0 -18   5       1584.33       1664.55        63.44 o                         
   1 -18   5        540.07        531.68        57.00 o                         
   2 -18   5         12.50         50.18        14.12 o                         
   3 -18   5          0.27          4.42        12.00 o                         
   4 -18   5       1394.84       1458.83        89.70 o                         
  -3 -17   5        253.78        219.76        23.49 o                         
  -2 -17   5       1705.83       1759.69        83.40 o                         
  -1 -17   5       1685.35       1783.06        82.10 o                         
   0 -17   5          0.79         -9.70        16.38 o                         
   1 -17   5        739.89        768.84        38.45 o                         
   2 -17   5         28.81         32.12        13.19 o                         
   3 -17   5        306.08        324.12        29.21 o                         
   4 -17   5        110.28        106.47        17.88 o                         
   5 -17   5        820.66        862.55        43.39 o                         
  -4 -16   5         26.28         57.07        18.33 o                         
  -3 -16   5          0.10         40.23        13.66 o                         
  -2 -16   5        250.45        279.48        24.90 o                         
  -1 -16   5        149.67        149.28        19.18 o                         
   0 -16   5        395.45        377.16        26.47 o                         
   1 -16   5          1.47         18.13        12.14 o                         
   2 -16   5       1623.55       1666.38        61.51 o                         
   3 -16   5       1188.18       1185.42        51.46 o                         
   4 -16   5        305.01        328.02        26.86 o                         
   5 -16   5         55.11         63.27        16.01 o                         
   6 -16   5        444.59        403.06        33.86 o                         
  -4 -15   5        993.74        991.44        45.11 o                         
  -3 -15   5        529.72        538.14        31.29 o                         
  -2 -15   5         30.03         36.26        12.98 o                         
  -1 -15   5         25.06         22.10        30.66 o                         
   0 -15   5          0.66         -3.83         9.57 o                         
   1 -15   5       1301.72       1381.38        62.92 o                         
   2 -15   5          1.81          5.80         9.44 o                         
   3 -15   5       2535.11       2519.07       121.51 o                         
   4 -15   5       3621.04       3505.72       152.30 o                         
   5 -15   5        105.66        143.47        25.25 o                         
   6 -15   5        141.29        149.82        25.39 o                         
  -5 -14   5        178.26        274.32        47.69 o                         
  -4 -14   5         30.09         18.65        12.78 o                         
  -3 -14   5       1497.99       1508.50        56.25 o                         
  -2 -14   5       2032.49       2099.66        70.63 o                         
  -1 -14   5        508.92        520.37        30.37 o                         
   0 -14   5        367.69        383.00        20.70 o                         
   1 -14   5        218.18        207.71        15.60 o                         
   2 -14   5        632.08        663.16        27.19 o                         
   3 -14   5        277.73        276.79        18.37 o                         
   4 -14   5        125.33        124.13        17.41 o                         
   5 -14   5       1086.19       1093.38        50.03 o                         
   6 -14   5        151.55        154.57        19.00 o                         
  -5 -13   5          5.03          2.06        11.48 o                         
  -4 -13   5        114.36        148.54        22.34 o                         
  -3 -13   5         31.12         21.06        12.24 o                         
  -2 -13   5        106.98        126.23        13.78 o                         
  -1 -13   5          4.43          5.66         6.74 o                         
   0 -13   5          0.52          9.01         6.61 o                         
   1 -13   5         41.60         48.80         8.49 o                         
   2 -13   5       3456.66       3347.07        86.02 o                         
   3 -13   5        179.48        185.08        13.73 o                         
   4 -13   5       1266.61       1260.13        36.75 o                         
   5 -13   5        142.35        160.04        19.04 o                         
   6 -13   5        236.61        275.21        27.51 o                         
   7 -13   5         11.11         13.53        14.71 o                         
  -6 -12   5        159.08        139.95        26.49 o                         
  -5 -12   5         35.87         29.11        15.26 o                         
  -4 -12   5       3953.88       3796.41       118.33 o                         
  -3 -12   5         16.91         26.87         9.42 o                         
  -2 -12   5        246.68        266.70        16.60 o                         
  -1 -12   5        855.60        779.76        26.40 o                         
   0 -12   5          5.23          4.38         5.71 o                         
   1 -12   5        635.87        612.92        19.54 o                         
   2 -12   5        668.50        661.63        20.65 o                         
   3 -12   5        455.57        476.54        19.36 o                         
   4 -12   5        605.02        594.03        24.23 o                         
   5 -12   5          3.93          7.61         8.05 o                         
   6 -12   5       2108.33       2189.59       109.38 o                         
   7 -12   5          3.67         -2.35        10.52 o                         
  -6 -11   5         88.57        107.42        17.36 o                         
  -5 -11   5        334.33        345.98        26.10 o                         
  -4 -11   5        332.22        326.40        21.18 o                         
  -3 -11   5       1514.39       1493.55        45.37 o                         
  -2 -11   5       5208.08       4987.04        98.40 o                         
  -1 -11   5        546.08        524.11        17.80 o                         
   0 -11   5        342.10        344.30        16.19 o                         
   1 -11   5         81.05         90.50         8.68 o                         
   2 -11   5       4073.16       4035.86        79.84 o                         
   3 -11   5        966.18        935.76        26.63 o                         
   4 -11   5         10.59          5.60         6.50 o                         
   5 -11   5        435.77        452.67        20.22 o                         
   6 -11   5         94.52         83.60        14.37 o                         
   7 -11   5        638.38        588.26        43.13 o                         
  -6 -10   5       1429.03       1449.58        58.49 o                         
  -5 -10   5        977.16        978.27        36.61 o                         
  -4 -10   5       2525.18       2458.78        78.27 o                         
  -3 -10   5        550.59        510.05        20.53 o                         
  -2 -10   5        408.34        408.44        16.29 o                         
  -1 -10   5        703.64        686.77        20.26 o                         
   0 -10   5         31.73         23.25         5.76 o                         
   1 -10   5       1609.36       1609.61        36.45 o                         
   2 -10   5        375.98        349.78        13.68 o                         
   3 -10   5        500.12        485.98        16.67 o                         
   4 -10   5        685.92        699.27        26.49 o                         
   5 -10   5         32.66         23.54         7.79 o                         
   6 -10   5        399.94        408.54        25.42 o                         
   7 -10   5        178.60        185.81        35.95 o                         
  -7  -9   5         37.56         27.45        14.14 o                         
  -6  -9   5        278.65        292.79        25.18 o                         
  -5  -9   5       2685.58       2740.58        89.38 o                         
  -4  -9   5       3347.96       3338.91        87.19 o                         
  -3  -9   5        253.30        235.33        13.74 o                         
  -2  -9   5       1474.99       1453.27        45.12 o                         
  -1  -9   5        135.92        170.98        10.24 o                         
   0  -9   5       1684.28       1712.38        37.15 o                         
   1  -9   5        241.64        248.42        10.59 o                         
   2  -9   5       1541.27       1594.48        35.41 o                         
   3  -9   5        942.66        877.44        26.12 o                         
   4  -9   5        202.89        225.12        12.75 o                         
   5  -9   5        315.82        327.49        18.38 o                         
   6  -9   5        237.26        231.55        16.78 o                         
   7  -9   5         42.32         32.99        12.44 o                         
   8  -9   5         30.19         36.33        14.93 o                         
  -7  -8   5        284.88        248.40        25.33 o                         
  -6  -8   5        370.96        383.72        27.70 o                         
  -5  -8   5       1086.81       1030.04        51.93 o                         
  -4  -8   5         81.21         90.30        11.26 o                         
  -3  -8   5       1065.97       1068.94        30.66 o                         
  -2  -8   5       3713.51       3653.33        72.14 o                         
  -1  -8   5          5.82         -0.40         4.58 o                         
   0  -8   5        832.91        831.22        20.74 o                         
   1  -8   5        733.12        693.37        18.45 o                         
   2  -8   5      10751.98      10738.75       194.74 o                         
   3  -8   5       2683.31       2734.24        56.00 o                         
   4  -8   5        112.07        111.25         8.68 o                         
   5  -8   5          2.61         -3.29         5.70 o                         
   6  -8   5         45.85         34.30        11.80 o                         
   7  -8   5        316.78        261.15        46.17 o                         
   8  -8   5        239.82        259.15        29.55 o                         
  -7  -7   5        533.29        592.87        44.43 o                         
  -6  -7   5        183.87        192.61        18.69 o                         
  -5  -7   5         65.51         60.78        12.34 o                         
  -4  -7   5       1462.16       1390.11        34.93 o                         
  -3  -7   5       3556.22       3492.63        70.38 o                         
  -2  -7   5          8.96         21.74         5.71 o                         
  -1  -7   5       3006.99       3151.47        67.55 o                         
   0  -7   5       1154.32       1050.67        26.39 o                         
   1  -7   5        171.66        144.87         8.17 o                         
   2  -7   5       3781.46       4015.30        76.79 o                         
   3  -7   5       1197.97       1227.68        28.95 o                         
   4  -7   5       2189.40       2382.82        55.99 o                         
   5  -7   5        866.73        869.16        26.02 o                         
   6  -7   5       1384.13       1382.84        40.03 o                         
   7  -7   5         63.29         39.80        25.36 o                         
   8  -7   5        158.83        122.44        24.49 o                         
  -7  -6   5         10.80         28.11        18.18 o                         
  -6  -6   5        101.48         89.25        14.12 o                         
  -5  -6   5       1682.33       1702.73        51.17 o                         
  -4  -6   5        646.76        640.68        23.33 o                         
  -3  -6   5       1056.73        994.37        27.70 o                         
  -2  -6   5        363.48        331.95        12.80 o                         
  -1  -6   5       6873.07       6781.57       128.52 o                         
   0  -6   5      11497.81      11383.46       203.92 o                         
   1  -6   5         24.84         21.21         4.92 o                         
   2  -6   5       1749.42       1770.84        40.19 o                         
   3  -6   5        573.86        524.33        19.21 o                         
   4  -6   5        610.52        585.76        18.44 o                         
   5  -6   5       2334.20       2269.70        55.22 o                         
   6  -6   5          2.00          9.13         6.26 o                         
   7  -6   5       1278.36       1281.39        88.56 o                         
   8  -6   5         84.85         89.38        16.53 o                         
  -8  -5   5         39.94         63.58        16.69 o                         
  -7  -5   5       1848.39       1901.97        69.30 o                         
  -6  -5   5        542.77        546.63        26.26 o                         
  -5  -5   5       1273.50       1265.23        36.84 o                         
  -4  -5   5       1454.14       1418.53        37.65 o                         
  -3  -5   5          7.17          7.78         5.39 o                         
  -2  -5   5       2879.43       2901.62        57.58 o                         
  -1  -5   5       2594.59       2539.48        49.94 o                         
   0  -5   5      11180.51      11407.85       203.66 o                         
   1  -5   5       6830.37       6791.90       123.17 o                         
   2  -5   5       6768.00       6949.88       126.93 o                         
   3  -5   5       5759.16       6051.05       105.02 o                         
   4  -5   5       1845.29       1888.01        38.59 o                         
   5  -5   5          6.03         15.78         5.96 o                         
   6  -5   5         25.30         38.93         7.63 o                         
   7  -5   5         19.47         25.73        12.61 o                         
   8  -5   5         47.71         19.61        15.68 o                         
  -8  -4   5         14.12          7.84        13.72 o                         
  -7  -4   5        292.41        311.17        35.68 o                         
  -6  -4   5         48.47         47.96        10.24 o                         
  -5  -4   5        149.05        141.27        11.39 o                         
  -4  -4   5       2892.23       2736.64        57.71 o                         
  -3  -4   5       1534.08       1469.12        37.21 o                         
  -2  -4   5       1167.96       1314.34        29.50 o                         
  -1  -4   5         54.21         35.49         5.21 o                         
   0  -4   5        383.28        363.69        10.43 o                         
   1  -4   5        628.55        579.57        15.07 o                         
   2  -4   5        644.98        619.15        16.07 o                         
   3  -4   5       1375.59       1488.72        35.86 o                         
   4  -4   5        140.77        115.91        11.02 o                         
   5  -4   5       3261.64       3185.28        66.79 o                         
   6  -4   5       1262.11       1163.52        32.19 o                         
   7  -4   5          0.23         -4.82        17.06 o                         
   8  -4   5         34.78         39.07        21.12 o                         
  -8  -3   5         40.03         52.08        30.66 o                         
  -7  -3   5          5.45         -8.51        11.74 o                         
  -6  -3   5        669.21        660.54        25.53 o                         
  -5  -3   5         67.11         89.17        10.48 o                         
  -4  -3   5        382.60        379.70        14.19 o                         
  -3  -3   5         84.42        105.00         8.70 o                         
  -2  -3   5        735.18        715.81        20.85 o                         
  -1  -3   5      11671.04      10884.33       200.68 o                         
   0  -3   5       6217.00       5801.68       104.74 o                         
   1  -3   5        491.20        519.69        12.37 o                         
   2  -3   5        498.56        569.28        14.96 o                         
   3  -3   5       4075.16       4091.99        78.72 o                         
   4  -3   5       1098.80       1054.42        26.59 o                         
   5  -3   5        854.59        854.98        26.77 o                         
   6  -3   5        618.34        577.76        22.50 o                         
   7  -3   5        223.77        222.76        18.49 o                         
   8  -3   5        290.48        314.85        28.36 o                         
  -8  -2   5        197.17        214.38        25.24 o                         
  -7  -2   5        297.44        271.35        24.90 o                         
  -6  -2   5        109.40        120.75        16.64 o                         
  -5  -2   5        111.56        136.80        11.45 o                         
  -4  -2   5       4948.86       4999.69        96.80 o                         
  -3  -2   5       5520.93       5349.68        94.01 o                         
  -2  -2   5       2289.11       2319.86        53.26 o                         
  -1  -2   5       3384.18       3216.41        60.41 o                         
   0  -2   5       5503.22       5245.23        94.43 o                         
   1  -2   5          6.12         12.01         2.37 o                         
   2  -2   5        164.94        225.27         8.83 o                         
   3  -2   5       3639.65       3575.85        69.44 o                         
   4  -2   5        525.52        546.75        17.00 o                         
   5  -2   5        288.14        290.74        14.13 o                         
   6  -2   5        268.38        247.87        15.63 o                         
   7  -2   5        334.00        341.08        21.76 o                         
   8  -2   5          5.36         -4.22        10.87 o                         
  -8  -1   5        241.16        232.84        26.21 o                         
  -7  -1   5        336.70        361.03        25.54 o                         
  -6  -1   5       1152.32       1156.91        35.21 o                         
  -5  -1   5        946.27        869.31        25.47 o                         
  -4  -1   5        227.46        280.80        12.71 o                         
  -3  -1   5       3240.89       3192.12        63.11 o                         
  -2  -1   5          0.29          6.10         4.80 o                         
  -1  -1   5        456.00        421.98        11.41 o                         
   0  -1   5       5012.81       4624.78        83.52 o                         
   1  -1   5       2002.08       2120.05        44.31 o                         
   2  -1   5       3589.26       3582.83        67.15 o                         
   3  -1   5        330.44        338.60        12.91 o                         
   4  -1   5        704.17        673.44        19.32 o                         
   5  -1   5         39.60         35.46         6.97 o                         
   6  -1   5        282.12        292.57        15.01 o                         
   7  -1   5       2068.18       2081.90        72.45 o                         
   8  -1   5         78.93         93.01        19.37 o                         
  -8   0   5        208.68        169.47        22.68 o                         
  -7   0   5        437.62        484.85        27.19 o                         
  -6   0   5         30.66         35.51         9.25 o                         
  -5   0   5        874.20        959.46        26.83 o                         
  -4   0   5       4165.45       4140.48        94.18 o                         
  -3   0   5       2533.22       2470.40        50.23 o                         
  -2   0   5       1548.80       1489.36        31.26 o                         
  -1   0   5       8718.25       7985.17       155.93 o                         
   0   0   5      13233.94      13166.84       329.18 o                         
   1   0   5        486.09        460.42        11.04 o                         
   2   0   5       1086.71       1147.62        24.39 o                         
   3   0   5        986.41        991.37        23.51 o                         
   4   0   5          2.15          2.22         4.45 o                         
   5   0   5        620.21        619.51        22.85 o                         
   6   0   5        253.35        268.29        15.73 o                         
   7   0   5       1475.95       1485.90        46.71 o                         
   8   0   5         40.26         68.28        16.03 o                         
  -8   1   5         46.00         55.85        14.53 o                         
  -7   1   5       1642.36       1632.10        50.59 o                         
  -6   1   5         16.99         10.05         9.29 o                         
  -5   1   5          5.39          4.35         5.92 o                         
  -4   1   5        893.27        923.15        24.06 o                         
  -3   1   5         75.19         56.06         6.02 o                         
  -2   1   5          3.74          2.11         3.63 o                         
  -1   1   5        139.05        111.36         7.28 o                         
   0   1   5      10826.76      10764.76       190.74 o                         
   1   1   5        464.43        419.70        11.28 o                         
   2   1   5        703.92        745.64        23.25 o                         
   3   1   5        156.97        127.96         8.01 o                         
   4   1   5       3537.88       3590.49        71.00 o                         
   5   1   5        233.98        230.95        12.41 o                         
   6   1   5         32.97         40.74         8.13 o                         
   7   1   5         24.36         40.38         9.44 o                         
   8   1   5          9.60          0.48        28.43 o                         
  -8   2   5        142.05        135.86        16.03 o                         
  -7   2   5          7.06         -4.34         8.90 o                         
  -6   2   5       2057.77       2009.17        56.40 o                         
  -5   2   5       1817.67       1802.01        56.64 o                         
  -4   2   5         18.97         29.10         5.35 o                         
  -3   2   5       6126.27       5828.54       108.45 o                         
  -2   2   5        374.12        408.18        11.29 o                         
  -1   2   5       3581.60       3510.05        65.01 o                         
   0   2   5        113.25         71.95         4.43 o                         
   1   2   5      10299.67       9991.56       194.86 o                         
   2   2   5         71.53         53.89         4.26 o                         
   3   2   5       2248.50       2473.26        49.07 o                         
   4   2   5       1017.77       1023.87        24.83 o                         
   5   2   5       2246.36       2164.34        52.13 o                         
   6   2   5        281.15        267.64        17.59 o                         
   7   2   5        188.16        178.08        18.23 o                         
   8   2   5        321.56        330.59        28.56 o                         
  -8   3   5        132.84        135.28        15.94 o                         
  -7   3   5        122.73        132.73        14.47 o                         
  -6   3   5         14.88         20.54         8.01 o                         
  -5   3   5        308.18        322.25        13.53 o                         
  -4   3   5       4327.04       4424.91        85.32 o                         
  -3   3   5       2826.27       2792.76        59.86 o                         
  -2   3   5       4935.12       4723.47       109.28 o                         
  -1   3   5        189.51        269.93         8.60 o                         
   0   3   5       3948.17       3991.73        73.29 o                         
   1   3   5       6036.16       6291.24       113.37 o                         
   2   3   5       1974.80       1934.66        73.44 o                         
   3   3   5        308.67        292.41         9.12 o                         
   4   3   5        475.07        518.28        26.12 o                         
   5   3   5        809.04        813.10        36.76 o                         
   6   3   5       1977.36       1932.63        62.98 o                         
   7   3   5        369.62        378.29        23.86 o                         
   8   3   5        758.39        580.24        59.66 o                         
  -8   4   5         21.84         28.07        11.04 o                         
  -7   4   5        282.36        272.28        22.13 o                         
  -6   4   5        542.02        535.16        34.27 o                         
  -5   4   5        154.84        165.66        11.40 o                         
  -4   4   5        359.99        359.85        14.87 o                         
  -3   4   5       4952.21       4965.70       117.61 o                         
  -2   4   5       1686.21       1720.70        45.59 o                         
  -1   4   5         20.99         18.38         3.92 o                         
   0   4   5        363.53        305.84         9.71 o                         
   1   4   5      10471.03      10976.09       213.61 o                         
   2   4   5         45.16         58.52         7.84 o                         
   3   4   5        798.24        776.97        31.98 o                         
   4   4   5        982.54        966.31        22.66 o                         
   5   4   5        551.13        544.81        17.42 o                         
   6   4   5         24.24         32.45        15.30 o                         
   7   4   5         22.56         10.24         8.33 o                         
   8   4   5       2439.65       2212.80       126.20 o                         
  -8   5   5          5.21          7.34        17.59 o                         
  -7   5   5        722.50        741.40        27.75 o                         
  -6   5   5       2522.19       2456.76        58.69 o                         
  -5   5   5        192.41        239.46        10.24 o                         
  -4   5   5         64.21         76.66         4.77 o                         
  -3   5   5        527.91        540.86        22.00 o                         
  -2   5   5        379.94        407.29        17.46 o                         
  -1   5   5       1366.14       1291.17        27.41 o                         
   0   5   5          0.79         10.77         4.10 o                         
   1   5   5         97.45         66.34         5.01 o                         
   2   5   5        916.51       1006.46        30.33 o                         
   3   5   5        688.63        643.92        23.96 o                         
   4   5   5        603.93        592.74        27.42 o                         
   5   5   5       4156.99       4166.03       122.34 o                         
   6   5   5         23.98         33.57         6.88 o                         
   7   5   5         86.72        131.94        20.72 o                         
  -8   6   5        191.38        131.58        14.58 o                         
  -7   6   5        110.58        117.93        14.16 o                         
  -6   6   5         12.68         16.47         5.90 o                         
  -5   6   5          1.13         -2.87         3.02 o                         
  -4   6   5        396.41        403.47        18.50 o                         
  -3   6   5       1316.35       1165.44        32.68 o                         
  -2   6   5       5096.55       4911.95        85.22 o                         
  -1   6   5      14143.16      14768.14       263.20 o                         
   0   6   5       1289.73       1384.16        29.45 o                         
   1   6   5          2.16          5.60         3.70 o                         
   2   6   5         29.50         26.83         7.11 o                         
   3   6   5       3234.23       3146.70       171.72 o                         
   4   6   5        442.52        477.27        23.14 o                         
   5   6   5         67.83         54.50        21.95 o                         
   6   6   5        617.33        628.09        41.66 o                         
   7   6   5       1774.98       1759.03       112.79 o                         
  -8   7   5       2662.51       2627.61        85.05 o                         
  -7   7   5        625.79        633.31        21.70 o                         
  -6   7   5         23.31         14.30         4.63 o                         
  -5   7   5          7.67         10.24        13.58 o                         
  -4   7   5         44.34         50.71        11.01 o                         
  -3   7   5       1808.03       1762.90        49.74 o                         
  -2   7   5        141.22        151.70         7.28 o                         
  -1   7   5        153.64        121.81         7.88 o                         
   0   7   5       1333.60       1264.85        30.52 o                         
   1   7   5       3534.06       3785.34        71.90 o                         
   2   7   5        488.12        488.66        19.78 o                         
   3   7   5        222.67        231.87        18.97 o                         
   4   7   5          4.15          1.28         9.38 o                         
   5   7   5        891.05        896.92        49.90 o                         
   6   7   5          0.75         -4.68        15.46 o                         
   7   7   5         41.99         62.02        21.02 o                         
  -8   8   5         16.24          4.13         7.54 o                         
  -7   8   5        705.26        645.32        21.22 o                         
  -6   8   5         57.80         48.10        24.98 o                         
  -5   8   5         39.53         13.40        14.00 o                         
  -4   8   5        654.50        621.42        33.97 o                         
  -3   8   5       4195.97       4095.26       132.96 o                         
  -2   8   5       2369.41       2366.82        47.93 o                         
  -1   8   5        387.25        360.75        12.63 o                         
   0   8   5        229.16        207.07         9.73 o                         
   1   8   5         47.69         65.12         5.80 o                         
   2   8   5       1270.91       1309.90        39.03 o                         
   3   8   5        918.97        917.20        32.35 o                         
   4   8   5       8586.55       8503.35       316.75 o                         
   5   8   5       2314.41       2284.07        95.29 o                         
   6   8   5        830.49        795.97        49.94 o                         
   7   8   5         10.13         21.42        18.06 o                         
  -7   9   5         22.80         20.42        17.82 o                         
  -6   9   5         12.43        -11.05        12.60 o                         
  -5   9   5        531.98        458.68        35.98 o                         
  -4   9   5       1929.49       2013.86        58.82 o                         
  -3   9   5         47.26         48.78         4.69 o                         
  -2   9   5       3565.55       3419.51        67.08 o                         
  -1   9   5       2415.06       2503.83        50.95 o                         
   0   9   5         15.32         17.51         5.19 o                         
   1   9   5       2402.93       2400.47        48.96 o                         
   2   9   5          2.80         10.50         3.61 o                         
   3   9   5        555.37        562.58        25.05 o                         
   4   9   5          7.53          2.27        15.90 o                         
   5   9   5        673.70        713.06        44.50 o                         
   6   9   5        320.26        392.23        36.89 o                         
  -8  10   5       2020.98       1923.82        78.64 o                         
  -7  10   5         77.78         67.98        20.91 o                         
  -6  10   5        245.93        179.68        32.17 o                         
  -4  10   5         19.34         21.88        11.79 o                         
  -3  10   5       2033.16       1996.46        52.05 o                         
  -2  10   5       1173.49       1221.08        29.25 o                         
  -1  10   5       2206.49       2235.94        46.98 o                         
   0  10   5        444.10        418.25        14.21 o                         
   1  10   5       1130.30       1074.54        28.40 o                         
   2  10   5       7449.07       7325.98       136.13 o                         
   3  10   5        870.04        855.79        71.15 o                         
   4  10   5       1660.24       1628.40        77.23 o                         
   5  10   5        101.95         94.40        20.85 o                         
   6  10   5         67.85         77.59        21.19 o                         
  -7  11   5        113.88        107.45        49.20 o                         
  -6  11   5          3.72          6.61        14.12 o                         
  -5  11   5        796.08        798.21        50.24 o                         
  -4  11   5       4059.46       3746.34       105.99 o                         
  -3  11   5        795.79        764.31        21.19 o                         
  -2  11   5          0.64         -1.53         4.99 o                         
  -1  11   5        220.44        239.95        11.68 o                         
   0  11   5        227.93        267.06        12.36 o                         
   1  11   5        531.18        489.70        16.12 o                         
   2  11   5        413.64        406.64        14.16 o                         
   3  11   5       1358.62       1488.83        68.13 o                         
   4  11   5       1038.68        989.44        53.88 o                         
   5  11   5        377.68        340.55        33.80 o                         
   6  11   5       1150.87       1205.84        66.17 o                         
  -7  12   5        413.49        399.64        73.39 o                         
  -6  12   5        483.56        453.25        42.20 o                         
  -5  12   5         38.34         88.67        21.63 o                         
  -4  12   5         49.70         45.03         5.63 o                         
  -3  12   5        732.84        669.05        21.56 o                         
  -2  12   5       2559.57       2572.10        54.49 o                         
  -1  12   5        666.48        650.20        20.09 o                         
   0  12   5       1149.52       1081.10        30.54 o                         
   1  12   5        159.76        161.10        11.22 o                         
   2  12   5       3524.58       3332.69        81.06 o                         
   3  12   5        797.77        813.77        46.45 o                         
   4  12   5        469.94        498.76        37.64 o                         
   5  12   5        122.61        129.12        24.00 o                         
  -7  13   5         43.24         12.11        36.33 o                         
  -6  13   5         45.21         43.09        18.95 o                         
  -5  13   5        261.63        252.28        33.42 o                         
  -4  13   5       1492.62       1504.03        41.90 o                         
  -3  13   5          5.20         -4.81         6.19 o                         
  -2  13   5          1.76         -0.38         6.37 o                         
  -1  13   5       3425.36       3376.15        75.85 o                         
   0  13   5          0.26          4.33         6.47 o                         
   1  13   5        165.45        204.69        16.99 o                         
   2  13   5        606.10        555.10        20.93 o                         
   3  13   5        249.86        285.57        29.45 o                         
   4  13   5        987.90       1031.40        71.15 o                         
   5  13   5        129.41        136.76        27.25 o                         
  -7  14   5         39.54         44.45        19.18 o                         
  -6  14   5          0.42        -15.66        16.32 o                         
  -5  14   5         55.44         83.69        22.51 o                         
  -4  14   5         61.91         52.78         7.92 o                         
  -3  14   5        141.99        124.91        11.86 o                         
  -2  14   5        616.07        683.99        24.14 o                         
  -1  14   5        672.65        676.30        24.54 o                         
   0  14   5        946.96        901.43        31.32 o                         
   1  14   5         82.37        106.54        18.87 o                         
   2  14   5        187.39        198.46        25.01 o                         
   3  14   5        109.44        120.88        22.09 o                         
   4  14   5       1065.15       1125.34       127.51 o                         
   5  14   5         12.57         -4.27        20.82 o                         
  -6  15   5        590.31        538.08        47.80 o                         
  -5  15   5          7.04         23.64        22.33 o                         
  -4  15   5         50.73         56.18         8.80 o                         
  -3  15   5        390.82        432.08        29.72 o                         
  -2  15   5        209.70        232.53        21.27 o                         
  -1  15   5        609.32        577.50        22.98 o                         
   0  15   5        813.30        792.37        26.82 o                         
   1  15   5        350.10        323.73        18.20 o                         
   2  15   5       1449.87       1438.42        42.53 o                         
   3  15   5          7.81         -8.27         8.27 o                         
   4  15   5        685.08        786.97        70.78 o                         
  -6  16   5        232.32        235.12        35.98 o                         
  -5  16   5        140.30        153.23         8.50 o                         
  -4  16   5       2611.53       2608.57        69.81 o                         
  -3  16   5          1.98         -1.85         7.38 o                         
  -2  16   5        466.67        426.16        22.63 o                         
  -1  16   5        384.54        411.04        19.70 o                         
   0  16   5          6.16         13.75        10.55 o                         
   1  16   5        321.92        343.79        18.86 o                         
   2  16   5       2600.99       2581.11        68.67 o                         
   3  16   5       1496.00       1487.05        49.19 o                         
  -5  17   5         15.36         39.96         5.78 o                         
  -4  17   5         22.90         22.33         8.61 o                         
  -3  17   5       1709.54       1671.09        50.71 o                         
  -2  17   5        403.79        398.90        33.63 o                         
  -1  17   5        476.73        417.66        28.07 o                         
   0  17   5         77.79         99.08        14.81 o                         
   1  17   5        156.97        168.84        14.89 o                         
   2  17   5       1463.01       1577.86        56.20 o                         
   3  17   5        775.41        752.27        50.01 o                         
  -4  18   5       1156.61       1197.40        54.75 o                         
  -3  18   5         25.37         22.79        11.78 o                         
  -2  18   5        627.04        605.96        28.22 o                         
  -1  18   5         60.52         73.25        16.08 o                         
   0  18   5        223.42        260.01        20.76 o                         
   1  18   5        853.57        868.35        40.97 o                         
   2  18   5       1800.17       1945.20        68.84 o                         
  -3  19   5          0.89          0.25        12.35 o                         
  -2  19   5          5.50         -3.41        23.84 o                         
  -1  19   5        292.29        325.13        50.34 o                         
   0  19   5         19.42         34.04        13.25 o                         
   1  19   5         83.64         82.14        27.74 o                         
  -1 -19   6        666.25        669.39        53.37 o                         
   0 -19   6        829.55        885.42        43.89 o                         
   1 -19   6        166.45        208.79        23.62 o                         
   2 -19   6         58.32         44.31        14.57 o                         
   3 -19   6         39.34         48.61        15.21 o                         
  -2 -18   6        165.26        131.51        19.62 o                         
  -1 -18   6          6.99         48.94        14.16 o                         
   0 -18   6        542.17        527.13        32.45 o                         
   1 -18   6       1185.17       1170.33        50.69 o                         
   2 -18   6       1963.99       2100.58        75.10 o                         
   3 -18   6         43.80         59.38        15.44 o                         
   4 -18   6         84.24        106.71        17.83 o                         
  -3 -17   6        571.82        553.70        34.49 o                         
  -2 -17   6        108.92        112.52        17.89 o                         
  -1 -17   6         59.70         50.97        13.22 o                         
   0 -17   6        261.50        304.85        25.31 o                         
   1 -17   6        232.07        248.86        24.48 o                         
   2 -17   6        330.92        311.46        27.74 o                         
   3 -17   6          5.12         14.08        11.40 o                         
   4 -17   6        618.92        644.83        46.12 o                         
   5 -17   6        911.19        942.95        56.91 o                         
  -4 -16   6         23.43         26.95        23.84 o                         
  -3 -16   6          0.68         34.08        13.10 o                         
  -2 -16   6        847.45        861.18        40.92 o                         
  -1 -16   6        470.80        468.62        36.23 o                         
   0 -16   6        873.45        824.16        40.43 o                         
   1 -16   6        436.93        433.76        27.73 o                         
   2 -16   6         56.91         91.58        27.30 o                         
   3 -16   6         22.07         49.04        14.13 o                         
   4 -16   6        437.17        476.56        31.72 o                         
   5 -16   6       1540.30       1619.82        87.23 o                         
  -4 -15   6          5.00         13.90        13.27 o                         
  -3 -15   6        450.49        482.89        29.94 o                         
  -2 -15   6        136.23        145.20        19.21 o                         
  -1 -15   6         99.17        146.09        38.61 o                         
   0 -15   6         16.17         34.63        12.29 o                         
   1 -15   6       1796.59       1698.49        60.68 o                         
   2 -15   6         69.50         64.12        14.37 o                         
   3 -15   6          0.52         14.68        11.88 o                         
   4 -15   6        593.46        606.47        33.49 o                         
   5 -15   6        206.92        202.54        22.69 o                         
   6 -15   6        379.75        380.86        34.55 o                         
  -5 -14   6        961.58        932.66        54.74 o                         
  -4 -14   6          4.97         29.91        23.82 o                         
  -3 -14   6       1111.30       1086.16        45.68 o                         
  -2 -14   6        466.10        428.85        26.13 o                         
  -1 -14   6        295.87        313.10        23.36 o                         
   0 -14   6         16.05         25.14         8.78 o                         
   1 -14   6       1295.01       1260.06        40.69 o                         
   2 -14   6       2263.05       2218.39        61.67 o                         
   3 -14   6        752.72        736.96        29.37 o                         
   4 -14   6        140.09        148.93        15.13 o                         
   5 -14   6       1554.80       1552.63        78.03 o                         
   6 -14   6        327.51        348.86        29.64 o                         
  -5 -13   6        457.88        467.74        30.93 o                         
  -4 -13   6        383.20        364.16        26.02 o                         
  -3 -13   6        642.42        659.41        33.36 o                         
  -2 -13   6       1397.24       1340.96        50.16 o                         
  -1 -13   6       2990.90       2795.55        66.63 o                         
   0 -13   6        148.72        157.41        20.31 o                         
   1 -13   6        897.16        870.57        34.31 o                         
   2 -13   6       4740.37       4673.79       113.70 o                         
   3 -13   6         43.58         33.67        12.51 o                         
   4 -13   6        332.53        348.96        20.18 o                         
   5 -13   6        784.93        840.36        39.53 o                         
   6 -13   6        593.39        622.69        36.96 o                         
   7 -13   6        175.92        174.15        31.95 o                         
  -6 -12   6         44.63         83.25        16.14 o                         
  -5 -12   6          0.08          3.17        12.57 o                         
  -4 -12   6         81.68        110.94        17.39 o                         
  -3 -12   6         80.85         78.06        12.51 o                         
  -2 -12   6          0.26         -6.39         6.39 o                         
  -1 -12   6         22.55         19.23         9.20 o                         
   0 -12   6         81.07         81.03         8.68 o                         
   1 -12   6         33.01         24.37         6.42 o                         
   2 -12   6        288.49        272.08        14.48 o                         
   3 -12   6        352.38        378.20        17.31 o                         
   4 -12   6         65.59         53.22        13.51 o                         
   5 -12   6        288.89        300.25        19.24 o                         
   6 -12   6        378.74        400.44        49.56 o                         
   7 -12   6         39.23         22.28        11.33 o                         
  -6 -11   6        342.60        266.62        33.61 o                         
  -5 -11   6        113.01        146.71        19.35 o                         
  -4 -11   6         51.68         54.30        12.73 o                         
  -3 -11   6        547.43        541.60        26.44 o                         
  -2 -11   6         71.03         78.14        10.09 o                         
  -1 -11   6        724.31        759.89        22.11 o                         
   0 -11   6          1.29         -0.90         5.31 o                         
   1 -11   6        759.21        759.53        21.81 o                         
   2 -11   6        392.58        370.08        14.66 o                         
   3 -11   6       3649.03       3578.37        79.50 o                         
   4 -11   6       2239.67       2232.34        67.64 o                         
   5 -11   6       2223.17       2236.59        87.85 o                         
   6 -11   6         43.39         54.80        31.41 o                         
   7 -11   6        680.44        654.68        36.23 o                         
  -6 -10   6        110.48         90.09        17.57 o                         
  -5 -10   6          1.41         17.67        11.67 o                         
  -4 -10   6         10.93          2.49        11.85 o                         
  -3 -10   6         12.39         13.08         8.38 o                         
  -2 -10   6        650.91        663.09        21.10 o                         
  -1 -10   6       4228.97       4150.55        81.56 o                         
   0 -10   6       1125.82       1107.42        27.38 o                         
   1 -10   6       1235.90       1192.53        28.84 o                         
   2 -10   6         77.34         64.46         7.21 o                         
   3 -10   6       1935.30       1929.63        47.01 o                         
   4 -10   6         67.65         72.78         9.31 o                         
   5 -10   6       1384.98       1363.51        44.51 o                         
   6 -10   6        530.43        583.09        25.22 o                         
   7 -10   6        555.16        553.43        47.60 o                         
  -7  -9   6        239.22        247.58        34.42 o                         
  -6  -9   6         21.47         27.88        27.33 o                         
  -5  -9   6        377.49        402.75        27.14 o                         
  -4  -9   6        885.14        832.95        36.82 o                         
  -3  -9   6        503.55        483.87        18.08 o                         
  -2  -9   6        324.85        344.86        14.78 o                         
  -1  -9   6       1161.55       1121.48        27.54 o                         
   0  -9   6       2048.94       2124.88        44.69 o                         
   1  -9   6        136.76        119.51         8.58 o                         
   2  -9   6       3627.01       3539.95        69.86 o                         
   3  -9   6        630.32        623.78        22.68 o                         
   4  -9   6         18.97         10.41         7.50 o                         
   5  -9   6        467.15        477.79        20.19 o                         
   6  -9   6        147.74        152.41        14.25 o                         
   7  -9   6         99.62         66.67        25.36 o                         
  -7  -8   6        343.12        417.62        67.71 o                         
  -6  -8   6       1870.70       1911.68        68.55 o                         
  -5  -8   6          0.06        -10.32        10.32 o                         
  -4  -8   6        872.11        931.21        33.21 o                         
  -3  -8   6        154.63        157.13        12.40 o                         
  -2  -8   6          0.71          6.27         5.43 o                         
  -1  -8   6         15.40         10.91         4.94 o                         
   0  -8   6         77.87        107.38        10.16 o                         
   1  -8   6       2839.17       2843.61        56.71 o                         
   2  -8   6          3.03          1.99         4.93 o                         
   3  -8   6        358.87        340.44        13.07 o                         
   4  -8   6        143.09        132.50         9.80 o                         
   5  -8   6         95.61        118.39        11.90 o                         
   6  -8   6        233.77        254.78        17.87 o                         
   7  -8   6        143.02        146.77        19.51 o                         
   8  -8   6         43.29         47.01        20.14 o                         
  -7  -7   6         70.51         79.43        16.53 o                         
  -6  -7   6         30.57         37.14        14.64 o                         
  -5  -7   6        217.36        189.74        19.95 o                         
  -4  -7   6        123.28        124.00        10.97 o                         
  -3  -7   6        307.07        285.52        13.28 o                         
  -2  -7   6       6351.52       6374.12       119.43 o                         
  -1  -7   6       2765.09       2642.34        53.07 o                         
   0  -7   6        197.96        283.38        10.60 o                         
   1  -7   6        115.03        136.05         7.66 o                         
   2  -7   6       5069.92       4922.43        92.70 o                         
   3  -7   6        708.95        634.44        18.58 o                         
   4  -7   6          3.18         -2.15         5.09 o                         
   5  -7   6        698.82        692.10        22.27 o                         
   6  -7   6        826.86        813.47        31.58 o                         
   7  -7   6          0.74        -10.59        10.59 o                         
   8  -7   6        359.13        382.23        31.65 o                         
  -7  -6   6        398.10        421.29        29.85 o                         
  -6  -6   6        402.95        446.78        35.23 o                         
  -5  -6   6        196.30        203.52        16.00 o                         
  -4  -6   6       2008.45       1887.54        44.36 o                         
  -3  -6   6       1119.86       1057.74        27.29 o                         
  -2  -6   6       1772.56       1675.76        37.05 o                         
  -1  -6   6       4666.01       4778.67        98.49 o                         
   0  -6   6        449.52        438.75        13.22 o                         
   1  -6   6        617.00        731.43        18.62 o                         
   2  -6   6         99.79        217.54         9.08 o                         
   3  -6   6         84.18         84.31         7.14 o                         
   4  -6   6        170.56        134.63        10.00 o                         
   5  -6   6        529.10        527.63        18.89 o                         
   6  -6   6        158.98        171.65        19.01 o                         
   7  -6   6        197.02        192.39        26.75 o                         
   8  -6   6        736.74        724.40        38.89 o                         
  -8  -5   6        161.31        182.79        32.73 o                         
  -7  -5   6         68.94         90.76        20.32 o                         
  -6  -5   6         28.86         22.49        18.50 o                         
  -5  -5   6        373.32        404.93        25.95 o                         
  -4  -5   6       3440.45       3439.10        70.75 o                         
  -3  -5   6       1181.79       1204.25        29.50 o                         
  -2  -5   6       1491.66       1419.29        34.93 o                         
  -1  -5   6       5241.58       5440.84       100.94 o                         
   0  -5   6       7196.32       7389.21       133.99 o                         
   1  -5   6        313.42        269.52         9.00 o                         
   2  -5   6        473.58        554.40        16.21 o                         
   3  -5   6        294.45        270.87        10.42 o                         
   4  -5   6        108.59         95.99         8.61 o                         
   5  -5   6        152.81        178.35        12.33 o                         
   6  -5   6        108.95        139.93        12.58 o                         
   7  -5   6         91.58         81.88        21.08 o                         
   8  -5   6       1090.15       1076.67        48.45 o                         
  -8  -4   6        467.41        507.44        34.99 o                         
  -7  -4   6          9.24         19.97        20.59 o                         
  -6  -4   6          0.29          4.24        10.71 o                         
  -5  -4   6        218.76        242.63        17.01 o                         
  -4  -4   6        828.07        800.34        23.41 o                         
  -3  -4   6       9586.99       9284.08       170.50 o                         
  -2  -4   6       3535.53       3459.42        67.26 o                         
  -1  -4   6       3575.10       3494.24        66.38 o                         
   0  -4   6        248.33        229.40         8.50 o                         
   1  -4   6         24.54         38.40         3.85 o                         
   2  -4   6       3641.96       3391.07        64.55 o                         
   3  -4   6       6042.54       6366.19       118.21 o                         
   4  -4   6       1817.35       1832.71        40.66 o                         
   5  -4   6        505.05        497.39        16.67 o                         
   6  -4   6        261.06        279.00        21.53 o                         
   7  -4   6          1.69         -5.45        10.62 o                         
   8  -4   6          6.20        -12.72        12.72 o                         
  -8  -3   6        442.04        476.39        42.72 o                         
  -7  -3   6        452.95        465.96        30.29 o                         
  -6  -3   6        538.41        579.12        27.03 o                         
  -5  -3   6        126.75        120.07        11.20 o                         
  -4  -3   6       6472.47       6409.93       134.60 o                         
  -3  -3   6        476.27        483.38        14.89 o                         
  -2  -3   6        482.92        389.70        13.22 o                         
  -1  -3   6       8769.09       8598.08       154.95 o                         
   0  -3   6       8820.62       8940.91       174.95 o                         
   1  -3   6       4081.42       3912.09        72.27 o                         
   2  -3   6       7596.81       7711.30       139.68 o                         
   3  -3   6       2344.78       2326.17        47.39 o                         
   4  -3   6        827.57        848.13        24.82 o                         
   5  -3   6        460.76        458.78        17.09 o                         
   6  -3   6        757.24        790.48        26.86 o                         
   7  -3   6          0.39         13.40         9.88 o                         
   8  -3   6        562.72        555.34        32.87 o                         
  -8  -2   6        651.04        665.13        39.92 o                         
  -7  -2   6         24.43         14.16        14.15 o                         
  -6  -2   6        592.17        601.38        28.73 o                         
  -5  -2   6       1445.89       1390.81        35.34 o                         
  -4  -2   6       1842.07       1833.32        41.48 o                         
  -3  -2   6       2257.22       2035.25        43.75 o                         
  -2  -2   6       1397.18       1380.82        33.07 o                         
  -1  -2   6       5823.27       5993.80       109.63 o                         
   0  -2   6       6601.05       6370.73       114.77 o                         
   1  -2   6       7509.79       7304.01       162.99 o                         
   2  -2   6       4697.54       4527.03        83.92 o                         
   3  -2   6       4637.12       4643.56        99.58 o                         
   4  -2   6       1500.10       1470.73        33.89 o                         
   5  -2   6          4.68          1.33         5.79 o                         
   6  -2   6         52.03         51.24         8.92 o                         
   7  -2   6        157.81        170.66        17.37 o                         
   8  -2   6        889.51        908.08        42.47 o                         
  -8  -1   6        126.21        135.39        19.48 o                         
  -7  -1   6        288.95        275.10        21.18 o                         
  -6  -1   6       1143.33       1170.56        49.87 o                         
  -5  -1   6        729.57        685.21        22.03 o                         
  -4  -1   6        101.04         65.01         8.09 o                         
  -3  -1   6       9855.41       9246.31       169.32 o                         
  -2  -1   6       3118.84       2987.02        58.07 o                         
  -1  -1   6       8120.50       7837.97       170.77 o                         
   0  -1   6       2885.14       2933.51        54.53 o                         
   1  -1   6       1027.79       1129.99        27.07 o                         
   2  -1   6       9924.12       9561.24       171.54 o                         
   3  -1   6         54.55         39.38         5.39 o                         
   4  -1   6        954.18        944.64        30.60 o                         
   5  -1   6          0.27          7.88         5.59 o                         
   6  -1   6        109.60        132.66        11.42 o                         
   7  -1   6        372.15        392.63        25.71 o                         
   8  -1   6        577.50        585.94        27.36 o                         
  -8   0   6         23.46         27.75        16.00 o                         
  -7   0   6        209.58        226.45        23.00 o                         
  -6   0   6        108.55        193.33        16.13 o                         
  -5   0   6       5762.25       5562.90       108.52 o                         
  -4   0   6       1985.28       2002.68        49.05 o                         
  -3   0   6          2.15         64.01         9.92 o                         
  -2   0   6       1886.18       1975.49        37.32 o                         
  -1   0   6       4694.74       4618.30        84.82 o                         
   0   0   6        616.10        679.76        15.28 o                         
   1   0   6        123.37        163.87         5.92 o                         
   2   0   6       2736.75       2878.92        51.12 o                         
   3   0   6        979.79        993.72        23.41 o                         
   4   0   6        266.74        285.27        11.81 o                         
   5   0   6       2686.11       2827.57        85.24 o                         
   6   0   6       1122.37       1133.38        32.94 o                         
   7   0   6         80.07         90.36        11.46 o                         
   8   0   6        121.01        119.88        18.54 o                         
  -8   1   6         11.21          7.59        10.17 o                         
  -7   1   6        241.99        232.99        18.42 o                         
  -6   1   6        150.78        183.77        15.22 o                         
  -5   1   6        746.63        747.48        22.84 o                         
  -4   1   6         25.22         30.75         6.11 o                         
  -3   1   6       6382.91       6357.23       109.66 o                         
  -2   1   6       2594.58       2646.70        51.71 o                         
  -1   1   6        593.43        522.02        13.41 o                         
   0   1   6       2532.98       2338.47        44.32 o                         
   1   1   6        799.46        877.15        18.80 o                         
   2   1   6        812.76        825.24        24.17 o                         
   3   1   6       2114.57       1915.73        43.23 o                         
   4   1   6         78.26         99.96         8.33 o                         
   5   1   6        143.04        174.01        12.97 o                         
   6   1   6        240.65        257.47        15.98 o                         
   7   1   6        875.25        955.50        33.53 o                         
   8   1   6        573.58        576.86        28.65 o                         
  -8   2   6         93.21         91.43        19.89 o                         
  -7   2   6         10.66         14.76         9.03 o                         
  -6   2   6        446.13        507.61        22.26 o                         
  -5   2   6         19.27         12.32         5.85 o                         
  -4   2   6         33.70         23.48         6.31 o                         
  -3   2   6        538.00        534.36        16.22 o                         
  -2   2   6         53.45         46.25         5.01 o                         
  -1   2   6       1361.57       1430.94        29.22 o                         
   0   2   6       1392.44       1404.57        28.30 o                         
   1   2   6       8187.23       7744.10       139.02 o                         
   2   2   6       2523.15       2348.41        60.51 o                         
   3   2   6       5508.06       5494.62       101.90 o                         
   4   2   6        479.85        501.41        17.51 o                         
   5   2   6         13.88         17.26         8.16 o                         
   6   2   6        170.33        207.17        13.62 o                         
   7   2   6         13.20         28.53         8.63 o                         
   8   2   6        103.53         83.85        26.45 o                         
  -8   3   6        168.91        160.46        15.83 o                         
  -7   3   6          2.00         -5.64         7.98 o                         
  -6   3   6        587.14        717.04        26.26 o                         
  -5   3   6         34.03         38.36         6.86 o                         
  -4   3   6       1031.20        985.14        24.33 o                         
  -3   3   6        206.31        230.94         8.28 o                         
  -2   3   6          1.91          2.02         3.55 o                         
  -1   3   6       2361.54       2403.01        46.40 o                         
   0   3   6         68.58         94.92         5.81 o                         
   1   3   6       1247.50       1460.47        29.64 o                         
   2   3   6        294.86        325.81         9.64 o                         
   3   3   6        298.20        362.10        13.72 o                         
   4   3   6        129.93        131.86         6.92 o                         
   5   3   6        139.78        142.84         9.21 o                         
   6   3   6       1574.58       1712.59        57.49 o                         
   7   3   6          2.43         -5.29        11.06 o                         
   8   3   6       1003.00        795.97        37.01 o                         
  -8   4   6         78.99         70.19        11.08 o                         
  -7   4   6         63.82         80.51        14.97 o                         
  -6   4   6        154.46        198.21        16.47 o                         
  -5   4   6         47.83         54.77         6.46 o                         
  -4   4   6        610.50        655.01        16.94 o                         
  -3   4   6       1070.11        973.65        35.59 o                         
  -2   4   6       1305.63       1400.63        53.76 o                         
  -1   4   6       4437.59       4354.95        80.82 o                         
   0   4   6       4557.69       4147.86        76.89 o                         
   1   4   6       3542.13       4051.58        75.11 o                         
   2   4   6       1707.11       1693.04        48.84 o                         
   3   4   6        357.53        343.22        20.38 o                         
   4   4   6        161.88        183.17        15.27 o                         
   5   4   6        137.35        132.07         9.28 o                         
   6   4   6        476.94        493.58        18.79 o                         
   7   4   6        289.29        325.45        25.57 o                         
  -8   5   6        359.92        313.56        21.14 o                         
  -7   5   6        571.06        585.42        29.36 o                         
  -6   5   6        246.64        267.14        14.04 o                         
  -5   5   6        161.94        164.09         7.60 o                         
  -4   5   6        642.84        627.33        25.83 o                         
  -3   5   6       1207.09       1279.21        38.87 o                         
  -2   5   6         27.44         19.57         6.82 o                         
  -1   5   6        321.27        442.14        12.99 o                         
   0   5   6       5828.55       5695.92       104.50 o                         
   1   5   6      18454.54      18194.10       353.35 o                         
   2   5   6       5247.53       5311.42       127.37 o                         
   3   5   6        614.20        618.55        35.29 o                         
   4   5   6        313.00        318.53        19.18 o                         
   5   5   6        302.90        288.91        23.24 o                         
   6   5   6        151.38        158.91        24.19 o                         
   7   5   6         31.91         48.12        18.33 o                         
  -8   6   6         44.71         23.66         9.87 o                         
  -7   6   6         73.56         84.07         8.86 o                         
  -6   6   6        869.64        997.95        36.16 o                         
  -5   6   6       4660.33       4654.96       110.50 o                         
  -4   6   6         34.19         44.83        14.19 o                         
  -3   6   6       1210.87       1308.05        48.14 o                         
  -2   6   6        778.24        821.15        19.14 o                         
  -1   6   6        116.12        164.87         8.61 o                         
   0   6   6        143.17        176.99         8.71 o                         
   1   6   6          0.99         -3.23         3.23 o                         
   2   6   6       3133.27       3107.93        90.90 o                         
   3   6   6        278.82        273.76        19.39 o                         
   4   6   6         69.00         62.54        18.44 o                         
   5   6   6        117.90        121.23        21.19 o                         
   6   6   6          2.38         11.74        15.81 o                         
   7   6   6         75.32         46.92        16.32 o                         
  -8   7   6        398.53        370.73        15.44 o                         
  -7   7   6        220.28        215.88        11.51 o                         
  -6   7   6        552.33        552.49        42.27 o                         
  -5   7   6        911.61        864.58       101.43 o                         
  -4   7   6          6.82         13.82         8.59 o                         
  -3   7   6        199.53        212.74        14.07 o                         
  -2   7   6        776.00        751.50        18.40 o                         
  -1   7   6       4949.78       4809.64        90.20 o                         
   0   7   6       2122.69       2183.72        48.53 o                         
   1   7   6       5634.83       5614.80       113.26 o                         
   2   7   6        133.46        159.52        12.78 o                         
   3   7   6        923.50        865.33        30.64 o                         
   4   7   6        137.71        147.13        17.20 o                         
   5   7   6        601.48        624.27        40.36 o                         
   6   7   6        326.51        362.78        37.81 o                         
   7   7   6        544.80        619.12        58.29 o                         
  -8   8   6        142.78        134.74        43.15 o                         
  -7   8   6        362.14        402.61        42.43 o                         
  -6   8   6         13.68         -1.63        20.06 o                         
  -5   8   6          1.05        -12.84        13.25 o                         
  -4   8   6         63.84         60.12        11.83 o                         
  -3   8   6         60.97         56.40        10.01 o                         
  -2   8   6        337.19        399.98        12.56 o                         
  -1   8   6       2749.27       2879.19        57.17 o                         
   0   8   6        636.20        633.22        21.21 o                         
   1   8   6        324.62        297.85        10.66 o                         
   2   8   6       1747.78       1804.30        50.21 o                         
   3   8   6        286.44        287.35        18.41 o                         
   4   8   6         26.20         25.17        13.64 o                         
   5   8   6        992.01        926.61        51.73 o                         
   6   8   6        366.66        415.17        36.52 o                         
   7   8   6         59.85         23.20        33.31 o                         
  -8   9   6       1362.18       1388.12       111.27 o                         
  -7   9   6        341.99        337.54        39.34 o                         
  -6   9   6         23.19         40.26        17.45 o                         
  -5   9   6       4581.04       4218.18       156.27 o                         
  -4   9   6         44.76         35.49        10.21 o                         
  -3   9   6        610.25        656.81        31.84 o                         
  -2   9   6       2767.63       2759.88        55.63 o                         
  -1   9   6       2158.06       2206.99        45.91 o                         
   0   9   6        607.96        591.93        19.10 o                         
   1   9   6        289.79        297.65        11.28 o                         
   2   9   6        129.67        141.24        18.73 o                         
   3   9   6        856.82        802.25        38.20 o                         
   4   9   6          3.57         16.27        14.10 o                         
   5   9   6        219.88        228.82        41.63 o                         
   6   9   6         41.29         31.65        17.92 o                         
  -8  10   6          1.23        -13.13        13.13 o                         
  -7  10   6         13.31         50.42        19.82 o                         
  -6  10   6       1773.94       1727.96       182.01 o                         
  -5  10   6        293.50        262.24        32.76 o                         
  -4  10   6        733.05        801.97        63.21 o                         
  -3  10   6        269.56        293.45        10.40 o                         
  -2  10   6       4798.93       4743.13       109.51 o                         
  -1  10   6        344.05        330.66        12.91 o                         
   0  10   6        199.54        206.89        10.88 o                         
   1  10   6       2093.14       2091.49        44.40 o                         
   2  10   6       1257.59       1290.44        29.04 o                         
   3  10   6       6071.09       6028.36       208.17 o                         
   4  10   6        108.67         85.94        19.64 o                         
   5  10   6        649.20        696.38        67.37 o                         
   6  10   6        106.44        122.98        25.76 o                         
  -7  11   6        589.37        588.68       141.55 o                         
  -6  11   6        775.13        752.29        59.04 o                         
  -5  11   6        621.39        570.40        43.03 o                         
  -4  11   6        406.61        402.38        34.37 o                         
  -3  11   6       2908.23       2813.27        63.05 o                         
  -2  11   6          0.36         -0.53         4.80 o                         
  -1  11   6       3828.76       3816.03        75.53 o                         
   0  11   6          4.30          7.97         5.47 o                         
   1  11   6        726.18        655.42        19.26 o                         
   2  11   6         80.09         78.90         6.53 o                         
   3  11   6        472.72        478.45        35.84 o                         
   4  11   6          2.82          8.18        15.12 o                         
   5  11   6       1270.26       1175.23        75.66 o                         
   6  11   6        239.44        258.23        32.37 o                         
  -7  12   6        238.04        282.66        40.51 o                         
  -6  12   6        253.71        268.51        35.81 o                         
  -5  12   6        345.10        275.65        34.45 o                         
  -4  12   6          2.04         10.91        15.46 o                         
  -3  12   6        962.29        859.16        25.09 o                         
  -2  12   6        358.54        372.19        17.79 o                         
  -1  12   6       6064.37       5807.70       111.13 o                         
   0  12   6        739.61        710.91        23.19 o                         
   1  12   6        637.33        609.29        49.28 o                         
   2  12   6       1379.11       1330.81        36.82 o                         
   3  12   6         74.17         88.88        19.27 o                         
   4  12   6         80.24         75.51        29.14 o                         
   5  12   6        933.63        951.42        74.94 o                         
  -7  13   6        664.23        718.80        53.99 o                         
  -6  13   6        327.84        337.56        40.39 o                         
  -5  13   6         28.15         29.75        16.90 o                         
  -4  13   6        808.65        662.43        44.58 o                         
  -3  13   6        150.92        182.90        12.32 o                         
  -2  13   6         14.87         18.48         6.87 o                         
  -1  13   6       1986.28       1997.68        49.29 o                         
   0  13   6         46.26         49.37         9.03 o                         
   1  13   6        886.68        853.61        26.28 o                         
   2  13   6        258.02        238.28        12.78 o                         
   3  13   6         53.06         57.08        16.38 o                         
   4  13   6         34.50         53.87        19.27 o                         
   5  13   6        260.60        239.26        33.08 o                         
  -6  14   6         23.34         23.56        17.64 o                         
  -5  14   6         27.11         22.25        23.09 o                         
  -4  14   6       2718.49       2596.67        65.92 o                         
  -3  14   6       1267.36       1203.63        45.30 o                         
  -2  14   6        544.68        545.86        22.84 o                         
  -1  14   6        342.93        372.59        18.47 o                         
   0  14   6       1129.94       1179.32        33.71 o                         
   1  14   6       4364.30       4295.76       104.63 o                         
   2  14   6        791.69        745.76        25.11 o                         
   3  14   6         44.53         63.06        18.06 o                         
   4  14   6         68.54         45.59        16.55 o                         
  -5  15   6         27.45          6.91        16.70 o                         
  -4  15   6         19.23         16.59         6.14 o                         
  -3  15   6        201.63        223.07        14.77 o                         
  -2  15   6          3.85          2.03        10.49 o                         
  -1  15   6       1459.43       1398.08        40.33 o                         
   0  15   6         49.03         93.12        10.39 o                         
   1  15   6          1.41          4.72         9.29 o                         
   2  15   6         47.85         61.28         8.74 o                         
   3  15   6        336.34        398.36        36.17 o                         
  -6  16   6          1.82         17.36        20.06 o                         
  -5  16   6         51.69         43.88        15.81 o                         
  -4  16   6          2.28         11.06         7.21 o                         
  -3  16   6        147.46        155.57        16.96 o                         
  -2  16   6        309.87        305.89        19.61 o                         
  -1  16   6         38.09         28.68         8.64 o                         
   0  16   6        512.03        470.62        23.16 o                         
   1  16   6        439.38        466.41        21.81 o                         
   2  16   6        328.31        381.72        23.56 o                         
   3  16   6        215.55        162.80        27.16 o                         
  -5  17   6         14.79         -4.31        29.52 o                         
  -4  17   6        948.52        948.25        39.55 o                         
  -3  17   6        463.93        472.23        25.44 o                         
  -2  17   6         65.31         69.57        15.01 o                         
  -1  17   6         52.05         42.05        11.67 o                         
   0  17   6       1101.32       1111.46        43.33 o                         
   1  17   6        100.07         91.02        11.80 o                         
   2  17   6        127.62         96.86        11.33 o                         
  -4  18   6          1.63         19.82        14.60 o                         
  -3  18   6        934.32        988.23        35.82 o                         
  -2  18   6        482.03        438.68        23.83 o                         
  -1  18   6        141.19        159.17        20.31 o                         
   0  18   6        516.00        578.41        30.30 o                         
   1  18   6          9.12          8.24        18.22 o                         
   2  18   6        511.18        542.06        31.44 o                         
  -3  19   6        288.11        331.65        26.79 o                         
  -2  19   6        274.08        338.35        40.50 o                         
  -1  19   6        146.23        173.51        21.07 o                         
   0  19   6         18.01         48.46        14.70 o                         
   0 -19   7        470.88        588.78        41.38 o                         
   1 -19   7        721.34        870.79        43.22 o                         
   2 -19   7          3.36         10.35        12.73 o                         
  -2 -18   7       1602.08       1808.23       118.84 o                         
  -1 -18   7        379.75        421.63        31.58 o                         
   0 -18   7        349.13        397.38        28.60 o                         
   1 -18   7         31.12         39.97        12.78 o                         
   2 -18   7        342.70        366.20        28.56 o                         
   3 -18   7       1829.01       2039.61        99.25 o                         
   4 -18   7        197.83        218.04        24.54 o                         
  -3 -17   7        676.41        724.67        47.72 o                         
  -2 -17   7        328.01        285.38        25.21 o                         
  -1 -17   7        169.16        157.27        19.23 o                         
   0 -17   7         15.18         21.54        28.47 o                         
   1 -17   7        165.90        195.04        20.67 o                         
   2 -17   7        119.36        106.35        19.89 o                         
   3 -17   7         46.59         64.92        18.96 o                         
   4 -17   7        271.26        329.60        28.83 o                         
  -3 -16   7        208.79        237.93        24.28 o                         
  -2 -16   7        991.24        963.09        43.94 o                         
  -1 -16   7        352.69        344.47        30.33 o                         
   0 -16   7        347.23        402.24        36.59 o                         
   1 -16   7       1064.75       1185.10        48.33 o                         
   2 -16   7        158.84        170.71        20.27 o                         
   3 -16   7        599.13        635.28        34.69 o                         
   4 -16   7        120.56        145.34        20.58 o                         
   5 -16   7          4.20         11.99        15.40 o                         
  -4 -15   7         52.49         29.60        16.27 o                         
  -3 -15   7          9.75         12.20        12.15 o                         
  -2 -15   7         84.75         64.19        14.84 o                         
  -1 -15   7         74.48         67.12        19.18 o                         
   0 -15   7         15.10         13.13        11.10 o                         
   1 -15   7        405.53        416.66        22.10 o                         
   2 -15   7       2324.36       2220.54        63.18 o                         
   3 -15   7        639.18        671.60        29.22 o                         
   4 -15   7         66.63         43.79        13.70 o                         
   5 -15   7        715.99        849.67        74.18 o                         
   6 -15   7        660.71        686.04        53.78 o                         
  -5 -14   7        507.21        509.39        54.96 o                         
  -4 -14   7        858.77        895.37        67.81 o                         
  -3 -14   7         87.35         90.14        16.46 o                         
  -2 -14   7        230.63        230.75        26.30 o                         
  -1 -14   7          7.65          9.70        11.04 o                         
   0 -14   7        131.94        118.02        20.21 o                         
   1 -14   7       3707.18       3852.98       111.26 o                         
   2 -14   7       1633.66       1694.50        50.55 o                         
   3 -14   7        925.10        936.86        54.46 o                         
   4 -14   7         14.42         21.05         8.75 o                         
   5 -14   7          0.42          9.43        12.03 o                         
   6 -14   7          0.56         20.18        13.56 o                         
  -5 -13   7        842.93        829.54        53.01 o                         
  -4 -13   7        288.38        296.73        25.73 o                         
  -3 -13   7       3076.41       3137.75        97.68 o                         
  -2 -13   7        431.12        405.46        26.83 o                         
  -1 -13   7       1103.18       1025.17        39.79 o                         
   0 -13   7       2168.78       2062.50        57.71 o                         
   1 -13   7        747.40        742.98        28.18 o                         
   2 -13   7       1506.57       1463.77        44.06 o                         
   3 -13   7       1054.82       1070.78        36.15 o                         
   4 -13   7         31.23         22.11         9.17 o                         
   5 -13   7       1121.17       1169.72        40.52 o                         
   6 -13   7        965.91        983.97        54.95 o                         
  -5 -12   7          6.23          4.38        11.21 o                         
  -4 -12   7        682.98        710.07        35.92 o                         
  -3 -12   7        324.40        343.25        27.45 o                         
  -2 -12   7        178.38        197.51        18.13 o                         
  -1 -12   7       1112.54       1144.67        33.12 o                         
   0 -12   7       8428.43       8049.04       165.55 o                         
   1 -12   7       1205.13       1114.11        31.99 o                         
   2 -12   7         11.69          3.09         6.43 o                         
   3 -12   7        253.84        247.90        16.32 o                         
   4 -12   7          4.40         -0.33         7.21 o                         
   5 -12   7         18.92         29.06        10.80 o                         
   6 -12   7       1107.02       1119.34        53.88 o                         
   7 -12   7       1339.56       1307.06        55.81 o                         
  -6 -11   7        257.07        279.61        27.43 o                         
  -5 -11   7         28.09         42.03        14.17 o                         
  -4 -11   7        389.51        416.03        27.05 o                         
  -3 -11   7        124.34        124.63        15.21 o                         
  -2 -11   7       1325.81       1301.45        46.14 o                         
  -1 -11   7        267.31        271.92        13.95 o                         
   0 -11   7       4285.46       4190.54        82.91 o                         
   1 -11   7        597.10        632.18        19.41 o                         
   2 -11   7        360.89        376.46        14.82 o                         
   3 -11   7        325.16        359.68        16.48 o                         
   4 -11   7        178.88        176.65        14.79 o                         
   5 -11   7        329.27        326.84        20.57 o                         
   6 -11   7        118.22        158.66        20.64 o                         
   7 -11   7         37.51         17.42        25.74 o                         
  -6 -10   7       1153.75       1198.84        51.08 o                         
  -5 -10   7        807.97        876.43        41.94 o                         
  -4 -10   7       1280.10       1293.69        67.84 o                         
  -3 -10   7       1239.47       1183.77        35.06 o                         
  -2 -10   7        247.05        257.91        14.04 o                         
  -1 -10   7        185.62        180.87        11.42 o                         
   0 -10   7       1216.16       1227.90        30.20 o                         
   1 -10   7        989.20        943.89        24.46 o                         
   2 -10   7        367.78        344.77        13.33 o                         
   3 -10   7         86.74         90.09         9.79 o                         
   4 -10   7        589.25        607.02        25.13 o                         
   5 -10   7       1923.92       1976.40        87.38 o                         
   6 -10   7        462.91        483.88        35.40 o                         
   7 -10   7        238.40        222.65        29.67 o                         
  -6  -9   7          0.02        -11.18        11.18 o                         
  -5  -9   7        110.33        135.03        18.29 o                         
  -4  -9   7        870.61        855.78        37.58 o                         
  -3  -9   7        225.81        201.84        13.35 o                         
  -2  -9   7        182.74        190.74        12.35 o                         
  -1  -9   7       3419.28       3511.59        77.09 o                         
   0  -9   7        306.95        279.21        11.96 o                         
   1  -9   7       1691.54       1690.39        37.10 o                         
   2  -9   7       1036.35        996.71        27.28 o                         
   3  -9   7          3.46          4.95         5.81 o                         
   4  -9   7        919.01        886.27        25.29 o                         
   5  -9   7         62.35         84.46        11.94 o                         
   6  -9   7       1666.85       1691.87        52.27 o                         
   7  -9   7       2292.43       2281.88        97.84 o                         
  -7  -8   7          1.26         14.52        13.41 o                         
  -6  -8   7        438.26        479.29        30.77 o                         
  -5  -8   7        106.59         94.76        16.86 o                         
  -4  -8   7         35.42         16.39        11.87 o                         
  -3  -8   7          3.81         12.01         7.62 o                         
  -2  -8   7         11.01         19.10         6.12 o                         
  -1  -8   7        316.66        297.92        11.98 o                         
   0  -8   7        519.18        503.90        15.18 o                         
   1  -8   7       2185.43       2192.89        45.20 o                         
   2  -8   7          0.05          0.41         4.01 o                         
   3  -8   7         49.93         38.65         6.56 o                         
   4  -8   7        281.97        268.98        12.68 o                         
   5  -8   7          1.01         12.62         7.67 o                         
   6  -8   7        561.97        564.92        28.16 o                         
   7  -8   7          6.19         24.23        12.75 o                         
  -7  -7   7        197.80        216.54        24.32 o                         
  -6  -7   7       1040.75       1005.58        57.26 o                         
  -5  -7   7       2316.99       2369.17        77.83 o                         
  -4  -7   7        130.32        116.62        11.21 o                         
  -3  -7   7       1568.91       1547.67        40.52 o                         
  -2  -7   7          0.03          1.05         5.24 o                         
  -1  -7   7          0.95         -0.69         4.02 o                         
   0  -7   7         91.83        121.87         7.75 o                         
   1  -7   7       1219.88       1140.42        25.92 o                         
   2  -7   7       2109.65       2210.60        45.40 o                         
   3  -7   7        473.70        488.63        15.49 o                         
   4  -7   7       2487.73       2554.16        54.32 o                         
   5  -7   7       2582.76       2602.77        56.92 o                         
   6  -7   7        377.70        372.96        22.41 o                         
   7  -7   7        126.34        141.26        19.31 o                         
   8  -7   7          0.21          1.36        11.11 o                         
  -7  -6   7        576.06        595.19        35.57 o                         
  -6  -6   7        253.66        276.38        30.00 o                         
  -5  -6   7         18.48         10.32         8.87 o                         
  -4  -6   7         28.82         20.16         7.29 o                         
  -3  -6   7       1080.27       1146.37        29.30 o                         
  -2  -6   7       3309.76       3211.41        70.34 o                         
  -1  -6   7       5384.18       5474.40       102.38 o                         
   0  -6   7        461.26        497.65        14.16 o                         
   1  -6   7        257.95        270.94        10.60 o                         
   2  -6   7        268.54        238.21         9.46 o                         
   3  -6   7       4298.28       4206.93        81.13 o                         
   4  -6   7        266.64        255.82        12.77 o                         
   5  -6   7        436.49        433.44        17.34 o                         
   6  -6   7       3986.37       3929.33       137.62 o                         
   7  -6   7        461.93        457.10        29.39 o                         
   8  -6   7        305.80        303.06        27.39 o                         
  -7  -5   7       1407.35       1553.72        60.72 o                         
  -6  -5   7         18.82         20.75        12.78 o                         
  -5  -5   7         77.88         77.37        11.66 o                         
  -4  -5   7       1120.65       1068.84        29.38 o                         
  -3  -5   7         34.91         47.86         7.33 o                         
  -2  -5   7       2230.78       2266.99        47.12 o                         
  -1  -5   7       1572.03       1423.29        31.41 o                         
   0  -5   7      16816.86      16905.35       329.74 o                         
   1  -5   7       2745.22       2649.38        51.86 o                         
   2  -5   7       2146.12       2296.38        45.90 o                         
   3  -5   7        128.73        145.49         7.59 o                         
   4  -5   7        219.00        262.09        16.39 o                         
   5  -5   7        210.71        209.23        13.26 o                         
   6  -5   7        215.18        212.00        17.61 o                         
   7  -5   7        277.62        245.32        24.28 o                         
   8  -5   7        557.87        487.12        31.42 o                         
  -8  -4   7         79.65         94.99        27.57 o                         
  -7  -4   7       1054.03        972.33        46.20 o                         
  -6  -4   7       2076.67       2051.03        60.36 o                         
  -5  -4   7        172.10        186.12        16.81 o                         
  -4  -4   7        618.73        609.72        21.89 o                         
  -3  -4   7        586.95        558.70        23.45 o                         
  -2  -4   7         72.25        106.38         8.32 o                         
  -1  -4   7       4937.70       4844.74        90.32 o                         
   0  -4   7      11478.55      12664.71       225.84 o                         
   1  -4   7       2045.39       2262.80        44.04 o                         
   2  -4   7        478.14        426.15        11.98 o                         
   3  -4   7        222.40        229.90        10.81 o                         
   4  -4   7       4829.19       4765.73        92.27 o                         
   5  -4   7         92.00        109.48        10.32 o                         
   6  -4   7         75.03         78.71        11.91 o                         
   7  -4   7        451.08        453.65        28.63 o                         
   8  -4   7        281.73        249.92        24.68 o                         
  -8  -3   7        151.21        177.82        23.11 o                         
  -7  -3   7         25.94         30.56        14.69 o                         
  -6  -3   7         36.37         26.71        10.98 o                         
  -5  -3   7        544.65        539.78        22.00 o                         
  -4  -3   7       2122.60       2040.75        45.83 o                         
  -3  -3   7       4372.62       4434.59        86.09 o                         
  -2  -3   7       5147.33       5162.06        89.91 o                         
  -1  -3   7       2287.14       2300.65        45.67 o                         
   0  -3   7         28.08         37.06         4.22 o                         
   1  -3   7       2471.91       2314.31        63.15 o                         
   2  -3   7         18.53         24.47         3.59 o                         
   3  -3   7       2066.74       1982.30        41.33 o                         
   4  -3   7       1883.52       1890.82        41.46 o                         
   5  -3   7       2642.39       2633.44        73.92 o                         
   6  -3   7       3036.23       3169.01        94.88 o                         
   7  -3   7         23.88         24.56        12.46 o                         
   8  -3   7        267.17        256.76        25.15 o                         
  -8  -2   7       1189.50       1193.23        67.33 o                         
  -7  -2   7       2304.93       2306.74        68.51 o                         
  -6  -2   7        450.84        419.11        23.95 o                         
  -5  -2   7        221.22        243.46        19.03 o                         
  -4  -2   7        643.22        608.02        20.03 o                         
  -3  -2   7       2584.05       2439.57        50.73 o                         
  -2  -2   7        566.93        547.48        18.01 o                         
  -1  -2   7       1448.39       1421.55        30.19 o                         
   0  -2   7      31143.28      30520.34       930.38 o                         
   1  -2   7       5484.93       5606.81       126.87 o                         
   2  -2   7       2033.61       2021.30        48.50 o                         
   3  -2   7        868.92        843.75        26.01 o                         
   4  -2   7        982.45        874.62        23.20 o                         
   5  -2   7         90.79         99.17         9.29 o                         
   6  -2   7        104.75        110.14        11.73 o                         
   7  -2   7       1049.76       1051.71        37.24 o                         
   8  -2   7         39.01          4.69        12.31 o                         
  -8  -1   7         92.00         95.68        31.30 o                         
  -7  -1   7        925.34        925.40        35.80 o                         
  -6  -1   7       2670.21       2728.94        73.59 o                         
  -5  -1   7         10.70         17.50         7.02 o                         
  -4  -1   7         51.59         42.17         7.19 o                         
  -3  -1   7       2167.75       2241.92        47.30 o                         
  -2  -1   7         83.59        123.04         9.02 o                         
  -1  -1   7       2263.84       2362.95        46.27 o                         
   0  -1   7          1.85         10.79         3.23 o                         
   1  -1   7        279.50        285.74        11.73 o                         
   2  -1   7       1006.40       1009.40        22.33 o                         
   3  -1   7       4774.07       4765.56        89.84 o                         
   4  -1   7        674.35        667.02        21.67 o                         
   5  -1   7        120.52        142.60        10.34 o                         
   6  -1   7         83.96         92.92        10.92 o                         
   7  -1   7         15.41         22.00        13.89 o                         
   8  -1   7        749.73        794.26        31.92 o                         
  -8   0   7        229.18        206.56        29.06 o                         
  -7   0   7        118.90        155.56        15.84 o                         
  -6   0   7        172.55        185.95        17.37 o                         
  -5   0   7          0.20         -0.61         5.92 o                         
  -4   0   7         12.91         15.73         5.92 o                         
  -3   0   7         75.29        117.06         8.63 o                         
  -2   0   7          9.63         74.19         7.17 o                         
  -1   0   7       3595.93       3720.53        69.72 o                         
   0   0   7        675.89        779.47        17.53 o                         
   1   0   7       3291.29       3646.90        67.46 o                         
   2   0   7        617.51        588.71        14.87 o                         
   3   0   7         22.97         36.01         4.77 o                         
   4   0   7         21.80         35.26         5.69 o                         
   5   0   7        522.89        499.89        19.75 o                         
   6   0   7        478.92        508.93        20.96 o                         
   7   0   7        303.68        324.23        23.82 o                         
   8   0   7         20.03        -11.11        11.11 o                         
  -8   1   7        819.73        706.72        37.37 o                         
  -7   1   7         96.79        106.24        13.78 o                         
  -6   1   7         88.77         79.11        17.04 o                         
  -5   1   7        155.07        164.58        11.67 o                         
  -4   1   7        456.18        458.62        15.60 o                         
  -3   1   7       3680.11       3793.70        70.65 o                         
  -2   1   7       4370.49       4873.44        97.03 o                         
  -1   1   7         20.03         41.01         5.30 o                         
   0   1   7        223.09        186.75         7.49 o                         
   1   1   7        191.33        233.77         8.09 o                         
   2   1   7         63.96         60.61         5.42 o                         
   3   1   7        253.94        229.50        14.35 o                         
   4   1   7        549.50        510.28        16.08 o                         
   5   1   7        681.44        690.46        22.51 o                         
   6   1   7        709.79        702.24        28.63 o                         
   7   1   7         71.83         53.52        17.25 o                         
   8   1   7          3.43          0.51        15.80 o                         
  -8   2   7         59.07         49.32        14.53 o                         
  -7   2   7       1813.89       1807.31        61.29 o                         
  -6   2   7       1636.14       1679.48        54.35 o                         
  -5   2   7        182.03        211.10        11.94 o                         
  -4   2   7        443.38        414.74        13.48 o                         
  -3   2   7        376.05        369.93        12.65 o                         
  -2   2   7      15332.89      15472.89       275.33 o                         
  -1   2   7        958.73        967.63        23.77 o                         
   0   2   7         21.57         11.79         4.92 o                         
   1   2   7       5652.72       5995.83       101.19 o                         
   2   2   7        662.37        603.99        15.14 o                         
   3   2   7       8257.16       8459.44       165.87 o                         
   4   2   7       3678.52       3649.43        71.31 o                         
   5   2   7        182.13        186.75        12.54 o                         
   6   2   7         14.44         21.26        10.02 o                         
   7   2   7        549.90        533.67        35.86 o                         
  -8   3   7        823.88        773.18        35.95 o                         
  -7   3   7         60.47         69.25        17.92 o                         
  -6   3   7        125.95        126.67        16.50 o                         
  -5   3   7         62.30         72.71         7.45 o                         
  -4   3   7        699.44        767.10        20.17 o                         
  -3   3   7       6353.70       6185.29       114.72 o                         
  -2   3   7        709.05        664.54        16.77 o                         
  -1   3   7       1281.13       1362.39        31.35 o                         
   0   3   7       3387.00       3597.61        62.44 o                         
   1   3   7        139.17        109.21         6.40 o                         
   2   3   7        390.09        334.59        13.70 o                         
   3   3   7        153.58        160.80        10.94 o                         
   4   3   7        905.93        861.37        21.16 o                         
   5   3   7        249.37        265.88        21.06 o                         
   6   3   7        704.49        690.24        22.94 o                         
   7   3   7        739.74        730.79        24.78 o                         
  -8   4   7         91.09         88.51        20.15 o                         
  -7   4   7        683.60        684.48        26.22 o                         
  -6   4   7       1453.41       1423.63        58.50 o                         
  -5   4   7        878.19        900.48        23.38 o                         
  -4   4   7       2011.22       1956.04        56.28 o                         
  -3   4   7       3365.31       3198.93        80.52 o                         
  -2   4   7       4300.74       4639.33       111.02 o                         
  -1   4   7       3181.56       3247.80        62.06 o                         
   0   4   7        270.92        281.74        10.21 o                         
   1   4   7      12208.22      12683.51       226.20 o                         
   2   4   7        633.37        607.12        21.11 o                         
   3   4   7        209.64        196.26        14.49 o                         
   4   4   7       2086.85       2055.36        70.79 o                         
   5   4   7        364.84        323.03        22.81 o                         
   6   4   7         49.45         46.62        15.93 o                         
   7   4   7         41.17         55.56        19.02 o                         
  -8   5   7       1039.26        975.92        62.87 o                         
  -7   5   7        616.61        653.16        30.59 o                         
  -6   5   7         72.68         71.47         6.45 o                         
  -5   5   7         29.70         37.41        12.75 o                         
  -4   5   7        137.72        159.81        16.39 o                         
  -3   5   7       4406.10       4236.75       105.41 o                         
  -2   5   7       1235.92       1272.60        32.11 o                         
  -1   5   7       1854.41       1872.72        38.30 o                         
   0   5   7        520.52        610.95        16.06 o                         
   1   5   7        368.45        413.79        12.03 o                         
   2   5   7         19.23         24.74         6.29 o                         
   3   5   7        304.36        337.82        17.88 o                         
   4   5   7         93.66         79.07        11.73 o                         
   5   5   7        158.43        183.74        19.50 o                         
   6   5   7         30.57         88.56        34.82 o                         
   7   5   7       1150.79       1200.95       109.72 o                         
  -8   6   7        708.20        679.39        32.05 o                         
  -7   6   7        429.31        404.10        28.88 o                         
  -6   6   7          1.55          3.53        16.80 o                         
  -5   6   7        500.44        460.45        36.39 o                         
  -4   6   7         45.91         48.72        10.43 o                         
  -3   6   7       1254.44       1262.22        41.63 o                         
  -2   6   7       3280.92       3169.39        65.28 o                         
  -1   6   7       7040.73       7402.95       135.19 o                         
   0   6   7         54.00         72.19         6.46 o                         
   1   6   7       5335.48       5531.87       102.79 o                         
   2   6   7        587.97        580.57        21.72 o                         
   3   6   7       2282.93       2226.38        60.29 o                         
   4   6   7        410.98        396.08        47.68 o                         
   5   6   7        246.66        269.56        28.53 o                         
   6   6   7        250.40        192.04        37.09 o                         
   7   6   7        629.83        698.60        62.07 o                         
  -8   7   7         89.05         88.18        26.91 o                         
  -7   7   7          1.14         29.55        13.05 o                         
  -6   7   7        124.37        123.00        24.85 o                         
  -5   7   7        602.10        523.58        39.27 o                         
  -4   7   7        797.06        805.49        33.06 o                         
  -3   7   7       1391.04       1489.45        39.97 o                         
  -2   7   7         80.63         65.28         4.87 o                         
  -1   7   7        515.31        543.19        14.57 o                         
   0   7   7       1574.50       1699.71        36.09 o                         
   1   7   7        772.48        839.25        20.36 o                         
   2   7   7        381.79        351.77        17.02 o                         
   3   7   7       2245.60       2147.25        84.78 o                         
   4   7   7        542.84        507.99        42.61 o                         
   5   7   7          3.41         31.95        15.25 o                         
   6   7   7          2.01         13.08        13.98 o                         
   7   7   7         82.83        101.46        44.66 o                         
  -8   8   7        434.19        309.83        48.07 o                         
  -7   8   7        104.60        123.92        26.91 o                         
  -6   8   7        420.53        414.88        39.81 o                         
  -5   8   7          0.65         11.15        15.49 o                         
  -4   8   7         56.52         58.38        15.38 o                         
  -3   8   7       1728.18       1763.69        60.15 o                         
  -2   8   7         61.02         59.07         5.36 o                         
  -1   8   7         66.26         77.46         8.82 o                         
   0   8   7       2241.21       2295.77        47.11 o                         
   1   8   7         27.25         24.76         4.73 o                         
   2   8   7        131.12        135.50        12.50 o                         
   3   8   7       1469.45       1493.52        56.60 o                         
   4   8   7         23.51         24.22        16.65 o                         
   5   8   7       1399.61       1400.85        67.22 o                         
   6   8   7        225.69        210.12        27.80 o                         
  -8   9   7        309.75        309.85        44.66 o                         
  -7   9   7        296.66        219.30        32.12 o                         
  -6   9   7          3.74         11.75        16.01 o                         
  -4   9   7          3.36          5.82        10.72 o                         
  -3   9   7         14.37          0.00         9.29 o                         
  -2   9   7       1142.91       1132.32        26.96 o                         
  -1   9   7        332.18        340.28        14.84 o                         
   0   9   7        233.91        226.04        10.81 o                         
   1   9   7       1277.53       1266.35        29.15 o                         
   2   9   7       4804.55       4600.95       113.57 o                         
   3   9   7       2103.96       2009.09       109.99 o                         
   4   9   7       1767.78       1872.50        79.54 o                         
   5   9   7        773.67        760.29        46.91 o                         
   6   9   7          5.69          8.76        12.72 o                         
  -7  10   7         20.46         20.22        18.37 o                         
  -6  10   7       1203.30       1061.99        61.27 o                         
  -5  10   7       2372.34       2548.32       350.81 o                         
  -4  10   7        481.12        436.50        35.81 o                         
  -3  10   7        299.42        322.14        20.39 o                         
  -2  10   7        720.63        718.60        20.07 o                         
  -1  10   7        338.13        332.85        13.32 o                         
   0  10   7       1224.75       1267.76        32.93 o                         
   1  10   7        728.67        769.94        20.74 o                         
   2  10   7       2082.26       2052.77        57.72 o                         
   3  10   7       2296.45       2229.40        89.31 o                         
   4  10   7         50.03         71.15        17.64 o                         
   5  10   7        386.65        415.23        37.44 o                         
   6  10   7         80.89         65.78        18.72 o                         
  -7  11   7         89.72         68.59        22.90 o                         
  -6  11   7          7.35         16.91        16.18 o                         
  -5  11   7        326.82        269.88        47.31 o                         
  -4  11   7       4616.64       4250.54       161.19 o                         
  -3  11   7        343.51        365.18        16.38 o                         
  -2  11   7          0.48          9.88         5.18 o                         
  -1  11   7         87.98         92.57         8.65 o                         
   0  11   7       6152.15       6195.06       117.37 o                         
   1  11   7       1783.42       1713.93        41.49 o                         
   2  11   7         18.14         23.31        13.86 o                         
   3  11   7        381.29        390.52        56.02 o                         
   4  11   7          2.79         -4.12        26.12 o                         
   5  11   7        685.22        678.77        45.09 o                         
  -7  12   7        252.78        129.44        48.45 o                         
  -6  12   7       1077.66       1106.08       122.97 o                         
  -5  12   7        129.38        143.42        31.79 o                         
  -4  12   7        207.56        186.21        36.33 o                         
  -3  12   7         62.25         38.47         5.59 o                         
  -2  12   7         66.99         57.52         8.69 o                         
  -1  12   7       1683.49       1790.92        44.74 o                         
   0  12   7         35.19         40.78         7.69 o                         
   1  12   7       9740.86       9624.14       194.58 o                         
   2  12   7        776.64        834.23        24.07 o                         
   3  12   7          8.13         21.50        15.12 o                         
   4  12   7         18.74         37.53        15.19 o                         
   5  12   7         98.53        110.75        23.07 o                         
  -7  13   7         16.89         34.86        19.27 o                         
  -6  13   7       1539.14       1470.33       152.15 o                         
  -5  13   7       1257.38       1267.59        69.28 o                         
  -4  13   7        366.67        400.88        37.06 o                         
  -3  13   7        524.28        432.77        17.36 o                         
  -2  13   7        606.27        642.66        22.22 o                         
  -1  13   7       1933.59       1797.06        45.54 o                         
   0  13   7       1635.17       1585.86        42.48 o                         
   1  13   7       1348.98       1382.30        40.69 o                         
   2  13   7        137.85        131.60         8.51 o                         
   3  13   7        395.96        400.51        49.16 o                         
   4  13   7        118.79        120.51        24.22 o                         
   5  13   7        780.49        747.72        52.70 o                         
  -6  14   7          2.05          4.45        17.82 o                         
  -5  14   7        185.53        170.04        29.42 o                         
  -4  14   7       1578.29       1483.14        74.10 o                         
  -3  14   7       3882.22       3884.22        95.20 o                         
  -2  14   7         62.30         95.66        11.49 o                         
  -1  14   7        847.25        942.96        29.95 o                         
   0  14   7         92.22        124.53        11.56 o                         
   1  14   7        368.43        375.43        18.06 o                         
   2  14   7        129.82        135.63         9.23 o                         
   3  14   7        152.26        162.33        33.68 o                         
   4  14   7         68.37         73.41        20.00 o                         
  -6  15   7         15.74         26.98        19.61 o                         
  -5  15   7          2.24         43.69        19.98 o                         
  -4  15   7        780.66        826.89        60.18 o                         
  -3  15   7         52.86         54.21        10.19 o                         
  -2  15   7       2814.84       2691.71        71.57 o                         
  -1  15   7         39.66         51.27         9.32 o                         
   0  15   7        520.08        526.62        21.20 o                         
   1  15   7        397.67        424.25        21.82 o                         
   2  15   7         91.42         94.91        10.93 o                         
   3  15   7         48.15         44.22        32.55 o                         
   4  15   7          5.02         46.17        29.52 o                         
  -5  16   7       2051.08       2034.54       194.50 o                         
  -4  16   7        698.98        693.94        22.53 o                         
  -3  16   7        141.58        154.88        13.41 o                         
  -2  16   7        143.68        155.63        20.89 o                         
  -1  16   7       1819.10       1762.65        47.08 o                         
   0  16   7        484.78        446.99        22.02 o                         
   1  16   7          0.14          3.14        10.73 o                         
   2  16   7        551.25        559.40        27.77 o                         
   3  16   7         51.34         44.54        27.25 o                         
  -5  17   7         17.80         17.41        24.98 o                         
  -4  17   7        252.96        260.51        14.64 o                         
  -3  17   7        430.75        436.47        42.16 o                         
  -2  17   7        279.75        300.38        19.71 o                         
  -1  17   7         25.26         24.08        19.01 o                         
   0  17   7        528.08        576.52        33.11 o                         
   1  17   7        488.54        504.60        22.97 o                         
   2  17   7         10.43         -3.35        23.47 o                         
  -4  18   7         63.94         99.51        13.64 o                         
  -3  18   7         92.87        115.85        14.48 o                         
  -2  18   7         17.43         14.38        11.25 o                         
  -1  18   7        304.69        329.95        32.12 o                         
   0  18   7       1994.36       2078.15        61.24 o                         
   1  18   7        717.60        703.82        36.38 o                         
  -2  19   7         75.73         95.69        23.48 o                         
  -1  19   7       1296.20       1314.02        54.47 o                         
   0  19   7          0.31         -1.34        11.03 o                         
   0 -19   8          0.85         17.10        12.24 o                         
   1 -19   8        296.51        312.84        40.50 o                         
   2 -19   8        361.36        366.75        30.76 o                         
  -1 -18   8        111.71         97.95        28.97 o                         
   0 -18   8        343.73        309.29        37.18 o                         
   1 -18   8        178.43        191.23        26.34 o                         
   2 -18   8        805.63        873.97        42.88 o                         
   3 -18   8         22.55         45.31        16.93 o                         
  -2 -17   8         74.66         81.09        18.71 o                         
  -1 -17   8        222.70        254.97        24.79 o                         
   0 -17   8        294.17        348.87        27.55 o                         
   1 -17   8         41.39         67.68        15.12 o                         
   2 -17   8        185.93        192.42        40.12 o                         
   3 -17   8        409.81        408.39        31.20 o                         
   4 -17   8       1579.51       1625.83       122.25 o                         
  -3 -16   8          0.67          4.54        11.78 o                         
  -2 -16   8        730.62        738.65        38.07 o                         
  -1 -16   8          4.73          2.95        11.11 o                         
   0 -16   8        943.45       1059.58        85.50 o                         
   1 -16   8       1014.68       1094.20        45.99 o                         
   2 -16   8         16.72         38.46        12.74 o                         
   3 -16   8         13.17          4.97        11.67 o                         
   4 -16   8        252.32        228.19        23.38 o                         
   5 -16   8        582.91        633.93        36.98 o                         
  -4 -15   8        134.65        137.62        19.75 o                         
  -3 -15   8       1140.09       1150.47        49.11 o                         
  -2 -15   8        495.48        569.83        32.45 o                         
  -1 -15   8        635.77        709.42        36.86 o                         
   0 -15   8        336.70        304.01        22.94 o                         
   1 -15   8         60.75         77.00        12.84 o                         
   2 -15   8        364.50        311.35        19.65 o                         
   3 -15   8        108.54        114.61        17.13 o                         
   4 -15   8        465.01        443.12        28.70 o                         
   5 -15   8         88.99        105.37        17.53 o                         
  -4 -14   8         27.43         34.97        13.14 o                         
  -3 -14   8       1980.62       1974.53        69.25 o                         
  -2 -14   8       1228.57       1235.38        49.37 o                         
  -1 -14   8         15.65         37.32        12.67 o                         
   0 -14   8         93.95         69.79        11.95 o                         
   1 -14   8       1711.49       1637.59        52.79 o                         
   2 -14   8         49.39         72.39        10.92 o                         
   3 -14   8         62.64         61.62        12.89 o                         
   4 -14   8        820.00        791.41        39.11 o                         
   5 -14   8        270.96        281.78        25.48 o                         
   6 -14   8         70.73        105.25        23.28 o                         
  -5 -13   8        629.34        605.99        48.97 o                         
  -4 -13   8        119.24        119.59        18.35 o                         
  -3 -13   8       1551.07       1545.40        57.30 o                         
  -2 -13   8       1259.93       1220.21        73.01 o                         
  -1 -13   8       3321.48       3062.93        80.26 o                         
   0 -13   8         57.51         62.25        12.00 o                         
   1 -13   8       3539.99       3412.63        87.94 o                         
   2 -13   8        810.73        809.25        29.63 o                         
   3 -13   8        126.62        127.40        14.64 o                         
   4 -13   8        176.17        147.29        20.95 o                         
   5 -13   8       1839.89       1810.63        54.77 o                         
   6 -13   8          3.60         21.37        12.98 o                         
  -5 -12   8        165.39        195.85        22.32 o                         
  -4 -12   8        437.18        482.30        30.64 o                         
  -3 -12   8        349.76        346.70        45.38 o                         
  -2 -12   8         11.82         -1.27         8.96 o                         
  -1 -12   8       7602.61       7154.54       184.40 o                         
   0 -12   8        513.89        513.25        34.63 o                         
   1 -12   8         22.64         43.90         8.55 o                         
   2 -12   8        126.03        130.32        12.36 o                         
   3 -12   8        298.16        312.94        17.93 o                         
   4 -12   8        209.90        213.51        16.40 o                         
   5 -12   8        161.25        152.37        14.68 o                         
   6 -12   8         83.33         90.21        16.62 o                         
  -6 -11   8         17.19         16.58        14.14 o                         
  -5 -11   8        136.55        144.66        19.16 o                         
  -4 -11   8         99.38        126.64        22.21 o                         
  -3 -11   8         45.08         38.87        12.50 o                         
  -2 -11   8         86.73        105.45        13.11 o                         
  -1 -11   8        218.49        201.02        13.55 o                         
   0 -11   8       1436.63       1288.39        31.99 o                         
   1 -11   8       1901.30       1783.66        40.55 o                         
   2 -11   8       1355.57       1289.84        40.58 o                         
   3 -11   8        627.05        534.21        22.03 o                         
   4 -11   8        497.09        484.30        21.82 o                         
   5 -11   8         87.69         92.27        11.96 o                         
   6 -11   8         20.38         19.41         7.77 o                         
   7 -11   8        167.05        151.78        21.93 o                         
  -6 -10   8         77.32         67.00        24.71 o                         
  -5 -10   8         83.06         88.69        15.95 o                         
  -4 -10   8         82.50        108.95        17.45 o                         
  -3 -10   8        441.12        395.38        22.05 o                         
  -2 -10   8       4809.52       4544.03       110.46 o                         
  -1 -10   8       1071.58       1026.56        27.31 o                         
   0 -10   8       3675.02       3505.92        70.31 o                         
   1 -10   8         79.40         81.34         7.84 o                         
   2 -10   8       2932.20       2984.06        61.20 o                         
   3 -10   8        710.11        715.64        23.21 o                         
   4 -10   8        962.21        980.54        32.72 o                         
   5 -10   8        256.38        273.29        25.16 o                         
   6 -10   8         26.52         18.48         9.34 o                         
   7 -10   8         33.14         17.97        15.39 o                         
  -6  -9   8        150.48        118.30        30.82 o                         
  -5  -9   8        966.77       1033.64        56.45 o                         
  -4  -9   8        450.57        482.65        28.20 o                         
  -3  -9   8        436.05        403.10        25.84 o                         
  -2  -9   8       1546.31       1470.82        46.66 o                         
  -1  -9   8       1618.63       1655.70        37.77 o                         
   0  -9   8        494.67        577.83        19.53 o                         
   1  -9   8         92.56        116.38         9.24 o                         
   2  -9   8       1054.07       1049.42        32.94 o                         
   3  -9   8       3427.94       3340.60        89.76 o                         
   4  -9   8         25.42         27.35         8.72 o                         
   5  -9   8       1500.31       1507.14        40.79 o                         
   6  -9   8         10.40         11.36         9.01 o                         
   7  -9   8         72.64         88.57        17.16 o                         
  -7  -8   8        239.77        277.39        26.58 o                         
  -6  -8   8        539.36        492.86        32.07 o                         
  -5  -8   8        175.28        197.59        21.23 o                         
  -4  -8   8       1130.15       1092.67        39.12 o                         
  -3  -8   8       1590.19       1525.95        45.02 o                         
  -2  -8   8       2055.20       1948.57        47.56 o                         
  -1  -8   8        310.63        302.32        12.47 o                         
   0  -8   8       2849.72       2917.22        58.47 o                         
   1  -8   8       1977.01       1885.35        40.13 o                         
   2  -8   8       3201.60       3299.88        65.43 o                         
   3  -8   8        195.93        197.03        12.80 o                         
   4  -8   8        235.13        233.19        12.05 o                         
   5  -8   8       1451.83       1491.77        45.00 o                         
   6  -8   8        124.95        145.52        15.76 o                         
   7  -8   8       1005.68       1013.88        56.65 o                         
  -7  -7   8        755.96        754.11        40.97 o                         
  -6  -7   8        193.73        212.51        23.00 o                         
  -5  -7   8        602.36        725.77        35.64 o                         
  -4  -7   8        381.01        377.87        17.25 o                         
  -3  -7   8       1845.12       1723.81        40.36 o                         
  -2  -7   8         13.68         27.11         5.99 o                         
  -1  -7   8         34.83         22.71         5.77 o                         
   0  -7   8        515.58        483.42        14.51 o                         
   1  -7   8        768.55        687.19        17.89 o                         
   2  -7   8       3607.32       3645.78        70.79 o                         
   3  -7   8        301.12        326.25        13.10 o                         
   4  -7   8          0.90          6.48         5.47 o                         
   5  -7   8        780.54        800.07        32.32 o                         
   6  -7   8          7.07         10.95         8.85 o                         
   7  -7   8         20.87         23.00        12.03 o                         
  -7  -6   8         63.90         74.55        17.01 o                         
  -6  -6   8         51.23         42.73        14.26 o                         
  -5  -6   8       1238.38       1243.11        50.13 o                         
  -4  -6   8       1385.38       1320.96        34.43 o                         
  -3  -6   8         12.54          6.41         6.18 o                         
  -2  -6   8         85.61         90.15         8.45 o                         
  -1  -6   8        505.74        534.59        15.95 o                         
   0  -6   8         29.50         14.32         4.28 o                         
   1  -6   8         85.01        106.22         6.49 o                         
   2  -6   8        108.74        146.32         7.51 o                         
   3  -6   8       1863.46       1703.31        37.28 o                         
   4  -6   8       1935.12       2006.87        44.35 o                         
   5  -6   8         90.65         95.35        10.17 o                         
   6  -6   8        208.19        216.72        17.74 o                         
   7  -6   8          9.15         -2.49        17.54 o                         
  -7  -5   8        852.89        891.55        43.31 o                         
  -6  -5   8         13.53         -7.19        11.21 o                         
  -5  -5   8        210.24        229.84        18.36 o                         
  -4  -5   8       1011.93       1012.46        26.38 o                         
  -3  -5   8       3480.07       3339.92        67.83 o                         
  -2  -5   8        565.05        542.76        16.86 o                         
  -1  -5   8        145.07        138.23         8.36 o                         
   0  -5   8         40.60         25.70         5.25 o                         
   1  -5   8       1453.04       1609.88        33.26 o                         
   2  -5   8       3300.99       3345.35        64.36 o                         
   3  -5   8       3689.21       3738.34        67.77 o                         
   4  -5   8        229.58        214.11        14.14 o                         
   5  -5   8         15.58          5.48         7.09 o                         
   6  -5   8        465.21        448.74        19.48 o                         
   7  -5   8        613.63        651.72        34.75 o                         
   8  -5   8       1549.82       1436.17        58.22 o                         
  -7  -4   8        207.05        247.68        26.64 o                         
  -6  -4   8        341.05        369.80        29.41 o                         
  -5  -4   8        414.83        419.50        21.62 o                         
  -4  -4   8         74.18         74.57         9.54 o                         
  -3  -4   8       1120.59       1138.12        26.62 o                         
  -2  -4   8         46.90         55.00         6.92 o                         
  -1  -4   8       2056.14       2168.72        44.08 o                         
   0  -4   8        775.62        686.98        17.10 o                         
   1  -4   8       2793.68       2661.94        65.54 o                         
   2  -4   8       4025.00       4115.38        84.24 o                         
   3  -4   8        153.31        195.74         9.31 o                         
   4  -4   8        121.17        137.29        10.95 o                         
   5  -4   8        283.75        294.13        16.80 o                         
   6  -4   8        495.62        495.58        20.48 o                         
   7  -4   8         63.05         60.18        14.91 o                         
   8  -4   8        195.07        211.07        26.91 o                         
  -8  -3   8         18.29         24.64        15.36 o                         
  -7  -3   8        542.00        576.10        34.00 o                         
  -6  -3   8        798.80        782.29        35.85 o                         
  -5  -3   8       1213.97       1204.37        35.61 o                         
  -4  -3   8       5217.67       5133.42       100.65 o                         
  -3  -3   8        165.44        158.07        11.66 o                         
  -2  -3   8        318.04        334.65        12.66 o                         
  -1  -3   8        815.25        787.09        21.33 o                         
   0  -3   8       1066.16       1213.43        25.99 o                         
   1  -3   8        205.46        195.80        14.86 o                         
   2  -3   8       3228.30       3182.13        56.66 o                         
   3  -3   8       1352.55       1271.99        28.69 o                         
   4  -3   8        195.80        210.08        11.59 o                         
   5  -3   8        999.74        975.67        28.68 o                         
   6  -3   8          3.91         10.64         7.16 o                         
   7  -3   8        461.86        521.12        32.13 o                         
   8  -3   8        245.18        218.20        24.10 o                         
  -8  -2   8        181.96        169.10        22.28 o                         
  -7  -2   8        378.81        386.87        23.43 o                         
  -6  -2   8        106.70        106.13        14.29 o                         
  -5  -2   8         29.35         28.56         8.89 o                         
  -4  -2   8       2119.65       1994.60        48.98 o                         
  -3  -2   8       4228.91       4338.55        84.32 o                         
  -2  -2   8       1774.73       1926.60        40.65 o                         
  -1  -2   8       5746.84       6330.88       116.13 o                         
   0  -2   8       2363.92       2530.81        48.72 o                         
   1  -2   8       1013.51       1109.17        31.37 o                         
   2  -2   8        865.26        964.86        21.19 o                         
   3  -2   8       1931.79       1954.37        40.74 o                         
   4  -2   8        188.11        207.60        10.90 o                         
   5  -2   8        547.46        541.03        18.03 o                         
   6  -2   8        987.63       1011.47        34.35 o                         
   7  -2   8       3383.93       3436.63        89.51 o                         
   8  -2   8        195.17        204.01        22.56 o                         
  -8  -1   8          4.77         25.57        15.56 o                         
  -7  -1   8       1757.19       1682.08        72.98 o                         
  -6  -1   8          1.44         -9.72         9.72 o                         
  -5  -1   8         23.85         21.03         7.26 o                         
  -4  -1   8       1982.76       2119.52        50.88 o                         
  -3  -1   8       1468.86       1487.73        33.91 o                         
  -2  -1   8          1.58         10.51         5.20 o                         
  -1  -1   8          4.15          7.23         4.73 o                         
   0  -1   8      17378.21      17349.27       306.87 o                         
   1  -1   8       8700.04       8937.34       178.42 o                         
   2  -1   8        271.63        231.53         8.18 o                         
   3  -1   8          1.28         -3.51         3.51 o                         
   4  -1   8       2792.79       2822.42        62.06 o                         
   5  -1   8        701.55        730.56        23.30 o                         
   6  -1   8         29.35         37.50         7.88 o                         
   7  -1   8          0.67          4.10         8.29 o                         
   8  -1   8        587.05        559.52        45.04 o                         
  -8   0   8         26.84         44.05        21.02 o                         
  -7   0   8         14.18         15.11         9.47 o                         
  -6   0   8       1299.92       1331.65        43.28 o                         
  -5   0   8       2737.69       2731.48        59.09 o                         
  -4   0   8       2338.82       2369.85        51.36 o                         
  -3   0   8       1414.90       1385.39        31.83 o                         
  -2   0   8       4098.84       4502.37        85.09 o                         
  -1   0   8        104.97        151.85         8.34 o                         
   0   0   8        906.33       1151.84        27.08 o                         
   1   0   8       4847.36       4960.71        90.96 o                         
   2   0   8       3501.13       3351.33        63.63 o                         
   3   0   8        966.30        961.62        22.86 o                         
   4   0   8        495.39        530.20        19.05 o                         
   5   0   8       1289.23       1244.42        32.06 o                         
   6   0   8         23.15         35.10         8.50 o                         
   7   0   8          5.92         13.04        10.70 o                         
  -8   1   8         27.08          6.50        15.60 o                         
  -7   1   8       1159.36       1175.94        40.40 o                         
  -6   1   8         82.42         82.59        16.03 o                         
  -5   1   8        369.07        380.70        15.70 o                         
  -4   1   8       1069.17       1091.07        28.01 o                         
  -3   1   8         12.05         22.38         4.83 o                         
  -2   1   8       2366.66       2377.34        48.20 o                         
  -1   1   8      16249.02      16326.19       290.04 o                         
   0   1   8      12446.28      13227.62       235.44 o                         
   1   1   8         44.15         31.87         4.64 o                         
   2   1   8        243.80        264.17         9.13 o                         
   3   1   8        410.64        412.82        12.38 o                         
   4   1   8        309.02        296.76        11.85 o                         
   5   1   8         10.41         19.49         5.92 o                         
   6   1   8       5819.15       5714.10       111.54 o                         
   7   1   8        495.71        504.80        23.93 o                         
  -8   2   8          9.28        -13.55        13.55 o                         
  -7   2   8       1119.43       1116.34        37.88 o                         
  -6   2   8         64.88         76.70        11.14 o                         
  -5   2   8          0.20          2.34         5.31 o                         
  -4   2   8         25.61         16.64         4.96 o                         
  -3   2   8         72.66         93.06         7.55 o                         
  -2   2   8        308.28        310.39        11.24 o                         
  -1   2   8      13903.94      14541.06       258.98 o                         
   0   2   8       7533.89       7797.44       140.95 o                         
   1   2   8        967.69        855.58        19.74 o                         
   2   2   8        899.23       1009.05        28.44 o                         
   3   2   8         97.71         97.18         9.80 o                         
   4   2   8        287.75        300.51        17.65 o                         
   5   2   8       2512.19       2522.90       102.92 o                         
   6   2   8        521.29        509.28        21.43 o                         
   7   2   8         20.91          3.78        14.45 o                         
  -8   3   8         35.13         15.75        10.45 o                         
  -7   3   8        344.42        347.52        18.85 o                         
  -6   3   8       2447.00       2511.38        65.88 o                         
  -5   3   8       1819.64       1825.62        60.25 o                         
  -4   3   8        179.27        174.84         8.58 o                         
  -3   3   8        748.55        819.62        20.45 o                         
  -2   3   8       7002.61       6931.63       127.24 o                         
  -1   3   8        214.43        192.98         9.13 o                         
   0   3   8       1085.57       1129.12        24.78 o                         
   1   3   8       3351.65       3382.76        64.13 o                         
   2   3   8       1382.71       1345.42        28.68 o                         
   3   3   8        210.63        206.13         7.80 o                         
   4   3   8       5323.89       5089.16       136.58 o                         
   5   3   8        317.33        319.69        12.96 o                         
   6   3   8          5.82         14.56        11.14 o                         
   7   3   8          3.23         21.80        15.95 o                         
  -8   4   8        416.60        401.24        31.53 o                         
  -7   4   8        764.52        788.37        27.53 o                         
  -6   4   8        411.18        412.21        21.53 o                         
  -5   4   8          8.31          7.88         3.59 o                         
  -4   4   8         66.69         59.60        11.09 o                         
  -3   4   8        220.97        254.66        16.71 o                         
  -2   4   8       2517.79       2603.86        51.52 o                         
  -1   4   8        356.19        317.37        11.09 o                         
   0   4   8       4665.52       5006.32        86.41 o                         
   1   4   8        223.60        184.24         8.95 o                         
   2   4   8         31.62         38.14         3.72 o                         
   3   4   8       3682.82       3420.89       153.35 o                         
   4   4   8         28.09         22.90        10.03 o                         
   5   4   8        158.90        151.64        20.22 o                         
   6   4   8        808.35        864.16        93.11 o                         
   7   4   8         61.19         12.87        25.74 o                         
  -8   5   8       1366.64       1330.15        42.57 o                         
  -7   5   8       1427.32       1406.29        46.43 o                         
  -6   5   8        773.98        749.27        39.75 o                         
  -5   5   8          6.00         -4.16        12.31 o                         
  -4   5   8        220.22        224.20        18.19 o                         
  -3   5   8        752.91        778.07        28.09 o                         
  -2   5   8        229.95        194.71         8.07 o                         
  -1   5   8       1197.76       1394.67        30.30 o                         
   0   5   8       4381.31       4350.86        81.83 o                         
   1   5   8        239.03        240.34         9.62 o                         
   2   5   8       1068.27       1123.62        33.53 o                         
   3   5   8         23.33         30.93         9.94 o                         
   4   5   8        930.05        830.34        44.25 o                         
   5   5   8          0.66         -0.81         9.17 o                         
   6   5   8        619.13        688.80        43.95 o                         
   7   5   8        475.62        504.06        52.99 o                         
  -8   6   8         85.88         57.54        26.93 o                         
  -7   6   8       1816.76       1648.02        81.87 o                         
  -6   6   8       3888.65       3872.43       349.68 o                         
  -5   6   8       1105.77       1110.42        58.56 o                         
  -4   6   8        272.86        270.91        19.75 o                         
  -3   6   8        711.26        708.26        30.92 o                         
  -2   6   8       2644.24       2518.61        50.25 o                         
  -1   6   8        853.83        816.70        22.13 o                         
   0   6   8       1931.95       1969.09        40.62 o                         
   1   6   8        489.25        465.97        13.68 o                         
   2   6   8       1287.95       1324.13        40.00 o                         
   3   6   8         51.17         60.91         9.90 o                         
   4   6   8        288.17        296.03        21.84 o                         
   5   6   8        101.07        101.77        20.19 o                         
   6   6   8          2.22          3.47        13.82 o                         
   7   6   8        247.07        202.51        28.33 o                         
  -8   7   8        204.06        254.10        88.56 o                         
  -7   7   8          0.87        -10.14        11.48 o                         
  -6   7   8         10.55         31.71        17.99 o                         
  -5   7   8       1171.52       1122.92        58.88 o                         
  -4   7   8        364.96        385.34        21.81 o                         
  -3   7   8          5.51          0.08         7.78 o                         
  -2   7   8        242.89        249.13         9.55 o                         
  -1   7   8        360.73        318.51        13.43 o                         
   0   7   8        593.45        595.20        16.82 o                         
   1   7   8        225.50        256.60         9.94 o                         
   2   7   8          3.76         -5.22         6.19 o                         
   3   7   8        506.90        470.24        33.64 o                         
   4   7   8         97.58        111.31        15.34 o                         
   5   7   8       1167.93       1172.66        58.69 o                         
   6   7   8        271.82        312.22        31.43 o                         
  -8   8   8        478.85        403.73        58.25 o                         
  -7   8   8         27.49         44.66        18.73 o                         
  -6   8   8        504.82        486.96        52.99 o                         
  -4   8   8        201.00        229.17        17.55 o                         
  -3   8   8       1160.57       1129.26        44.58 o                         
  -2   8   8        271.94        291.94        11.72 o                         
  -1   8   8       4202.96       4216.23        81.09 o                         
   0   8   8        181.40        190.78        11.18 o                         
   1   8   8          0.81          7.59         6.51 o                         
   2   8   8          3.37          0.42         6.90 o                         
   3   8   8        111.05        112.44        14.40 o                         
   4   8   8       1151.25       1158.66        77.17 o                         
   5   8   8          2.85          3.29        13.16 o                         
   6   8   8        103.83         78.84        20.48 o                         
  -7   9   8         65.05         98.52        45.42 o                         
  -6   9   8        198.33        173.17        28.90 o                         
  -5   9   8         94.40        118.53        22.71 o                         
  -4   9   8        386.41        384.28        34.06 o                         
  -3   9   8       1113.15       1039.66        36.30 o                         
  -2   9   8       7312.73       7138.84       145.19 o                         
  -1   9   8       5710.90       5724.94       108.19 o                         
   0   9   8        256.15        267.76        11.91 o                         
   1   9   8        253.41        237.05        10.57 o                         
   2   9   8         17.71         24.60         8.99 o                         
   3   9   8         14.17         20.97        11.21 o                         
   4   9   8        262.95        288.07        28.12 o                         
   5   9   8        645.81        696.67        44.49 o                         
  -7  10   8        465.62        511.66        45.63 o                         
  -6  10   8         87.38         69.17        24.22 o                         
  -5  10   8       1301.71       1225.34        85.16 o                         
  -4  10   8          0.16        -12.91        12.91 o                         
  -3  10   8        313.90        318.01        21.58 o                         
  -2  10   8        217.00        222.64        10.72 o                         
  -1  10   8       1543.62       1526.53        36.21 o                         
   0  10   8         71.60         94.78         8.39 o                         
   1  10   8        373.34        381.03        13.78 o                         
   2  10   8        340.12        362.12        19.93 o                         
   3  10   8         97.11         71.08        18.33 o                         
   4  10   8        760.60        776.08        44.90 o                         
   5  10   8        150.26        150.95        24.34 o                         
   6  10   8        587.24        594.66        47.69 o                         
  -7  11   8         30.90         77.21        31.79 o                         
  -6  11   8        839.27        875.89        57.24 o                         
  -5  11   8        190.41        193.63        29.08 o                         
  -4  11   8       1991.29       1703.71        81.37 o                         
  -3  11   8          5.61         10.60        11.62 o                         
  -2  11   8        218.24        240.13        12.06 o                         
  -1  11   8       1338.93       1285.24        31.54 o                         
   0  11   8        469.11        453.79        16.29 o                         
   1  11   8       1240.22       1148.88        28.31 o                         
   2  11   8        324.06        351.12        29.54 o                         
   3  11   8       1197.51       1112.99        59.06 o                         
   4  11   8        346.53        406.96        35.10 o                         
   5  11   8         87.21        107.10        21.25 o                         
  -7  12   8        787.98        804.49        57.00 o                         
  -6  12   8         20.30         31.06        45.04 o                         
  -5  12   8          1.34         20.29        16.80 o                         
  -4  12   8         97.48         73.36        23.84 o                         
  -3  12   8       1384.27       1283.37        38.47 o                         
  -2  12   8       2993.25       2840.57        74.29 o                         
  -1  12   8        774.70        735.41        24.03 o                         
   0  12   8         33.30         40.36         8.90 o                         
   1  12   8         18.14         21.47         6.08 o                         
   2  12   8        856.61        793.98        68.88 o                         
   3  12   8         78.40        100.99        20.30 o                         
   4  12   8         10.06         10.24        13.02 o                         
   5  12   8        225.72        269.48        40.88 o                         
  -6  13   8          9.09         -2.89        20.44 o                         
  -5  13   8        330.44        381.55        40.68 o                         
  -4  13   8        258.98        228.57        43.53 o                         
  -3  13   8        275.82        327.24        14.04 o                         
  -2  13   8       2861.41       2807.44        65.23 o                         
  -1  13   8         14.33         11.25         7.32 o                         
   0  13   8       1297.42       1196.74        38.57 o                         
   1  13   8       2640.52       2581.23        78.71 o                         
   2  13   8         95.02         94.35        19.98 o                         
   3  13   8        118.28        131.95        22.91 o                         
   4  13   8        303.42        351.00        43.87 o                         
  -6  14   8        248.48        235.42        55.26 o                         
  -5  14   8        581.37        574.72        49.96 o                         
  -4  14   8        320.99        324.78        72.63 o                         
  -3  14   8          3.25         12.93         5.60 o                         
  -2  14   8        248.05        233.95        14.65 o                         
  -1  14   8        647.20        625.27        25.95 o                         
   0  14   8         30.68         44.89         8.98 o                         
   1  14   8        117.38        120.70        14.75 o                         
   2  14   8        453.16        472.56        35.77 o                         
   3  14   8       1506.19       1527.73        73.07 o                         
   4  14   8        479.01        448.60        44.28 o                         
  -6  15   8        235.82        245.48        34.24 o                         
  -5  15   8        588.91        586.60        46.72 o                         
  -4  15   8         53.14         13.13        18.32 o                         
  -3  15   8        176.43        183.00        12.92 o                         
  -2  15   8        795.45        772.72        28.95 o                         
  -1  15   8         24.68         39.01         8.74 o                         
   0  15   8          5.03          7.52         6.97 o                         
   1  15   8         19.68         24.32         8.19 o                         
   2  15   8          1.74          2.61        30.66 o                         
   3  15   8       1359.73       1458.77       124.14 o                         
  -5  16   8        233.66        195.75        31.24 o                         
  -4  16   8         79.53         84.99        21.98 o                         
  -3  16   8        143.29        142.58        14.86 o                         
  -2  16   8         56.65         62.42        10.52 o                         
  -1  16   8        193.56        232.07        16.47 o                         
   0  16   8        516.49        539.82        24.31 o                         
   1  16   8         64.66         58.94        12.16 o                         
   2  16   8        234.03        245.95        30.16 o                         
   3  16   8         31.08         75.93        31.04 o                         
  -4  17   8       2549.69       2241.14       160.48 o                         
  -3  17   8          0.84         -4.22         8.54 o                         
  -2  17   8        128.88        122.97        15.95 o                         
  -1  17   8         80.99         91.09        20.65 o                         
   0  17   8          2.05          0.62        17.26 o                         
   1  17   8        581.65        723.68        27.73 o                         
   2  17   8        530.08        520.90        45.48 o                         
  -3  18   8        994.93       1037.43        51.10 o                         
  -2  18   8        629.87        590.76        35.05 o                         
  -1  18   8         40.04         46.36        15.39 o                         
   0  18   8         67.52         83.57        17.95 o                         
   1  18   8        366.71        364.78        25.94 o                         
  -1 -18   9        897.99       1005.11        60.48 o                         
   0 -18   9         32.71         36.36        14.12 o                         
   1 -18   9         61.71         69.56        15.42 o                         
   2 -18   9          1.74          5.10        19.85 o                         
   3 -18   9        337.23        359.77        31.61 o                         
  -2 -17   9         19.97         10.89        19.87 o                         
  -1 -17   9        112.90        162.82        27.14 o                         
   0 -17   9       1710.64       1705.05       108.62 o                         
   1 -17   9       1567.67       1576.10        72.96 o                         
   2 -17   9          0.03          5.68        11.29 o                         
   3 -17   9         34.90         49.60        19.53 o                         
   4 -17   9         39.28         38.93        15.27 o                         
  -3 -16   9        406.40        439.72        65.10 o                         
  -2 -16   9        159.35        181.44        20.26 o                         
  -1 -16   9          4.94         13.76        11.40 o                         
   0 -16   9        146.49        167.86        21.01 o                         
   1 -16   9        120.82        116.38        17.22 o                         
   2 -16   9       4354.53       4531.41       169.39 o                         
   3 -16   9        281.31        293.55        24.81 o                         
   4 -16   9        396.29        435.86        31.45 o                         
  -4 -15   9        663.53        748.85        54.12 o                         
  -3 -15   9         27.60         24.58        13.41 o                         
  -2 -15   9          0.96          8.10        12.97 o                         
  -1 -15   9        205.36        184.73        21.85 o                         
   0 -15   9         36.73         38.51        14.83 o                         
   1 -15   9        190.35        201.70        17.39 o                         
   2 -15   9        237.18        297.21        19.67 o                         
   3 -15   9        283.26        259.47        18.89 o                         
   4 -15   9        617.41        659.13        28.84 o                         
   5 -15   9        352.04        398.61        35.63 o                         
  -4 -14   9         92.63         88.89        25.61 o                         
  -3 -14   9         38.04         40.61        13.83 o                         
  -2 -14   9        343.69        419.76        27.58 o                         
  -1 -14   9       1825.60       1962.75        67.41 o                         
   0 -14   9       1105.99       1105.57        47.37 o                         
   1 -14   9        124.82        112.55        15.41 o                         
   2 -14   9        864.52        804.83        31.49 o                         
   3 -14   9        695.40        719.69        35.41 o                         
   4 -14   9        220.28        246.18        17.38 o                         
   5 -14   9        303.23        295.63        20.29 o                         
   6 -14   9          0.52         27.24        12.85 o                         
  -5 -13   9         36.41         41.82        20.03 o                         
  -4 -13   9        667.73        721.34        36.87 o                         
  -3 -13   9         61.19         68.20        14.74 o                         
  -2 -13   9        732.27        737.43        35.09 o                         
  -1 -13   9       2956.92       2810.45        75.10 o                         
   0 -13   9          6.26          9.04         9.98 o                         
   1 -13   9         19.28         17.59         8.74 o                         
   2 -13   9        500.10        576.42        24.07 o                         
   3 -13   9          0.31          9.40         7.65 o                         
   4 -13   9         49.67         57.81        10.28 o                         
   5 -13   9        813.03        782.01        54.74 o                         
   6 -13   9         98.03         88.39        16.95 o                         
  -5 -12   9       1170.86       1200.70        70.03 o                         
  -4 -12   9        344.97        399.62        27.41 o                         
  -3 -12   9        619.48        642.89        43.07 o                         
  -2 -12   9        867.12        825.24        37.23 o                         
  -1 -12   9        109.01        123.64        13.40 o                         
   0 -12   9        378.93        391.47        25.15 o                         
   1 -12   9       2550.27       2318.87        70.03 o                         
   2 -12   9        129.14        130.78        13.46 o                         
   3 -12   9        823.02        781.85        31.68 o                         
   4 -12   9        375.16        399.04        20.70 o                         
   5 -12   9       1900.44       1856.18        66.06 o                         
   6 -12   9        664.93        673.88        29.27 o                         
  -6 -11   9          3.17         29.71        15.39 o                         
  -5 -11   9          5.08          3.24        20.47 o                         
  -4 -11   9        713.51        693.85        35.46 o                         
  -3 -11   9         37.10         51.34        14.32 o                         
  -2 -11   9        368.53        373.62        21.15 o                         
  -1 -11   9       6339.63       6176.27       149.22 o                         
   0 -11   9         49.15         32.72         8.62 o                         
   1 -11   9       1166.64       1075.49        35.63 o                         
   2 -11   9       1200.58       1171.91        35.73 o                         
   3 -11   9        317.45        304.37        21.61 o                         
   4 -11   9         81.41         89.69        11.04 o                         
   5 -11   9          0.49          6.84        15.96 o                         
   6 -11   9        355.95        406.51        22.53 o                         
  -6 -10   9          3.79          6.84        17.12 o                         
  -5 -10   9          0.03          5.62        12.23 o                         
  -4 -10   9        529.84        546.44        30.80 o                         
  -3 -10   9       1126.41       1145.33        45.93 o                         
  -2 -10   9       6217.22       6232.62       169.94 o                         
  -1 -10   9       4228.47       3940.89        86.25 o                         
   0 -10   9        700.69        687.56        23.24 o                         
   1 -10   9          0.58          0.15         6.18 o                         
   2 -10   9        129.31        107.30         9.58 o                         
   3 -10   9         50.09         60.45         8.66 o                         
   4 -10   9       2208.79       2283.68        73.24 o                         
   5 -10   9        157.69        164.16        14.19 o                         
   6 -10   9        719.44        716.75        29.43 o                         
   7 -10   9        320.94        327.44        28.17 o                         
  -6  -9   9       1563.13       1521.02        60.35 o                         
  -5  -9   9         56.93         57.77        15.13 o                         
  -4  -9   9       1142.37       1150.39        46.69 o                         
  -3  -9   9       1924.82       1773.93        70.24 o                         
  -2  -9   9        271.67        243.93        13.69 o                         
  -1  -9   9        192.89        207.61        12.06 o                         
   0  -9   9        414.53        414.19        14.97 o                         
   1  -9   9         70.15         75.67         8.22 o                         
   2  -9   9        151.99        148.46         9.24 o                         
   3  -9   9        430.20        414.33        15.09 o                         
   4  -9   9       1013.21        999.54        41.85 o                         
   5  -9   9        109.96        127.25        12.84 o                         
   6  -9   9        882.48        944.12        41.88 o                         
   7  -9   9          0.35        -11.28        11.28 o                         
  -6  -8   9        231.94        242.44        24.83 o                         
  -5  -8   9        115.87        160.99        19.79 o                         
  -4  -8   9       3080.53       3011.26        92.48 o                         
  -3  -8   9       2035.55       1889.26        44.12 o                         
  -2  -8   9          4.14         -3.94         5.40 o                         
  -1  -8   9       1796.80       1796.35        39.91 o                         
   0  -8   9        190.31        195.64        12.42 o                         
   1  -8   9       1064.58       1108.43        29.22 o                         
   2  -8   9          2.05          2.26         4.45 o                         
   3  -8   9       2816.34       2771.44        74.69 o                         
   4  -8   9         21.65         21.62         5.83 o                         
   5  -8   9        214.49        247.45        16.26 o                         
   6  -8   9          1.02          2.40         7.80 o                         
   7  -8   9        118.66        148.48        21.38 o                         
  -7  -7   9          2.16         -1.89        35.20 o                         
  -6  -7   9        122.74        140.60        35.28 o                         
  -5  -7   9        726.98        793.11        48.09 o                         
  -4  -7   9        385.25        394.31        22.70 o                         
  -3  -7   9        109.77        122.23        10.86 o                         
  -2  -7   9        518.82        506.71        17.37 o                         
  -1  -7   9       2462.18       2483.25        51.44 o                         
   0  -7   9         28.64         47.44         5.56 o                         
   1  -7   9        240.76        215.46        11.11 o                         
   2  -7   9        351.54        373.88        13.19 o                         
   3  -7   9       1284.34       1245.67        35.01 o                         
   4  -7   9        502.97        480.79        20.46 o                         
   5  -7   9        236.31        264.59        17.31 o                         
   6  -7   9        202.50        238.09        19.12 o                         
   7  -7   9        586.27        622.91        34.48 o                         
  -7  -6   9        459.85        504.84        47.29 o                         
  -6  -6   9        816.00        823.71        40.43 o                         
  -5  -6   9        118.79        127.55        19.12 o                         
  -4  -6   9       1606.23       1569.21        37.98 o                         
  -3  -6   9        215.23        242.82        13.94 o                         
  -2  -6   9       2337.56       2262.12        49.12 o                         
  -1  -6   9       1825.02       1892.63        42.98 o                         
   0  -6   9        137.63        227.88         9.43 o                         
   1  -6   9         40.41         52.53         4.92 o                         
   2  -6   9        200.07        190.32         8.16 o                         
   3  -6   9          7.93          5.21         4.25 o                         
   4  -6   9         27.10         33.46         6.26 o                         
   5  -6   9       3966.32       4016.27        99.36 o                         
   6  -6   9         54.04         69.56        10.83 o                         
   7  -6   9         78.08         59.61        15.46 o                         
  -7  -5   9        349.86        369.87        31.44 o                         
  -6  -5   9        171.61        161.68        20.71 o                         
  -5  -5   9        397.08        385.01        21.59 o                         
  -4  -5   9       1150.60       1094.35        33.84 o                         
  -3  -5   9       2451.97       2379.81        47.68 o                         
  -2  -5   9          2.15         -1.74         5.38 o                         
  -1  -5   9       1905.05       1816.93        38.66 o                         
   0  -5   9         34.66         32.60         4.57 o                         
   1  -5   9       1145.11       1250.20        26.96 o                         
   2  -5   9        868.87        839.76        19.52 o                         
   3  -5   9       2883.33       2882.59        53.92 o                         
   4  -5   9       1149.26       1124.22        28.01 o                         
   5  -5   9       1648.82       1628.92        42.62 o                         
   6  -5   9         41.69         32.26         7.46 o                         
   7  -5   9         23.83         24.39        17.70 o                         
  -7  -4   9       1175.35       1319.17        54.94 o                         
  -6  -4   9        248.53        263.86        26.15 o                         
  -5  -4   9        864.55        884.26        35.07 o                         
  -4  -4   9        396.43        411.98        16.96 o                         
  -3  -4   9        986.65        924.79        25.47 o                         
  -2  -4   9         17.83         26.53         6.13 o                         
  -1  -4   9        677.64        663.62        17.92 o                         
   0  -4   9        542.48        673.32        16.83 o                         
   1  -4   9        657.95        614.40        22.00 o                         
   2  -4   9        366.48        321.65        15.50 o                         
   3  -4   9       1042.86       1079.88        25.58 o                         
   4  -4   9          1.34          4.87         4.69 o                         
   5  -4   9         13.47         12.44         7.52 o                         
   6  -4   9         40.81         42.09         8.50 o                         
   7  -4   9         45.10         30.71        14.73 o                         
  -7  -3   9         70.37         87.69        17.97 o                         
  -6  -3   9        274.66        275.34        20.55 o                         
  -5  -3   9        176.70        165.61        15.42 o                         
  -4  -3   9        498.15        486.83        24.77 o                         
  -3  -3   9        177.09        198.68        11.92 o                         
  -2  -3   9        835.89        895.59        23.05 o                         
  -1  -3   9       1926.26       1880.58        39.18 o                         
   0  -3   9        155.38        158.76         7.38 o                         
   1  -3   9        195.85        197.87        12.24 o                         
   2  -3   9       8683.40       8493.08       171.98 o                         
   3  -3   9        191.06        233.28         9.53 o                         
   4  -3   9        708.19        725.62        20.37 o                         
   5  -3   9          2.24         11.97         6.30 o                         
   6  -3   9         68.37         68.42        11.09 o                         
   7  -3   9         99.17        125.82        21.35 o                         
  -8  -2   9          2.39         -3.26        12.96 o                         
  -7  -2   9        943.81        947.12        41.08 o                         
  -6  -2   9          4.05          6.26        11.43 o                         
  -5  -2   9        565.70        564.40        24.72 o                         
  -4  -2   9       2927.93       2873.13        74.07 o                         
  -3  -2   9          4.28          6.48         5.33 o                         
  -2  -2   9        397.00        472.14        16.64 o                         
  -1  -2   9          0.48          5.99         4.36 o                         
   0  -2   9       2460.54       2628.34        50.76 o                         
   1  -2   9        377.05        376.28        15.96 o                         
   2  -2   9        185.01        188.06        12.47 o                         
   3  -2   9       5554.36       5418.18       101.61 o                         
   4  -2   9       4879.92       4840.50       103.52 o                         
   5  -2   9        546.11        536.64        28.54 o                         
   6  -2   9          0.59          3.09         6.35 o                         
   7  -2   9        183.95        258.02        26.63 o                         
  -8  -1   9          1.48         12.98        18.35 o                         
  -7  -1   9        449.88        484.19        34.85 o                         
  -6  -1   9        561.42        547.76        24.72 o                         
  -5  -1   9        272.60        261.58        17.43 o                         
  -4  -1   9       1168.23       1185.59        30.31 o                         
  -3  -1   9        985.21        915.16        24.02 o                         
  -2  -1   9        856.65        793.37        20.70 o                         
  -1  -1   9       1092.91       1194.79        29.16 o                         
   0  -1   9        120.23        113.71         6.23 o                         
   1  -1   9         52.13         37.11         6.12 o                         
   2  -1   9        511.80        469.43        12.89 o                         
   3  -1   9         11.24         11.76         4.22 o                         
   4  -1   9          0.14         -1.14         5.08 o                         
   5  -1   9        700.30        694.88        25.05 o                         
   6  -1   9         32.20         37.39         9.58 o                         
   7  -1   9       1696.21       1719.51        59.31 o                         
  -8   0   9        137.13        134.08        16.72 o                         
  -7   0   9         13.40          9.48        13.33 o                         
  -6   0   9        110.00        108.14        13.21 o                         
  -5   0   9          4.94         -4.27         6.85 o                         
  -4   0   9        374.61        373.22        14.71 o                         
  -3   0   9         72.62         83.97         7.68 o                         
  -2   0   9        143.09        191.30         9.66 o                         
  -1   0   9       2199.33       2035.10        45.39 o                         
   0   0   9         54.98         53.89         4.93 o                         
   1   0   9       1097.43       1005.61        25.97 o                         
   2   0   9      10149.33      10111.33       181.85 o                         
   3   0   9       1487.92       1525.67        33.43 o                         
   4   0   9        105.35         88.97         7.78 o                         
   5   0   9          2.67         14.32         6.01 o                         
   6   0   9         48.21         82.39        10.31 o                         
   7   0   9         24.14         35.87        13.44 o                         
  -8   1   9         31.91         39.62        14.39 o                         
  -7   1   9         19.02          6.65         8.41 o                         
  -6   1   9        514.70        524.44        28.95 o                         
  -5   1   9        409.27        438.34        19.62 o                         
  -4   1   9       1513.72       1420.71        33.92 o                         
  -3   1   9        233.65        281.62        11.02 o                         
  -2   1   9       1690.82       1613.98        34.86 o                         
  -1   1   9       2601.21       2840.79        55.44 o                         
   0   1   9       1540.60       1703.64        37.95 o                         
   1   1   9         82.18        120.85         6.55 o                         
   2   1   9         53.26         34.68         4.41 o                         
   3   1   9       6062.11       5696.55       127.78 o                         
   4   1   9       1366.07       1404.36        34.32 o                         
   5   1   9        439.90        448.33        18.05 o                         
   6   1   9         98.49        116.14         9.60 o                         
   7   1   9          0.62          8.90         8.91 o                         
  -8   2   9         70.59         62.87        19.67 o                         
  -7   2   9         56.03         42.05        12.59 o                         
  -6   2   9        262.55        269.22        20.65 o                         
  -5   2   9        266.14        252.35        13.98 o                         
  -4   2   9        488.32        474.00        15.15 o                         
  -3   2   9       5872.25       5672.25       106.94 o                         
  -2   2   9       2064.07       2004.32        41.55 o                         
  -1   2   9       2154.19       2240.18        45.25 o                         
   0   2   9        247.45        302.67        10.42 o                         
   1   2   9       3127.02       3330.70        63.83 o                         
   2   2   9       1011.20       1103.06        23.19 o                         
   3   2   9       1073.10       1070.69        33.26 o                         
   4   2   9          7.99         10.97         4.56 o                         
   5   2   9       1843.05       1888.62        44.42 o                         
   6   2   9       1019.56        998.21        36.00 o                         
   7   2   9        772.62        779.48        26.63 o                         
  -8   3   9         69.95         49.20        23.02 o                         
  -7   3   9        292.58        316.40        18.46 o                         
  -6   3   9        571.81        579.02        25.78 o                         
  -5   3   9        866.97        888.60        27.61 o                         
  -4   3   9         85.69         91.43         7.02 o                         
  -3   3   9       2416.17       2316.45        48.18 o                         
  -2   3   9        923.14        951.36        22.88 o                         
  -1   3   9        187.66        144.20        10.10 o                         
   0   3   9       3958.01       4012.40        82.56 o                         
   1   3   9       6247.46       6758.47       134.95 o                         
   2   3   9       5673.67       5873.39       108.94 o                         
   3   3   9        366.28        385.46        12.50 o                         
   4   3   9        390.26        380.11        12.09 o                         
   5   3   9         91.52        100.30        20.06 o                         
   6   3   9       1036.69       1122.29        57.21 o                         
   7   3   9         12.05         37.04        30.28 o                         
  -8   4   9          0.59          9.58        10.82 o                         
  -7   4   9        850.12        857.11        28.05 o                         
  -6   4   9       1384.69       1457.08        82.59 o                         
  -5   4   9        357.00        345.99        69.22 o                         
  -4   4   9          2.18          1.82         7.70 o                         
  -3   4   9         72.76         88.40         6.83 o                         
  -2   4   9       4288.42       4306.64        94.38 o                         
  -1   4   9          8.65         18.42         4.72 o                         
   0   4   9        967.01        977.22        23.05 o                         
   1   4   9         85.65         92.50         6.43 o                         
   2   4   9       2743.04       2783.80        71.19 o                         
   3   4   9       1798.48       1783.22        65.98 o                         
   4   4   9          2.30         12.54         9.10 o                         
   5   4   9         88.00        125.55        16.27 o                         
   6   4   9          1.33         17.91        14.42 o                         
   7   4   9          3.26         -4.54        19.68 o                         
  -8   5   9         88.67         93.86        37.85 o                         
  -7   5   9        537.21        562.67        46.24 o                         
  -6   5   9        480.18        477.11        34.05 o                         
  -5   5   9        272.48        331.22        34.74 o                         
  -4   5   9       2555.78       2395.25        99.21 o                         
  -3   5   9       1813.60       1770.02        50.79 o                         
  -2   5   9        621.16        579.04        15.91 o                         
  -1   5   9       1355.57       1326.89        29.56 o                         
   0   5   9       1468.26       1588.33        34.07 o                         
   1   5   9        940.52        960.87        22.67 o                         
   2   5   9        619.70        637.27        18.48 o                         
   3   5   9          8.33         12.06         7.50 o                         
   4   5   9        648.71        642.42        29.83 o                         
   5   5   9        168.63        138.03        16.83 o                         
   6   5   9        127.87        150.94        24.00 o                         
   7   5   9        900.04        912.75        54.30 o                         
  -8   6   9         76.23         49.51        25.39 o                         
  -7   6   9       1002.20        988.40        61.27 o                         
  -6   6   9        524.51        583.75        58.29 o                         
  -5   6   9        810.59        749.40        68.13 o                         
  -4   6   9        526.27        560.43        46.43 o                         
  -3   6   9          2.70         12.69         7.90 o                         
  -2   6   9       3828.18       3957.24        76.11 o                         
  -1   6   9        738.43        846.94        21.17 o                         
   0   6   9       3954.05       4178.22        87.85 o                         
   1   6   9       4097.13       4028.33        77.12 o                         
   2   6   9        632.56        624.83        27.53 o                         
   3   6   9        785.91        792.88        29.17 o                         
   4   6   9        168.92        163.54        21.94 o                         
   5   6   9        358.02        378.68        69.98 o                         
   6   6   9         31.29         65.08        35.58 o                         
  -8   7   9          2.53          0.83        32.17 o                         
  -7   7   9          5.47         -7.31        19.15 o                         
  -6   7   9        831.55        803.89        50.58 o                         
  -5   7   9       4580.83       4039.54       226.33 o                         
  -4   7   9       3031.33       3075.55        82.78 o                         
  -3   7   9        919.83        868.50        45.99 o                         
  -2   7   9         17.14         16.37         4.25 o                         
  -1   7   9        283.84        306.92        11.86 o                         
   0   7   9        540.99        522.63        16.11 o                         
   1   7   9       2944.26       2917.60        57.91 o                         
   2   7   9       2872.70       2786.35        81.83 o                         
   3   7   9         82.67         84.76        18.92 o                         
   4   7   9       1144.04       1026.97        98.15 o                         
   5   7   9        896.93        870.04        48.73 o                         
   6   7   9        281.31        245.37        29.46 o                         
  -7   8   9        179.57        174.77        32.60 o                         
  -6   8   9          2.09          8.38        18.17 o                         
  -5   8   9        515.54        564.77        61.69 o                         
  -4   8   9       4210.21       3935.41       212.33 o                         
  -3   8   9          0.59         14.46         8.58 o                         
  -2   8   9         10.00          5.74         4.06 o                         
  -1   8   9         54.52         62.72         7.06 o                         
   0   8   9       1586.76       1610.25        38.97 o                         
   1   8   9        491.34        481.06        14.89 o                         
   2   8   9        180.43        145.95        13.54 o                         
   3   8   9        316.04        339.43        27.58 o                         
   4   8   9        182.03        221.45        25.74 o                         
   5   8   9       1716.66       1644.43        74.04 o                         
   6   8   9        589.52        626.87        65.86 o                         
  -7   9   9        525.28        486.16        49.49 o                         
  -6   9   9          3.98         31.92        19.61 o                         
  -5   9   9        933.20        906.71        68.88 o                         
  -4   9   9        246.35        252.18        47.31 o                         
  -3   9   9        529.85        525.51        26.51 o                         
  -2   9   9        301.71        314.39        12.06 o
[truncated: 263,899 more chars]
